# Supplementary material for: Crystal structure, Hirshfeld surface analysis, inter­action energy and DFT studies of 4-[(4-allyl-2-meth­oxy­phen­oxy)meth­yl]-1-(4-meth­oxy­phen­yl)-1H-1,2,3-triazole
Source: Acta Crystallogr E Crystallogr Commun. 2020 May 29;76(Pt 6):962–6. doi: 10.1107/S2056989020006994 (PMC7273996; doi:10.1107/S2056989020006994)
Supplement: Supplementary file 1 [file e-76-00962-sup1.cif]

##############################################################################
#                                                                            #
# This CIF contains the data in a paper accepted for publication in          #
# Acta Crystallographica Section E. It conforms to the requirements of       #
# Notes for Authors for Acta Crystallographica Section E, and has been       #
# peer reviewed under the auspices of the IUCr Commission on Journals.       #
#                                                                            #
# Full details of the Crystallographic Information File format               #
# are given in the paper "The Crystallographic Information File (CIF):       #
# a New Standard Archive File for Crystallography" by S. R. Hall, F. H.      #
# Allen and I. D. Brown [Acta Cryst. (1991), A47, 655-685].                  #
#                                                                            #
# The current version of the core CIF dictionary is obtainable from          #
# ftp://ftp.iucr.org/pub/cif_core.dic.                                       #
#                                                                            #
# Software is freely available for graphical display of the structure(s)     #
# in this CIF. For information consult the CIF software page                 #
# http://www.iucr.org/resources/cif/software.                                #
#                                                                            #
# This file may be used for bona fide research purposes within the           #
# scientific community so long as proper attribution is given to the journal # 
# article from which it was obtained.                                        #
#                                                                            #
##############################################################################
data_I
_audit_creation_method     'SHELXL-2018/3'
_chemical_name_systematic
;\
4-[(4-Allyl-2-methoxyphenoxy)methyl]-1-\
(4-methoxyphenyl)-1<i>H</i>-1,2,3-triazole
;
_chemical_name_common     ?
_chemical_formula_moiety     'C20 H21 N3 O3'
_chemical_formula_sum     'C20 H21 N3 O3'
_chemical_formula_weight     351.40
_chemical_melting_point     ?
_space_group_crystal_system     monoclinic
_space_group_name_H-M_alt     'P 21/c'
_space_group_name_Hall     '-P 2ybc'
loop_
    _space_group_symop_operation_xyz
    'x, y, z'
    '-x, y+1/2, -z+1/2'
    '-x, -y, -z'
    'x, -y-1/2, z-1/2'
_cell_length_a     16.212(3)
_cell_length_b     5.9584(12)
_cell_length_c     19.450(4)
_cell_angle_alpha     90
_cell_angle_beta     110.537(3)
_cell_angle_gamma     90
_cell_volume     1759.5(6)
_cell_formula_units_Z     4
_cell_measurement_reflns_used     9905
_cell_measurement_theta_min     2.2363
_cell_measurement_theta_max     29.2895
_cell_measurement_temperature     150(2)
_exptl_crystal_description     block
_exptl_crystal_colour     colourless
_exptl_crystal_size_max     0.376
_exptl_crystal_size_mid     0.332
_exptl_crystal_size_min     0.316
_exptl_crystal_density_diffrn     1.327
_exptl_crystal_density_meas     ?
_exptl_crystal_density_method     'not measured'
_exptl_crystal_F_000     744
_exptl_absorpt_coefficient_mu     0.091
_exptl_absorpt_correction_type     multi-scan
_exptl_absorpt_process_details
;
(<i>SADABS</i>; Krause <i>et al.</i>, 2015)
;
_exptl_absorpt_correction_T_min     0.88
_exptl_absorpt_correction_T_max     0.97
_exptl_special_details
;
The diffraction data were obtained from 3 sets of 400 frames,
each of width 0.5\% in \w, colllected at \f = 0.00,
90.00 and 180.00\% and 2 sets of 800 frames, each of
width 0.45\% in \f, collected at \w = --30.00 and 210.00\%.
The scan time was 10 sec/frame.
;
_diffrn_ambient_temperature     150(2)
_diffrn_source     'fine-focus sealed tube'
_diffrn_radiation_type     MoK\a
_diffrn_radiation_wavelength     0.71073
_diffrn_radiation_monochromator     graphite
_diffrn_measurement_device_type     'Bruker SMART APEX CCD'
_diffrn_measurement_method     '\f and \w scans'
_diffrn_detector_area_resol_mean     8.3333
_diffrn_reflns_number     32548
_diffrn_reflns_av_R_equivalents     0.0265
_diffrn_reflns_av_unetI/netI     0.0183
_diffrn_reflns_theta_min     2.167
_diffrn_reflns_theta_max     29.317
_diffrn_reflns_theta_full     29.300
_diffrn_measured_fraction_theta_max     0.994
_diffrn_measured_fraction_theta_full     0.995
_diffrn_reflns_limit_h_min     -22
_diffrn_reflns_limit_h_max     21
_diffrn_reflns_limit_k_min     -8
_diffrn_reflns_limit_k_max     8
_diffrn_reflns_limit_l_min     -26
_diffrn_reflns_limit_l_max     26
_refine_special_details
;
Refinement of F^2^ against ALL reflections.  The weighted R-factor wR and
goodness of fit S are based on F^2^, conventional R-factors R are based
on F, with F set to zero for negative F^2^. The threshold expression of
F^2^ > 2sigma(F^2^) is used only for calculating R-factors(gt) etc. and is
not relevant to the choice of reflections for refinement.  R-factors based
on F^2^ are statistically about twice as large as those based on F, and R-
factors based on ALL data will be even larger.
;
_reflns_number_total     4788
_reflns_number_gt     3978
_reflns_threshold_expression     'I > 2\s(I)'
_refine_ls_structure_factor_coef     Fsqd
_refine_ls_matrix_type     full
_refine_ls_R_factor_all     0.0507
_refine_ls_R_factor_gt     0.0437
_refine_ls_wR_factor_gt     0.1278
_refine_ls_wR_factor_ref     0.1324
_refine_ls_goodness_of_fit_ref     1.093
_refine_ls_restrained_S_all     1.093
_refine_ls_number_reflns     4788
_refine_ls_number_parameters     319
_refine_ls_number_restraints     0
_refine_ls_hydrogen_treatment     refall
_refine_ls_weighting_scheme     calc
_refine_ls_weighting_details
              'w=1/[\s^2^(Fo^2^)+(0.0858P)^2^+0.1761P] where P=(Fo^2^+2Fc^2^)/3'
_atom_sites_solution_hydrogens     difmap
_atom_sites_solution_primary     dual
_atom_sites_solution_secondary     difmap
_refine_ls_shift/su_max     0.000
_refine_ls_shift/su_mean     0.000
_refine_diff_density_max     0.535
_refine_diff_density_min     -0.216
_refine_ls_extinction_method     none
_refine_ls_extinction_coef     .
loop_
    _atom_type_symbol
    _atom_type_description
    _atom_type_scat_dispersion_real
    _atom_type_scat_dispersion_imag
    _atom_type_scat_source
    'C' 'C' 0.0033 0.0016
                         'International Tables Vol C Tables 4.2.6.8 and 6.1.1.4'
    'H' 'H' 0.0000 0.0000
                         'International Tables Vol C Tables 4.2.6.8 and 6.1.1.4'
    'N' 'N' 0.0061 0.0033
                         'International Tables Vol C Tables 4.2.6.8 and 6.1.1.4'
    'O' 'O' 0.0106 0.0060
                         'International Tables Vol C Tables 4.2.6.8 and 6.1.1.4'
_computing_data_collection
;
<i>APEX3</i> (Bruker, 2016)
;
_computing_cell_refinement
;
<i>SAINT</i> (Bruker, 2016)
;
_computing_data_reduction
;
<i>SAINT</i> (Bruker, 2016)
;
_computing_structure_solution
;
<i>SHELXT</i> (Sheldrick, 2015<i>a</i>)
;
_computing_structure_refinement
;
<i>SHELXL2018/1</i> (Sheldrick, 2015<i>b</i>)
;
_computing_molecular_graphics
;
<i>DIAMOND</i> (Brandenburg & Putz, 2012)
;
_computing_publication_material
;
<i>publCIF</i> (Westrip, 2010)
;
loop_
    _atom_site_type_symbol
    _atom_site_label
    _atom_site_fract_x
    _atom_site_fract_y
    _atom_site_fract_z
    _atom_site_U_iso_or_equiv
    _atom_site_adp_type
    _atom_site_calc_flag
    _atom_site_occupancy
    _atom_site_disorder_assembly
    _atom_site_disorder_group
    O O1 0.22952(5) -0.13314(13) 0.17036(4) 0.02658(18) Uani d 1 . .
    O O2 0.13208(6) 0.21761(14) 0.12923(5) 0.0343(2) Uani d 1 . .
    O O3 0.45455(5) 0.16414(14) 0.66870(4) 0.03039(19) Uani d 1 . .
    N N1 0.35850(6) -0.22912(14) 0.39234(4) 0.02175(18) Uani d 1 . .
    N N2 0.36971(7) -0.45263(15) 0.38817(5) 0.0295(2) Uani d 1 . .
    N N3 0.34449(6) -0.50475(15) 0.31817(5) 0.0293(2) Uani d 1 . .
    C C1 0.19702(6) -0.09553(18) 0.09610(5) 0.0237(2) Uani d 1 . .
    C C2 0.14239(7) 0.09424(18) 0.07352(6) 0.0253(2) Uani d 1 . .
    C C3 0.10348(7) 0.14141(19) -0.00049(6) 0.0298(2) Uani d 1 . .
    H H3 0.0643(10) 0.270(3) -0.0155(8) 0.039(4) Uiso d 1 . .
    C C4 0.11724(7) 0.0034(2) -0.05366(6) 0.0314(2) Uani d 1 . .
    C C5 0.17275(8) -0.1789(2) -0.03076(6) 0.0331(3) Uani d 1 . .
    H H5 0.1821(11) -0.278(3) -0.0671(9) 0.043(4) Uiso d 1 . .
    C C6 0.21292(7) -0.2286(2) 0.04393(6) 0.0290(2) Uani d 1 . .
    H H6 0.2500(9) -0.359(2) 0.0595(8) 0.031(3) Uiso d 1 . .
    C C7 0.07032(8) 0.0524(3) -0.13467(7) 0.0394(3) Uani d 1 . .
    H H7A 0.0142(12) 0.144(3) -0.1426(10) 0.051(5) Uiso d 1 . .
    H H7B 0.0508(15) -0.099(4) -0.1622(13) 0.086(7) Uiso d 1 . .
    C C8 0.12580(9) 0.1689(3) -0.17069(7) 0.0451(3) Uani d 1 . .
    H H8 0.1781(14) 0.088(3) -0.1728(11) 0.066(5) Uiso d 1 . .
    C C9 0.10758(12) 0.3641(4) -0.20373(8) 0.0597(5) Uani d 1 . .
    H H9 0.0469(18) 0.449(4) -0.2068(14) 0.099(8) Uiso d 1 . .
    H H9B 0.1442(14) 0.434(4) -0.2293(12) 0.071(6) Uiso d 1 . .
    C C10 0.28746(7) -0.31981(18) 0.19593(6) 0.0249(2) Uani d 1 . .
    H H10A 0.2564(9) -0.465(2) 0.1772(8) 0.028(3) Uiso d 1 . .
    H H10B 0.3377(9) -0.304(2) 0.1801(7) 0.026(3) Uiso d 1 . .
    C C11 0.31793(6) -0.31470(17) 0.27769(6) 0.0230(2) Uani d 1 . .
    C C12 0.32669(7) -0.13692(17) 0.32445(6) 0.0232(2) Uani d 1 . .
    H H12 0.3179(9) 0.025(2) 0.3173(8) 0.031(3) Uiso d 1 . .
    C C13 0.38036(6) -0.12328(16) 0.46256(5) 0.0210(2) Uani d 1 . .
    C C14 0.44278(7) -0.22392(18) 0.52340(6) 0.0246(2) Uani d 1 . .
    H H14 0.4712(9) -0.363(2) 0.5174(8) 0.029(3) Uiso d 1 . .
    C C15 0.46548(7) -0.12254(18) 0.59111(6) 0.0249(2) Uani d 1 . .
    H H15 0.5101(11) -0.194(3) 0.6325(9) 0.040(4) Uiso d 1 . .
    C C16 0.42651(6) 0.08019(17) 0.59909(5) 0.0226(2) Uani d 1 . .
    C C17 0.36412(7) 0.17993(17) 0.53822(6) 0.0240(2) Uani d 1 . .
    H H17 0.3362(10) 0.328(3) 0.5429(8) 0.039(4) Uiso d 1 . .
    C C18 0.34120(7) 0.07693(17) 0.46974(5) 0.0232(2) Uani d 1 . .
    H H18 0.2975(8) 0.148(2) 0.4265(7) 0.025(3) Uiso d 1 . .
    C C19 0.41329(10) 0.3629(2) 0.68101(7) 0.0373(3) Uani d 1 . .
    H H19A 0.3554(13) 0.341(3) 0.6731(10) 0.050(5) Uiso d 1 . .
    H H19B 0.4447(11) 0.399(3) 0.7326(10) 0.047(4) Uiso d 1 . .
    H H19C 0.4223(12) 0.480(3) 0.6507(10) 0.056(5) Uiso d 1 . .
    C C20 0.07124(9) 0.3989(2) 0.10918(8) 0.0374(3) Uani d 1 . .
    H H20A 0.0124(13) 0.347(3) 0.0825(11) 0.060(5) Uiso d 1 . .
    H H20B 0.0740(10) 0.471(3) 0.1585(10) 0.047(4) Uiso d 1 . .
    H H20C 0.0901(10) 0.514(3) 0.0820(9) 0.046(4) Uiso d 1 . .
loop_
    _atom_site_aniso_label
    _atom_site_aniso_U_11
    _atom_site_aniso_U_22
    _atom_site_aniso_U_33
    _atom_site_aniso_U_12
    _atom_site_aniso_U_13
    _atom_site_aniso_U_23
    O1 0.0318(4) 0.0271(4) 0.0177(4) 0.0090(3) 0.0046(3) 0.0019(3)
    O2 0.0408(5) 0.0298(4) 0.0294(4) 0.0122(3) 0.0088(3) 0.0000(3)
    O3 0.0365(4) 0.0303(4) 0.0194(4) 0.0041(3) 0.0036(3) -0.0023(3)
    N1 0.0260(4) 0.0191(4) 0.0178(4) 0.0022(3) 0.0048(3) 0.0024(3)
    N2 0.0424(5) 0.0192(4) 0.0227(4) 0.0025(4) 0.0063(4) 0.0018(3)
    N3 0.0394(5) 0.0216(4) 0.0222(4) 0.0017(4) 0.0051(4) 0.0006(3)
    C1 0.0232(4) 0.0261(5) 0.0187(5) 0.0007(4) 0.0035(3) 0.0012(4)
    C2 0.0241(5) 0.0244(5) 0.0251(5) 0.0012(4) 0.0057(4) 0.0009(4)
    C3 0.0269(5) 0.0297(5) 0.0272(5) 0.0027(4) 0.0025(4) 0.0060(4)
    C4 0.0275(5) 0.0396(6) 0.0217(5) -0.0023(4) 0.0018(4) 0.0041(4)
    C5 0.0338(6) 0.0409(6) 0.0209(5) 0.0036(5) 0.0051(4) -0.0023(5)
    C6 0.0289(5) 0.0317(5) 0.0229(5) 0.0057(4) 0.0045(4) -0.0008(4)
    C7 0.0349(6) 0.0502(8) 0.0241(6) -0.0033(5) -0.0010(4) 0.0065(5)
    C8 0.0337(6) 0.0741(10) 0.0234(6) 0.0000(6) 0.0047(5) 0.0015(6)
    C9 0.0578(9) 0.0807(12) 0.0296(7) -0.0256(9) 0.0014(6) 0.0125(7)
    C10 0.0273(5) 0.0240(5) 0.0199(5) 0.0057(4) 0.0040(4) 0.0003(4)
    C11 0.0238(4) 0.0222(5) 0.0207(5) 0.0020(3) 0.0051(4) 0.0015(4)
    C12 0.0267(5) 0.0221(5) 0.0189(5) 0.0035(4) 0.0055(4) 0.0036(4)
    C13 0.0240(4) 0.0206(4) 0.0170(4) -0.0005(3) 0.0055(3) 0.0017(3)
    C14 0.0270(5) 0.0238(5) 0.0217(5) 0.0059(4) 0.0070(4) 0.0035(4)
    C15 0.0258(5) 0.0264(5) 0.0196(5) 0.0043(4) 0.0044(4) 0.0042(4)
    C16 0.0247(4) 0.0234(5) 0.0185(4) -0.0017(3) 0.0061(3) 0.0005(4)
    C17 0.0287(5) 0.0194(4) 0.0225(5) 0.0020(4) 0.0074(4) 0.0016(4)
    C18 0.0263(5) 0.0206(4) 0.0197(5) 0.0024(3) 0.0045(4) 0.0042(4)
    C19 0.0553(8) 0.0269(6) 0.0247(6) 0.0042(5) 0.0079(5) -0.0040(4)
    C20 0.0363(6) 0.0290(6) 0.0471(7) 0.0098(5) 0.0148(5) 0.0040(5)
_geom_special_details
;
 All esds (except the esd in the dihedral angle between two l.s. planes)
 are estimated using the full covariance matrix.  The cell esds are taken
 into account individually in the estimation of esds in distances, angles
 and torsion angles; correlations between esds in cell parameters are only
 used when they are defined by crystal symmetry.  An approximate (isotropic)
 treatment of cell esds is used for estimating esds involving l.s. planes.
;
loop_
    _geom_bond_atom_site_label_1
    _geom_bond_atom_site_label_2
    _geom_bond_site_symmetry_2
    _geom_bond_distance
    _geom_bond_publ_flag
    O1 C1 . 1.3712(12) ?
    O1 C10 . 1.4279(12) ?
    O2 C2 . 1.3673(13) ?
    O2 C20 . 1.4220(14) ?
    O3 C16 . 1.3631(12) ?
    O3 C19 . 1.4213(15) ?
    N1 N2 . 1.3504(13) ?
    N1 C12 . 1.3541(13) ?
    N1 C13 . 1.4315(13) ?
    N2 N3 . 1.3142(13) ?
    N3 C11 . 1.3600(13) ?
    C1 C6 . 1.3814(15) ?
    C1 C2 . 1.4082(14) ?
    C2 C3 . 1.3827(15) ?
    C3 C4 . 1.3991(17) ?
    C3 H3 . 0.974(16) ?
    C4 C5 . 1.3808(17) ?
    C4 C7 . 1.5185(16) ?
    C5 C6 . 1.3995(16) ?
    C5 H5 . 0.972(17) ?
    C6 H6 . 0.964(15) ?
    C7 C8 . 1.491(2) ?
    C7 H7A . 1.025(18) ?
    C7 H7B . 1.04(2) ?
    C8 C9 . 1.312(2) ?
    C8 H8 . 0.99(2) ?
    C9 H9 . 1.09(3) ?
    C9 H9B . 0.99(2) ?
    C10 C11 . 1.4908(14) ?
    C10 H10A . 1.002(14) ?
    C10 H10B . 0.971(14) ?
    C11 C12 . 1.3708(15) ?
    C12 H12 . 0.978(15) ?
    C13 C18 . 1.3812(14) ?
    C13 C14 . 1.3942(14) ?
    C14 C15 . 1.3764(15) ?
    C14 H14 . 0.975(14) ?
    C15 C16 . 1.3969(15) ?
    C15 H15 . 0.970(17) ?
    C16 C17 . 1.3921(14) ?
    C17 C18 . 1.3935(14) ?
    C17 H17 . 1.010(16) ?
    C18 H18 . 0.984(13) ?
    C19 H19A . 0.905(19) ?
    C19 H19B . 0.977(18) ?
    C19 H19C . 0.956(19) ?
    C20 H20A . 0.96(2) ?
    C20 H20B . 1.037(18) ?
    C20 H20C . 0.979(17) ?
loop_
    _geom_contact_atom_site_label_1
    _geom_contact_atom_site_label_2
    _geom_contact_distance
    _geom_contact_site_symmetry_1
    _geom_contact_site_symmetry_2
    _geom_contact_publ_flag
    O1 O2 2.5723(13) . . yes
    O1 H12 2.870(14) . . yes
    O2 H10A 2.681(14) . 1_565 yes
    O3 H19B 2.579(18) . 2_646 yes
    N2 C18 3.3320(15) . 1_545 yes
    N2 H14 2.532(15) . . yes
    N2 H18 2.864(13) . 1_545 yes
    N2 H14 2.812(15) . 3_646 yes
    N3 H12 2.834(12) . 1_545 yes
    N3 H15 2.848(18) . 3_646 yes
    C12 C15 3.5436(18) . 3_656 yes
    C13 C15 3.3633(17) . 3_656 yes
    C13 C14 3.4679(17) . 3_656 yes
    C14 C14 3.5463(18) . 3_656 yes
    C14 C18 3.5668(18) . 3_656 yes
    C19 C1 3.589(2) . 4_566 yes
    C19 C10 3.4746(19) . 4_566 yes
    C1 H20C 2.856(18) . 1_545 yes
    C3 H20C 2.792(17) . . yes
    C3 H20A 2.82(2) . . yes
    C4 H20A 2.88(2) . 3_555 yes
    C5 H20A 2.98(2) . 3_555 yes
    C6 H20C 2.811(17) . 1_545 yes
    C6 H10A 2.814(4) . . yes
    C6 H10B 2.748(13) . . yes
    C9 H7B 2.96(2) . 2_554 yes
    C10 H6 2.517(15) . . yes
    C12 H18 2.776(13) . . yes
    C15 H19C 2.830(18) . 1_545 yes
    C17 H19C 2.725(18) . . yes
    C17 H19A 2.843(19) . . yes
    C18 H12 2.871(15) . . yes
    C19 H17 2.543(15) . . yes
    C19 O1 3.3285(19) . 4_566 yes
    C20 H3 2.508(15) . . yes
    C20 H10A 2.938(15) . 1_565 yes
    H3 H7A 2.43(2) . . yes
    H3 H20A 2.38(3) . . yes
    H3 H20C 2.31(2) . . yes
    H5 H7B 2.52(3) . . yes
    H6 H10A 2.34(2) . . yes
    H6 H10B 2.30(2) . . yes
    H6 C17 2.791(14) . 4_555 yes
    H6 C18 2.955(15) . 4_555 yes
    H7A H9 2.37(3) . . yes
    H7B H9 2.50(4) . 2_544 yes
    H8 N3 2.8080(10)
                   . 4_555 yes
    H9 H20B 2.50(3) . 3_565 yes
    H9B O2 2.837(5) . 4_565 yes
    H10B C16 2.976(14) . 4_555 yes
    H10B C19 2.897(13) . 4_565 yes
    H12 H18 2.377(19) . . yes
    H14 H14 2.107(19) . 3_646 yes
    H15 H19C 2.51(3) . 1_545 yes
    H15 H19B 2.53(2) . 2_646 yes
    H17 H19A 2.44(2) . . yes
    H17 H19C 2.26(2) . . yes
    H18 C8 2.970(13) . 4_566 yes
    H19A O1 2.67(2) . 4_566 yes
    H19A C1 2.91(2) . 4_566 yes
    H19C H10B 2.55(2) . 4_566 yes
loop_
    _geom_angle_atom_site_label_1
    _geom_angle_atom_site_label_2
    _geom_angle_atom_site_label_3
    _geom_angle_site_symmetry_1
    _geom_angle_site_symmetry_3
    _geom_angle
    _geom_angle_publ_flag
    C1 O1 C10 . . 117.19(8) ?
    C2 O2 C20 . . 117.19(10) ?
    C16 O3 C19 . . 117.42(9) ?
    N2 N1 C12 . . 110.77(8) ?
    N2 N1 C13 . . 119.89(8) ?
    C12 N1 C13 . . 129.33(9) ?
    N3 N2 N1 . . 107.21(8) ?
    N2 N3 C11 . . 108.86(9) ?
    O1 C1 C6 . . 125.33(9) ?
    O1 C1 C2 . . 115.27(9) ?
    C6 C1 C2 . . 119.40(10) ?
    O2 C2 C3 . . 125.30(10) ?
    O2 C2 C1 . . 115.02(9) ?
    C3 C2 C1 . . 119.68(10) ?
    C2 C3 C4 . . 121.15(10) ?
    C2 C3 H3 . . 118.9(9) ?
    C4 C3 H3 . . 119.9(9) ?
    C5 C4 C3 . . 118.60(10) ?
    C5 C4 C7 . . 121.24(11) ?
    C3 C4 C7 . . 120.15(11) ?
    C4 C5 C6 . . 120.98(11) ?
    C4 C5 H5 . . 119.5(10) ?
    C6 C5 H5 . . 119.5(10) ?
    C1 C6 C5 . . 120.15(10) ?
    C1 C6 H6 . . 119.3(9) ?
    C5 C6 H6 . . 120.5(9) ?
    C8 C7 C4 . . 114.32(10) ?
    C8 C7 H7A . . 109.4(10) ?
    C4 C7 H7A . . 110.7(10) ?
    C8 C7 H7B . . 106.6(13) ?
    C4 C7 H7B . . 108.6(13) ?
    H7A C7 H7B . . 106.9(16) ?
    C9 C8 C7 . . 125.01(16) ?
    C9 C8 H8 . . 117.5(12) ?
    C7 C8 H8 . . 117.4(12) ?
    C8 C9 H9 . . 118.7(14) ?
    C8 C9 H9B . . 123.1(13) ?
    H9 C9 H9B . . 118.0(18) ?
    O1 C10 C11 . . 106.67(8) ?
    O1 C10 H10A . . 111.1(8) ?
    C11 C10 H10A . . 110.0(8) ?
    O1 C10 H10B . . 109.5(8) ?
    C11 C10 H10B . . 109.6(8) ?
    H10A C10 H10B . . 109.9(11) ?
    N3 C11 C12 . . 108.73(9) ?
    N3 C11 C10 . . 121.31(9) ?
    C12 C11 C10 . . 129.94(9) ?
    N1 C12 C11 . . 104.42(9) ?
    N1 C12 H12 . . 121.7(8) ?
    C11 C12 H12 . . 133.8(8) ?
    C18 C13 C14 . . 120.55(9) ?
    C18 C13 N1 . . 120.54(8) ?
    C14 C13 N1 . . 118.91(9) ?
    C15 C14 C13 . . 119.62(10) ?
    C15 C14 H14 . . 120.6(8) ?
    C13 C14 H14 . . 119.7(8) ?
    C14 C15 C16 . . 120.42(9) ?
    C14 C15 H15 . . 118.3(9) ?
    C16 C15 H15 . . 121.3(9) ?
    O3 C16 C17 . . 125.29(9) ?
    O3 C16 C15 . . 114.93(9) ?
    C17 C16 C15 . . 119.78(9) ?
    C16 C17 C18 . . 119.70(9) ?
    C16 C17 H17 . . 120.7(9) ?
    C18 C17 H17 . . 119.6(9) ?
    C13 C18 C17 . . 119.94(9) ?
    C13 C18 H18 . . 120.2(8) ?
    C17 C18 H18 . . 119.8(8) ?
    O3 C19 H19A . . 111.9(11) ?
    O3 C19 H19B . . 104.5(10) ?
    H19A C19 H19B . . 110.0(15) ?
    O3 C19 H19C . . 108.7(11) ?
    H19A C19 H19C . . 111.8(15) ?
    H19B C19 H19C . . 109.6(15) ?
    O2 C20 H20A . . 111.5(11) ?
    O2 C20 H20B . . 105.0(9) ?
    H20A C20 H20B . . 110.1(14) ?
    O2 C20 H20C . . 111.3(9) ?
    H20A C20 H20C . . 111.8(15) ?
    H20B C20 H20C . . 106.8(14) ?
loop_
    _geom_torsion_atom_site_label_1
    _geom_torsion_atom_site_label_2
    _geom_torsion_atom_site_label_3
    _geom_torsion_atom_site_label_4
    _geom_torsion_site_symmetry_1
    _geom_torsion_site_symmetry_2
    _geom_torsion_site_symmetry_3
    _geom_torsion_site_symmetry_4
    _geom_torsion
    _geom_torsion_publ_flag
    C12 N1 N2 N3 . . . . -0.64(12) ?
    C13 N1 N2 N3 . . . . 179.75(8) ?
    N1 N2 N3 C11 . . . . 0.52(12) ?
    C10 O1 C1 C6 . . . . 2.77(15) ?
    C10 O1 C1 C2 . . . . -178.10(9) ?
    C20 O2 C2 C3 . . . . 5.04(16) ?
    C20 O2 C2 C1 . . . . -174.39(10) ?
    O1 C1 C2 O2 . . . . 2.06(14) ?
    C6 C1 C2 O2 . . . . -178.75(10) ?
    O1 C1 C2 C3 . . . . -177.40(9) ?
    C6 C1 C2 C3 . . . . 1.79(16) ?
    O2 C2 C3 C4 . . . . -179.27(10) ?
    C1 C2 C3 C4 . . . . 0.13(16) ?
    C2 C3 C4 C5 . . . . -1.79(17) ?
    C2 C3 C4 C7 . . . . 177.07(10) ?
    C3 C4 C5 C6 . . . . 1.55(18) ?
    C7 C4 C5 C6 . . . . -177.30(11) ?
    O1 C1 C6 C5 . . . . 177.07(10) ?
    C2 C1 C6 C5 . . . . -2.03(17) ?
    C4 C5 C6 C1 . . . . 0.35(18) ?
    C5 C4 C7 C8 . . . . -80.52(17) ?
    C3 C4 C7 C8 . . . . 100.66(15) ?
    C4 C7 C8 C9 . . . . -121.28(16) ?
    C1 O1 C10 C11 . . . . 176.23(8) ?
    N2 N3 C11 C12 . . . . -0.22(12) ?
    N2 N3 C11 C10 . . . . 178.55(9) ?
    O1 C10 C11 N3 . . . . 154.23(9) ?
    O1 C10 C11 C12 . . . . -27.29(15) ?
    N2 N1 C12 C11 . . . . 0.49(11) ?
    C13 N1 C12 C11 . . . . -179.94(9) ?
    N3 C11 C12 N1 . . . . -0.16(11) ?
    C10 C11 C12 N1 . . . . -178.80(10) ?
    N2 N1 C13 C18 . . . . -155.77(10) ?
    C12 N1 C13 C18 . . . . 24.69(15) ?
    N2 N1 C13 C14 . . . . 25.16(14) ?
    C12 N1 C13 C14 . . . . -154.37(10) ?
    C18 C13 C14 C15 . . . . -0.03(15) ?
    N1 C13 C14 C15 . . . . 179.04(9) ?
    C13 C14 C15 C16 . . . . -0.10(16) ?
    C19 O3 C16 C17 . . . . 3.73(16) ?
    C19 O3 C16 C15 . . . . -176.25(10) ?
    C14 C15 C16 O3 . . . . -179.83(9) ?
    C14 C15 C16 C17 . . . . 0.19(15) ?
    O3 C16 C17 C18 . . . . 179.87(9) ?
    C15 C16 C17 C18 . . . . -0.16(15) ?
    C14 C13 C18 C17 . . . . 0.06(15) ?
    N1 C13 C18 C17 . . . . -178.99(9) ?
    C16 C17 C18 C13 . . . . 0.03(15) ?
loop_
    _geom_hbond_atom_site_label_D
    _geom_hbond_atom_site_label_H
    _geom_hbond_atom_site_label_A
    _geom_hbond_site_symmetry_A
    _geom_hbond_distance_DH
    _geom_hbond_distance_HA
    _geom_hbond_distance_DA
    _geom_hbond_angle_DHA
    _geom_hbond_publ_flag
    C6 H6 Cg3 4_544 0.964(15) 2.825(15) 3.5168(15) 129.4(11) y
    C19 H19B O3 2_656 0.977(18) 2.578(18) 3.4587(16) 150.0(14) yes
_shelx_space_group_comment
;
The symmetry employed for this shelxl refinement is uniquely defined
by the following loop, which should always be used as a source of
symmetry information in preference to the above space-group names.
They are only intended as comments.
;
_shelx_estimated_absorpt_T_min     0.967
_shelx_estimated_absorpt_T_max     0.972
_shelx_hkl_file
;
  -2   0   0  188.28    5.70
  -2   0   0  185.68    5.80
   2   0   0  192.98    5.80
   2   0   0  195.28    5.80
  -2   0   0  187.38    5.80
   3   0   0   14.60    0.60
   3   0   0   17.40    0.60
   3   0   0   16.80    0.50
  -3   0   0   14.90    0.60
  -3   0   0   15.40    0.50
  -3   0   0   14.00    0.50
  -4   0   0 7481.15  222.58
   4   0   0 7212.48  222.58
  -4   0   0 7315.67  221.98
   4   0   0 7375.16  222.18
  -5   0   0  265.57    8.20
  -5   0   0  262.07    8.20
   5   0   0  277.37    8.20
  -5   0   0  274.67    8.30
   5   0   0  265.67    8.30
  -6   0   0   29.30    0.90
   6   0   0   28.10    1.10
  -6   0   0   27.40    1.10
  -6   0   0   28.10    0.90
   6   0   0   29.30    1.00
   7   0   0  303.27    9.10
   7   0   0  294.27    9.20
  -7   0   0  294.57    9.20
  -7   0   0  298.17    9.00
  -7   0   0  291.17    9.20
  -7   0   0  292.87    9.00
   8   0   0    1.20    0.30
  -8   0   0    1.10    0.20
  -8   0   0    1.30    0.40
   8   0   0    1.00    0.40
  -8   0   0    1.20    0.30
  -8   0   0    1.10    0.20
  -9   0   0 1251.17   37.40
  -9   0   0 1212.78   37.40
   9   0   0 1234.18   37.70
   9   0   0 1246.08   37.50
  -9   0   0 1216.38   37.70
  -9   0   0 1249.97   37.60
 -10   0   0  214.18    6.70
 -10   0   0  216.58    6.90
 -10   0   0  217.18    7.00
  10   0   0  213.98    7.00
 -10   0   0  221.68    6.70
  10   0   0  220.38    6.80
 -11   0   0   30.70    1.10
  11   0   0   30.60    1.50
 -11   0   0   30.40    1.50
  11   0   0   33.00    1.20
 -11   0   0   28.00    1.40
 -12   0   0  168.58    5.60
 -12   0   0  165.48    5.50
 -12   0   0  167.68    5.20
  12   0   0  165.98    5.60
 -13   0   0    1.20    0.40
 -13   0   0    0.30    0.60
  13   0   0    0.90    0.80
 -13   0   0    0.80    0.70
 -14   0   0   41.20    1.60
  14   0   0   45.00    2.10
 -14   0   0   42.20    2.00
 -15   0   0    5.50    0.60
  15   0   0    5.30    1.10
 -15   0   0    5.80    1.10
 -16   0   0   13.90    0.90
  16   0   0   13.20    1.60
 -16   0   0   13.50    1.50
  17   0   0    6.90    1.30
 -17   0   0    7.30    0.70
 -17   0   0    7.30    1.30
  18   0   0    0.40    1.20
 -18   0   0    0.80    0.60
 -18   0   0    0.50    1.20
  19   0   0    0.30    1.30
 -19   0   0   -0.10    1.40
 -19   0   0    0.50    0.70
 -20   0   0   19.10    1.40
 -20   0   0   19.60    2.30
   0  -1   0    0.10    0.10
   0  -1   0    0.20    0.10
   0   1   0    0.40    0.10
   0   1   0    0.10    0.10
   0   1   0    0.10    0.10
   1  -1   0  547.75   17.40
  -1  -1   0  557.54   17.40
   1  -1   0  576.64   17.40
   1  -1   0  584.84   17.40
   1   1   0  586.44   17.40
   1   1   0  583.54   17.40
  -1   1   0  571.54   17.40
  -1   1   0  579.74   17.40
   1   1   0  569.14   17.40
  -1   1   0  571.24   17.40
  -1   1   0  578.34   17.40
  -2  -1   0 2262.97   69.29
   2  -1   0 2249.18   69.29
  -2  -1   0 2309.07   69.39
   2  -1   0 2370.06   69.29
   2   1   0 2337.87   69.29
  -2   1   0 2342.27   69.59
   2   1   0 2329.67   69.49
   2   1   0 2159.08   69.19
  -2   1   0 2240.78   69.29
  -2   1   0 2328.77   69.39
   2   1   0 2239.38   69.29
   3  -1   0 4801.02  144.39
  -3  -1   0 4703.13  144.49
  -3  -1   0 4654.93  144.19
  -3  -1   0 4679.23  144.19
   3  -1   0 4770.72  144.39
   3   1   0 4675.63  144.69
   3   1   0 5072.59  144.89
   3   1   0 4653.03  144.09
  -3   1   0 4666.43  144.29
   3   1   0 4909.01  144.09
  -3   1   0 4891.21  144.79
  -3   1   0 4737.63  144.39
  -4  -1   0  109.69    3.40
   4  -1   0  115.49    3.50
   4  -1   0  108.29    3.40
  -4  -1   0  109.79    3.40
  -4  -1   0  107.29    3.40
  -4  -1   0  105.79    3.50
   4   1   0  106.59    3.50
  -4   1   0  112.69    3.40
   4   1   0  113.59    3.50
  -4   1   0  107.59    3.40
   5  -1   0   37.10    1.20
  -5  -1   0   36.60    1.20
   5  -1   0   39.30    1.30
  -5  -1   0   37.50    1.40
  -5  -1   0   36.70    1.30
   5  -1   0   38.30    1.30
  -5  -1   0   37.50    1.20
   5   1   0   40.80    1.40
   5   1   0   35.60    1.40
  -5   1   0   36.70    1.30
  -5   1   0   37.40    1.30
   5   1   0   37.50    1.30
  -5   1   0   36.60    1.40
   6  -1   0 1026.20   31.30
  -6  -1   0 1037.60   31.30
  -6  -1   0 1031.50   31.20
   6  -1   0 1114.69   31.30
   6  -1   0 1062.59   31.30
  -6  -1   0 1036.40   31.50
  -6  -1   0 1011.30   31.20
   6   1   0 1035.60   31.30
   6   1   0  994.90   31.50
  -6   1   0 1067.49   31.30
  -6   1   0  977.30   31.30
   6   1   0 1006.30   31.40
  -6   1   0 1021.30   31.40
  -7  -1   0  521.85   15.80
  -7  -1   0  515.95   15.90
   7  -1   0  531.85   15.80
   7  -1   0  525.55   15.70
  -7  -1   0  519.85   15.70
  -7  -1   0  496.85   15.70
   7  -1   0  517.45   15.70
  -7   1   0  525.25   15.80
  -7   1   0  510.35   15.80
   7   1   0  544.95   15.80
   7   1   0  496.45   15.90
  -7   1   0  511.25   15.80
  -7   1   0  511.55   15.90
   7   1   0  516.15   15.90
   8  -1   0   71.99    2.30
  -8  -1   0   71.89    2.60
   8  -1   0   74.19    2.40
  -8  -1   0   69.69    2.40
   8  -1   0   74.59    2.30
  -8  -1   0   69.69    2.30
  -8   1   0   71.59    2.60
  -8   1   0   69.09    2.30
   8   1   0   74.29    2.60
  -8   1   0   71.89    2.40
   8   1   0   74.89    2.40
   8   1   0   74.59    2.60
  -8   1   0   71.79    2.30
  -9  -1   0   74.59    2.50
  -9  -1   0   72.39    2.40
   9  -1   0   79.79    2.50
  -9  -1   0   75.59    2.70
  -9   1   0   76.99    2.60
  -9   1   0   78.19    2.50
   9   1   0   77.49    2.70
  -9   1   0   73.29    2.70
  -9   1   0   79.59    2.50
   9   1   0   75.69    2.70
   9   1   0   78.89    2.50
 -10  -1   0   48.30    2.00
 -10  -1   0   50.89    1.70
 -10  -1   0   53.29    1.90
  10  -1   0   55.29    1.90
  10   1   0   55.69    1.90
 -10   1   0   52.19    1.90
  10   1   0   55.59    2.10
 -10   1   0   52.19    1.80
 -10   1   0   50.99    2.10
 -11  -1   0   11.20    0.60
 -11  -1   0   11.60    1.00
 -11  -1   0   12.80    0.90
  11  -1   0   13.30    0.80
 -11   1   0   13.70    1.10
  11   1   0   13.40    1.00
 -11   1   0   12.00    0.90
  11   1   0   13.40    0.80
 -12  -1   0    4.70    0.80
 -12  -1   0    4.70    0.40
  12   1   0    5.20    0.90
 -12   1   0    5.20    0.90
 -12   1   0    4.80    0.50
 -13  -1   0    2.00    0.70
 -13  -1   0    1.60    0.30
 -13   1   0    2.80    0.90
  13   1   0    2.80    0.80
 -13   1   0    2.20    0.40
 -14  -1   0   66.09    2.30
 -14  -1   0   72.69    2.80
 -14  -1   0   70.39    2.90
  14   1   0   69.29    2.90
 -14   1   0   70.09    2.40
 -14   1   0   69.79    2.90
 -15  -1   0    2.90    1.00
 -15  -1   0    2.90    0.90
 -15  -1   0    1.60    0.40
 -15   1   0    2.80    1.00
 -15   1   0    2.50    0.50
  15   1   0    3.00    0.90
 -16  -1   0    0.10    0.90
 -16  -1   0    0.30    0.40
 -16  -1   0   -0.40    0.90
 -16   1   0    0.00    0.90
  16   1   0    0.20    0.90
 -16   1   0    0.50    0.50
 -17  -1   0    8.30    1.30
 -17  -1   0   11.50    0.90
 -17   1   0   13.40    1.00
  17   1   0   12.20    1.50
 -17   1   0   10.10    1.40
 -18  -1   0   11.00    1.60
 -18  -1   0   12.70    1.00
  18   1   0   13.10    1.60
 -18   1   0    8.90    0.90
 -18   1   0    9.40    1.50
 -19  -1   0    8.00    1.70
 -19  -1   0    9.80    1.00
 -19   1   0    8.60    1.00
  19   1   0   10.70    1.60
 -19   1   0    8.80    1.80
 -20  -1   0   -0.10    1.70
 -20  -1   0   -0.40    0.80
 -20   1   0    0.00    0.80
  20   1   0    0.00    1.70
 -20   1   0   -0.60    1.80
   0  -2   0  446.56   13.90
   0  -2   0  470.45   13.90
   0  -2   0  449.76   13.80
   0   2   0  465.75   13.90
   0   2   0  451.65   13.90
   0   2   0  449.36   13.90
   0   2   0  440.26   13.80
   1  -2   0   95.39    3.10
   1  -2   0   97.99    3.10
  -1  -2   0  105.19    3.10
  -1  -2   0   95.19    3.10
   1  -2   0   97.19    3.10
  -1  -2   0  101.99    3.10
   1   2   0   95.59    3.10
  -1   2   0  100.49    3.10
  -1   2   0   92.09    3.20
  -1   2   0   95.39    3.10
  -1   2   0   99.19    3.10
   1   2   0   98.39    3.20
   1   2   0   95.59    3.20
  -2  -2   0  117.19    3.70
   2  -2   0  119.09    3.70
   2  -2   0  117.29    3.80
  -2  -2   0  118.39    3.80
   2  -2   0  119.39    3.80
   2   2   0  118.09    3.80
   2   2   0  120.89    3.70
  -2   2   0  121.49    3.80
  -2   2   0  120.89    3.80
  -2   2   0  122.29    3.70
  -2   2   0  119.59    3.80
   2   2   0  117.79    3.80
  -3  -2   0  260.67    7.90
   3  -2   0  249.68    8.00
   3  -2   0  254.87    7.90
   3  -2   0  256.37    7.90
  -3  -2   0  256.67    8.00
  -3   2   0  266.97    7.90
  -3   2   0  263.87    8.00
   3   2   0  260.87    7.90
   3   2   0  248.98    7.90
   3   2   0  259.27    8.00
  -3   2   0  261.27    8.00
   3   2   0  250.97    8.00
  -3   2   0  250.87    7.90
  -4  -2   0   41.60    1.40
   4  -2   0   43.80    1.50
  -4  -2   0   42.60    1.40
   4  -2   0   39.30    1.50
   4  -2   0   41.40    1.50
  -4  -2   0   42.20    1.50
  -4   2   0   43.10    1.60
   4   2   0   47.00    1.40
  -4   2   0   42.70    1.50
   4   2   0   42.40    1.60
  -4   2   0   45.70    1.50
  -4   2   0   44.60    1.40
   4   2   0   43.80    1.40
   4   2   0   38.30    1.60
  -5  -2   0    3.50    0.30
  -5  -2   0    4.70    0.50
  -5  -2   0    4.30    0.30
   5  -2   0    3.40    0.40
   5  -2   0    4.20    0.50
  -5  -2   0    3.90    0.40
  -5   2   0    3.60    0.50
   5   2   0    3.90    0.50
   5   2   0    2.90    0.40
   5   2   0    4.00    0.20
   5   2   0    4.50    0.20
  -5   2   0    4.30    0.40
  -5   2   0    3.70    0.40
  -5   2   0    4.30    0.40
  -6  -2   0   76.29    2.60
   6  -2   0   74.29    2.50
  -6  -2   0   78.09    2.40
  -6  -2   0   75.39    2.40
   6  -2   0   78.99    2.60
  -6  -2   0   78.49    2.70
   6   2   0   75.79    2.70
  -6   2   0   74.29    2.70
   6   2   0   78.89    2.70
  -6   2   0   77.29    2.60
  -6   2   0   76.59    2.50
  -6   2   0   78.79    2.50
   7  -2   0  143.99    4.40
  -7  -2   0  141.49    4.40
  -7  -2   0  127.19    4.60
  -7  -2   0  144.49    4.30
   7  -2   0  143.69    4.50
  -7  -2   0  135.49    4.30
   7  -2   0  134.39    4.40
   7   2   0  133.19    4.50
  -7   2   0  131.59    4.60
  -7   2   0  147.19    4.40
   7   2   0  137.69    4.60
  -7   2   0  142.29    4.40
  -8  -2   0    0.50    0.40
   8  -2   0    0.70    0.30
   8  -2   0    0.30    0.30
   8  -2   0    0.70    0.40
  -8  -2   0    0.20    0.20
  -8  -2   0    2.90    0.30
  -8  -2   0    0.70    0.50
   8   2   0    0.70    0.50
   8   2   0    0.30    0.40
  -8   2   0    0.70    0.30
  -8   2   0    0.60    0.50
  -8   2   0    0.00    0.30
   9  -2   0   25.90    1.10
  -9  -2   0   25.50    1.30
   9  -2   0   24.40    1.00
  -9  -2   0   24.80    0.90
  -9  -2   0   23.40    1.10
  -9  -2   0   23.20    0.90
  -9   2   0   24.70    1.10
  -9   2   0   23.80    1.30
   9   2   0   24.10    1.30
   9   2   0   23.10    1.30
 -10  -2   0   -0.10    0.60
  10  -2   0    0.20    0.50
 -10  -2   0    0.50    0.40
 -10  -2   0    0.20    0.20
  10  -2   0    0.10    0.30
 -10   2   0    0.60    0.60
  10   2   0    0.30    0.60
  10   2   0    0.00    0.50
 -10   2   0    0.60    0.40
 -11  -2   0   -0.20    0.60
  11  -2   0    0.10    0.50
  11  -2   0    0.10    0.30
 -11  -2   0    0.40    0.60
 -11  -2   0    0.50    0.30
 -11   2   0    0.00    0.40
 -11   2   0    0.50    0.70
  11   2   0    0.20    0.60
  11   2   0    0.80    0.70
 -12  -2   0  101.49    3.30
 -12  -2   0  104.09    3.80
  12  -2   0  106.69    3.70
  12  -2   0   98.49    3.20
 -12   2   0  104.29    3.80
  12   2   0  106.49    3.80
 -12   2   0  104.19    3.40
 -13  -2   0   14.70    1.30
 -13  -2   0   12.10    0.70
 -13   2   0   12.30    0.90
 -13   2   0   12.60    1.30
  13   2   0   12.10    1.30
 -14  -2   0    0.50    0.30
 -14  -2   0    0.00    0.80
 -14   2   0    0.80    0.90
 -14   2   0    0.50    0.50
  14   2   0    0.70    0.90
 -15  -2   0   13.00    1.50
 -15  -2   0   13.20    0.80
  15   2   0   11.90    1.50
 -15   2   0   13.70    1.10
 -15   2   0   12.50    1.50
 -16  -2   0    0.40    0.40
 -16  -2   0    0.90    1.00
 -16   2   0    0.50    0.60
 -16   2   0    0.50    1.10
  16   2   0    0.80    1.00
 -17  -2   0    1.60    1.10
 -17  -2   0    1.80    0.50
 -17   2   0    1.10    0.70
  17   2   0    1.30    1.20
 -17   2   0    1.20    1.20
 -18  -2   0   -0.10    1.20
 -18  -2   0   -0.10    0.60
 -18  -2   0    0.20    1.40
 -18   2   0    0.90    1.50
 -18   2   0    0.30    0.80
  18   2   0    0.30    1.30
 -19  -2   0    1.10    1.50
 -19  -2   0    0.90    0.60
 -19   2   0    0.60    0.90
 -19   2   0    2.30    1.70
  19   2   0    0.00    1.20
 -20  -2   0    0.00    0.70
 -20  -2   0    1.00    1.60
  20   2   0   -1.00    1.70
   0  -3   0    0.10    0.30
   0  -3   0    0.20    0.30
   0  -3   0   -0.20    0.30
   0   3   0   -0.40    0.40
   0   3   0    0.00    0.30
   0   3   0    0.20    0.30
   0   3   0   -0.10    0.30
   1  -3   0  109.69    3.60
  -1  -3   0  105.69    3.50
   1  -3   0  111.59    3.60
   1  -3   0  108.49    3.50
  -1  -3   0  107.09    3.60
  -1  -3   0  112.09    3.60
   1   3   0  108.09    3.50
  -1   3   0  109.79    3.60
   1   3   0  108.09    3.50
   1   3   0  109.09    3.60
  -1   3   0  112.59    3.50
  -1   3   0  107.79    3.60
   1   3   0  103.69    3.60
  -1   3   0  112.69    3.60
   2  -3   0    1.80    0.30
   2  -3   0    1.40    0.40
  -2  -3   0    2.30    0.30
  -2  -3   0    1.20    0.40
  -2  -3   0    2.30    0.40
   2  -3   0    2.10    0.30
   2   3   0    1.90    0.30
  -2   3   0    2.30    0.40
  -2   3   0    1.80    0.30
   2   3   0    2.00    0.50
   2   3   0    1.90    0.50
  -2   3   0    1.90    0.50
  -2   3   0    2.00    0.40
  -3  -3   0  391.06   12.40
   3  -3   0  395.26   12.30
  -3  -3   0  400.86   12.30
   3  -3   0  397.86   12.30
   3  -3   0  394.76   12.40
   3   3   0  391.46   12.40
  -3   3   0  396.86   12.40
  -3   3   0  417.06   12.40
   3   3   0  390.96   12.30
  -3   3   0  405.66   12.30
   3   3   0  408.36   12.40
  -3   3   0  407.46   12.30
   4  -3   0   60.39    2.10
   4  -3   0   61.09    2.10
  -4  -3   0   59.39    2.00
   4  -3   0   57.09    2.10
  -4  -3   0   58.79    2.10
  -4   3   0   60.49    2.00
  -4   3   0   59.39    2.10
  -4   3   0   60.99    2.20
   4   3   0   62.99    2.00
   4   3   0   60.89    2.20
   4   3   0   59.99    2.00
   4   3   0   58.99    2.20
  -4   3   0   59.09    2.10
  -5  -3   0   21.50    1.00
   5  -3   0   17.60    1.00
   5  -3   0   22.70    1.10
   5  -3   0   21.50    1.00
  -5  -3   0   19.80    0.90
   5   3   0   21.60    0.80
  -5   3   0   20.10    1.10
   5   3   0   21.90    1.10
   5   3   0   23.00    0.90
  -5   3   0   21.30    1.00
  -5   3   0   21.10    0.90
  -5   3   0   19.20    1.00
   5   3   0   20.60    1.10
   6  -3   0   27.50    1.20
  -6  -3   0   26.70    1.00
  -6  -3   0   25.30    1.20
   6  -3   0   25.60    1.10
  -6  -3   0   24.50    1.30
   6   3   0   27.30    0.90
  -6   3   0   28.90    1.30
  -6   3   0   25.30    1.10
  -6   3   0   23.90    1.20
   6   3   0   26.40    0.90
   6   3   0   24.90    1.30
   6   3   0   25.10    1.20
  -6   3   0   25.80    1.00
  -7  -3   0   19.70    0.90
  -7  -3   0   21.10    1.10
   7  -3   0   19.90    1.00
  -7  -3   0   20.50    1.20
   7  -3   0   21.10    1.10
   7   3   0   20.80    1.20
   7   3   0   23.40    1.20
  -7   3   0   23.50    1.10
  -7   3   0   22.80    1.30
  -8  -3   0    1.80    0.50
   8  -3   0    2.10    0.60
   8  -3   0    1.70    0.40
  -8  -3   0    2.50    0.70
  -8  -3   0    2.70    0.30
   8   3   0    1.90    0.60
   8   3   0    2.50    0.60
  -8   3   0    1.60    0.40
  -8   3   0    2.30    0.70
  -9  -3   0  144.09    4.60
   9  -3   0  133.59    4.60
   9  -3   0  137.99    4.50
  -9  -3   0  140.49    4.40
  -9  -3   0  142.29    4.80
  -9   3   0  134.19    4.70
   9   3   0  130.59    4.80
  -9   3   0  144.89    4.50
   9   3   0  137.49    4.70
 -10  -3   0   24.20    1.00
 -10  -3   0   23.70    1.40
  10  -3   0   23.20    1.30
  10  -3   0   24.10    1.10
 -10  -3   0   22.10    1.20
 -10   3   0   22.60    1.20
  10   3   0   23.00    1.40
  10   3   0   22.10    1.50
 -10   3   0   24.10    1.50
 -11  -3   0  177.88    5.80
  11  -3   0  182.98    5.90
  11  -3   0  185.08    6.00
 -11  -3   0  191.18    6.30
  11   3   0  185.98    6.20
 -11   3   0  189.68    6.00
 -11   3   0  186.18    6.20
  11   3   0  181.68    6.30
 -12  -3   0   37.00    1.30
  12  -3   0   34.00    1.60
  12  -3   0   35.40    1.40
 -12  -3   0   35.30    1.90
  12   3   0   34.60    1.90
 -12   3   0   36.50    1.60
  12   3   0   29.60    1.70
 -12   3   0   37.00    1.90
 -13  -3   0    6.40    0.60
 -13  -3   0    6.60    1.10
  13  -3   0    5.40    0.60
 -13   3   0    6.10    1.20
  13   3   0    4.30    0.90
  13   3   0    5.50    1.10
 -13   3   0    5.40    0.70
 -14  -3   0    0.10    0.90
  14  -3   0    0.40    0.40
 -14  -3   0    0.60    0.40
 -14   3   0   -0.60    1.10
 -14   3   0   -0.10    0.60
  14   3   0    0.10    0.80
 -15  -3   0   57.89    2.70
 -15  -3   0   49.10    1.90
  15   3   0   51.39    2.50
 -15   3   0   57.69    2.70
 -15   3   0   53.49    2.20
 -16  -3   0    4.20    0.60
 -16  -3   0    4.00    1.20
  16   3   0    2.50    1.20
 -16   3   0    3.40    0.80
 -16   3   0    2.80    1.30
 -17  -3   0    0.30    1.20
 -17  -3   0    1.00    0.60
 -17   3   0    0.50    1.30
  17   3   0   -0.40    1.20
 -17   3   0    1.60    0.90
 -18  -3   0   -0.10    0.60
 -18  -3   0    0.10    1.40
 -18   3   0   -0.60    0.90
 -18   3   0    0.50    1.70
  18   3   0   -0.90    1.40
 -19  -3   0    1.20    0.70
 -19  -3   0    0.40    1.50
 -19   3   0    0.40    2.00
  19   3   0    0.90    1.70
 -19   3   0    0.70    1.10
   0  -4   0  369.56   11.20
   0  -4   0  356.16   11.30
   0  -4   0  363.06   11.10
   0   4   0  350.76   11.30
   0   4   0  368.66   11.30
   0   4   0  351.96   11.20
  -1  -4   0    9.30    0.80
   1  -4   0    9.30    0.80
   1  -4   0    9.00    0.80
  -1  -4   0   10.10    0.70
  -1  -4   0    8.00    0.80
   1  -4   0   10.40    0.70
  -1   4   0    9.10    0.70
   1   4   0    8.80    0.90
   1   4   0    9.10    0.80
  -1   4   0    9.70    0.90
   1   4   0    7.40    0.70
  -1   4   0    8.20    0.80
  -1   4   0    8.20    0.80
  -2  -4   0    8.20    0.70
   2  -4   0   10.20    0.70
  -2  -4   0    8.90    0.80
   2  -4   0    9.00    0.80
   2  -4   0   10.00    0.80
   2   4   0    8.80    0.90
  -2   4   0    8.40    0.80
   2   4   0    8.10    0.70
   2   4   0    9.20    0.90
  -2   4   0    7.80    0.80
  -2   4   0    8.20    0.80
   3  -4   0   44.00    1.60
   3  -4   0   40.00    1.70
   3  -4   0   40.80    1.70
  -3  -4   0   43.60    1.60
  -3  -4   0   37.80    1.70
   3   4   0   40.60    1.60
  -3   4   0   40.80    1.70
  -3   4   0   41.20    1.60
   3   4   0   40.90    1.70
   3   4   0   37.40    1.70
  -3   4   0   39.60    1.70
  -3   4   0   43.40    1.60
   4  -4   0   36.40    1.50
   4  -4   0   33.70    1.40
   4  -4   0   32.30    1.50
  -4  -4   0   32.40    1.50
  -4  -4   0   34.20    1.30
  -4   4   0   34.00    1.60
   4   4   0   35.30    1.60
   4   4   0   34.10    1.30
  -4   4   0   34.60    1.40
  -4   4   0   34.50    1.40
   4   4   0   31.40    1.50
  -4   4   0   31.60    1.50
  -5  -4   0    0.90    0.50
  -5  -4   0    1.00    0.40
   5  -4   0    0.80    0.50
   5  -4   0    0.90    0.50
   5   4   0    0.60    0.70
  -5   4   0    0.30    0.50
  -5   4   0    0.30    0.50
   5   4   0    1.00    0.40
   5   4   0    0.50    0.60
  -5   4   0    1.60    0.60
  -6  -4   0   69.19    2.60
  -6  -4   0   71.89    2.70
   6  -4   0   70.79    2.60
  -6  -4   0   69.49    2.40
   6  -4   0   63.49    2.50
  -6   4   0   69.59    2.70
  -6   4   0   70.49    2.50
   6   4   0   71.39    2.80
   6   4   0   68.59    2.70
   6   4   0   72.89    2.30
   7  -4   0    1.00    0.60
  -7  -4   0    1.00    0.40
  -7  -4   0    1.20    0.60
  -7  -4   0    1.10    0.70
   7  -4   0    1.20    0.50
   7   4   0    1.50    0.30
   7   4   0    0.60    0.60
  -7   4   0    2.30    0.80
  -7   4   0    1.50    0.60
   7   4   0    2.40    0.80
  -8  -4   0   14.90    1.20
  -8  -4   0   15.20    1.20
  -8  -4   0   14.90    0.90
   8  -4   0   16.10    1.00
   8  -4   0   14.90    1.10
  -8   4   0   14.70    1.10
  -8   4   0   15.30    1.30
   8   4   0   16.50    1.30
   8   4   0   16.10    1.30
   9  -4   0    0.20    0.50
   9  -4   0   -0.50    0.60
  -9  -4   0    0.20    0.60
  -9  -4   0    0.80    0.70
  -9  -4   0    0.40    0.40
  -9   4   0    0.00    0.50
  -9   4   0   -0.20    0.90
   9   4   0   -0.50    0.70
   9   4   0   -0.10    0.80
 -10  -4   0   24.00    1.40
  10  -4   0   21.60    1.20
 -10  -4   0   21.30    1.10
 -10  -4   0   24.40    1.60
  10  -4   0   23.20    1.40
  10   4   0   21.30    1.50
  10   4   0   22.40    1.50
 -10   4   0   19.50    1.50
 -10   4   0   21.30    1.30
  11  -4   0    4.10    0.70
 -11  -4   0    5.00    1.10
  11  -4   0    3.50    0.80
 -11  -4   0    3.80    0.50
  11   4   0    4.40    1.00
 -11   4   0    4.30    0.70
 -11   4   0    4.30    1.10
  11   4   0    4.10    1.00
  12  -4   0    3.20    0.80
 -12  -4   0    3.20    0.50
 -12  -4   0    2.50    1.00
  12  -4   0    3.00    0.60
  12   4   0    3.40    0.90
 -12   4   0    2.70    1.00
  12   4   0    3.00    1.00
 -12   4   0    2.50    0.70
 -13  -4   0   36.70    1.50
  13  -4   0   33.60    1.60
 -13  -4   0   38.00    2.20
 -13   4   0   37.00    2.10
  13   4   0   37.00    2.20
 -13   4   0   40.40    1.80
  13   4   0   37.10    2.10
  14  -4   0   43.70    1.80
 -14  -4   0   46.90    2.50
 -14  -4   0   44.30    1.80
 -14   4   0   48.50    2.60
  14   4   0   46.00    2.40
 -14   4   0   42.70    2.10
  15  -4   0    2.80    0.60
 -15  -4   0    3.00    0.60
 -15  -4   0    3.00    1.20
 -15   4   0    4.60    1.50
  15   4   0    4.60    1.30
 -15   4   0    3.70    0.90
  16  -4   0    1.70    0.50
 -16  -4   0    0.80    0.60
 -16  -4   0    1.60    1.30
 -16   4   0    1.20    1.50
 -16   4   0    1.90    0.90
  16   4   0    0.60    1.30
 -17  -4   0    0.20    0.70
 -17  -4   0   -0.70    1.40
 -17   4   0   -0.90    1.60
 -17   4   0    0.00    1.00
  17   4   0   -0.10    1.50
 -18  -4   0    0.60    1.60
 -18  -4   0    0.70    1.20
 -18   4   0    0.50    1.10
  18   4   0    0.10    1.40
   0  -5   0   -0.20    0.50
   0  -5   0   -0.10    0.60
   0   5   0    0.00    0.60
   0   5   0    0.00    0.70
   0   5   0    0.10    0.50
   1  -5   0    5.40    0.70
  -1  -5   0    6.00    0.90
  -1  -5   0    5.10    0.70
   1  -5   0    4.10    0.70
  -1   5   0    4.30    0.80
   1   5   0    5.80    1.00
   1   5   0    4.40    0.80
   1   5   0    4.80    0.70
  -1   5   0    4.40    0.70
  -1   5   0    5.20    0.90
   2  -5   0   13.90    1.20
  -2  -5   0   15.60    1.00
  -2  -5   0   16.40    1.20
   2  -5   0   15.90    1.10
   2   5   0   15.40    1.10
   2   5   0   16.20    1.20
  -2   5   0   12.20    1.10
  -2   5   0   13.90    1.10
   2   5   0   16.50    1.20
  -2   5   0   15.10    1.30
  -3  -5   0   88.89    3.20
   3  -5   0   94.09    3.40
  -3  -5   0   94.19    3.40
   3  -5   0   88.19    3.40
   3   5   0   93.59    3.30
   3   5   0   99.19    3.50
  -3   5   0   95.59    3.40
   3   5   0  100.79    3.60
  -3   5   0   96.89    3.60
  -4  -5   0   28.10    1.30
   4  -5   0   27.20    1.50
  -4  -5   0   31.70    1.60
  -4  -5   0   30.00    1.60
   4  -5   0   31.50    1.60
   4   5   0   27.60    1.30
  -4   5   0   29.90    1.60
  -4   5   0   29.50    1.70
   4   5   0   28.20    1.60
   4   5   0   33.00    1.70
   5  -5   0    0.20    0.60
  -5  -5   0    0.20    0.70
   5  -5   0    0.00    0.70
  -5  -5   0    0.30    0.50
  -5  -5   0    0.10    0.70
   5   5   0    0.10    0.40
  -5   5   0   -0.50    0.70
   5   5   0   -0.10    0.80
  -5   5   0   -0.40    0.80
   5   5   0   -0.40    0.70
  -6  -5   0    6.00    0.90
   6  -5   0    6.60    0.90
  -6  -5   0    5.10    0.90
  -6  -5   0    4.80    0.60
   6  -5   0    5.60    0.90
   6   5   0    5.90    0.70
  -6   5   0    5.90    1.10
   6   5   0    8.10    1.10
   6   5   0    5.40    1.00
  -7  -5   0   35.70    2.00
  -7  -5   0   35.40    1.50
   7  -5   0   35.00    1.80
   7  -5   0   35.40    1.70
  -7  -5   0   36.20    1.80
   7   5   0   36.90    2.00
   7   5   0   32.30    1.90
  -7   5   0   37.30    1.90
   7   5   0   35.80    1.40
  -8  -5   0    8.30    1.00
   8  -5   0    8.00    1.00
  -8  -5   0    8.40    1.10
  -8  -5   0    8.40    0.90
   8  -5   0    7.60    0.90
   8   5   0    9.20    1.20
  -8   5   0   10.70    1.30
  -8   5   0   10.20    1.00
   8   5   0    7.80    1.10
   9  -5   0    8.70    1.00
   9  -5   0    9.30    1.10
  -9  -5   0    9.50    1.10
  -9  -5   0   10.30    1.30
  -9  -5   0    8.60    0.90
   9   5   0    7.60    1.20
   9   5   0    7.00    1.20
  -9   5   0    9.70    1.10
  -9   5   0    8.30    1.30
  10  -5   0    5.60    1.00
  10  -5   0    5.00    0.80
 -10  -5   0    5.40    1.10
 -10  -5   0    6.70    1.10
 -10  -5   0    5.40    0.70
 -10   5   0    4.70    1.20
  10   5   0    4.70    1.20
  10   5   0    3.50    1.00
 -10   5   0    6.20    0.90
 -11  -5   0   19.30    1.10
 -11  -5   0   18.20    1.70
  11  -5   0   16.40    1.30
  11  -5   0   16.50    1.50
  11   5   0   18.60    1.80
 -11   5   0   18.90    1.50
  11   5   0   16.20    1.70
 -11   5   0   14.50    1.60
  12  -5   0   93.29    3.30
 -12  -5   0   91.59    3.90
  12  -5   0   85.69    3.50
 -12  -5   0   88.59    3.20
  12   5   0   93.39    3.90
  12   5   0   86.09    3.70
 -12   5   0   97.49    3.50
 -13  -5   0   20.40    2.00
  13  -5   0   21.70    1.40
 -13  -5   0   21.70    1.30
  13   5   0   19.70    2.00
 -13   5   0   25.20    1.80
  13   5   0   22.30    1.90
 -13   5   0   20.20    1.90
 -14  -5   0    2.10    0.70
 -14  -5   0    1.40    1.30
  14  -5   0    2.60    0.80
 -14   5   0    2.60    1.40
  14   5   0    2.40    1.40
  14   5   0    2.10    1.40
 -14   5   0    2.40    1.10
 -15  -5   0    1.00    1.30
  15  -5   0    0.40    0.80
 -15  -5   0   -0.10    0.70
 -15   5   0    0.20    1.70
  15   5   0    0.30    1.50
 -15   5   0   -0.60    1.10
 -16  -5   0   10.90    1.10
 -16  -5   0    9.50    1.70
  16  -5   0    8.30    0.90
 -16   5   0   10.10    2.90
  16   5   0   10.30    2.00
 -16   5   0   12.60    1.50
   0  -6   0    7.00    1.00
   0  -6   0    9.50    1.20
   0   6   0    7.00    0.90
   0   6   0    7.10    1.20
  -1  -6   0    6.70    0.90
   1  -6   0    7.30    1.10
  -1  -6   0    7.10    1.10
   1   6   0    6.80    0.90
  -1   6   0    6.20    1.10
   1   6   0    9.70    1.20
  -1   6   0    7.30    0.90
   1   6   0    9.20    1.30
  -2  -6   0    4.20    0.80
  -2  -6   0    4.10    1.00
  -2  -6   0    3.40    0.90
   2  -6   0    5.50    1.10
   2   6   0    4.10    1.10
   2   6   0    4.20    1.20
  -2   6   0    3.80    1.10
   2   6   0    3.20    0.70
  -2   6   0    5.90    1.00
  -3  -6   0   15.70    1.40
  -3  -6   0   11.60    1.10
   3  -6   0   12.80    1.40
  -3  -6   0   15.60    1.40
   3   6   0   13.20    1.10
   3   6   0   12.50    1.50
  -3   6   0   14.80    1.40
   3   6   0   14.10    1.50
  -3   6   0   13.10    1.40
  -4  -6   0    0.00    0.60
  -4  -6   0    0.10    0.90
   4  -6   0   -0.10    0.90
  -4  -6   0   -0.30    0.90
  -4   6   0   -0.20    0.80
   4   6   0    0.20    0.60
   4   6   0    0.00    1.00
   4   6   0   -0.40    0.90
  -4   6   0   -0.60    1.00
  -5  -6   0   52.19    2.30
  -5  -6   0   44.80    2.40
   5  -6   0   44.80    2.30
   5  -6   0   50.59    2.30
  -5  -6   0   47.80    2.00
  -5   6   0   51.39    2.60
   5   6   0   48.00    2.40
   5   6   0   45.00    1.90
   5   6   0   47.40    2.50
   6  -6   0    5.50    1.00
  -6  -6   0    3.90    1.10
  -6  -6   0    5.10    0.80
  -6  -6   0    6.40    1.10
   6  -6   0    5.90    1.20
   6   6   0    4.80    0.70
   6   6   0    7.10    1.30
   6   6   0    4.70    1.20
  -6   6   0    5.40    1.30
  -7  -6   0    5.50    0.80
   7  -6   0    4.40    1.00
   7  -6   0    4.10    1.00
  -7  -6   0    3.50    1.10
  -7  -6   0    4.80    1.10
   7   6   0    6.00    1.30
   7   6   0    4.50    0.60
  -7   6   0    3.60    1.30
   7   6   0    4.70    1.20
   8  -6   0    4.80    1.00
   8  -6   0    4.70    1.10
  -8  -6   0    5.90    1.20
  -8  -6   0    6.10    1.10
  -8  -6   0    4.80    0.80
  -8   6   0    4.70    1.20
   8   6   0    5.00    0.50
   8   6   0    4.70    1.20
   8   6   0    3.40    1.20
  -9  -6   0    3.80    1.20
  -9  -6   0    3.60    0.80
   9  -6   0    4.10    1.10
  -9  -6   0    3.70    1.20
   9  -6   0    4.70    1.00
   9   6   0    3.50    1.30
   9   6   0    4.70    1.40
  -9   6   0    4.80    1.40
  10  -6   0    6.60    1.30
 -10  -6   0    6.70    1.30
 -10  -6   0    8.70    1.80
 -10  -6   0    8.90    1.00
  10  -6   0    7.30    1.10
  10   6   0    7.40    1.50
  10   6   0    6.90    1.50
 -10   6   0    6.30    1.50
 -11  -6   0    1.60    1.30
  11  -6   0    3.00    0.90
  11  -6   0    3.00    1.20
 -11  -6   0    2.00    0.80
  11   6   0    2.20    1.50
 -11   6   0    1.90    1.50
  11   6   0    2.20    1.30
 -12  -6   0    5.70    0.90
 -12  -6   0    5.10    1.60
  12  -6   0    5.50    1.10
  12  -6   0    5.90    1.40
  12   6   0    5.50    1.60
 -12   6   0    5.50    1.60
  12   6   0    5.90    1.70
 -13  -6   0   -0.10    0.80
 -13  -6   0    0.70    1.50
  13  -6   0    0.20    0.90
  13   6   0    0.50    1.50
 -13   6   0    0.60    1.70
  13   6   0    1.00    1.50
  14   6   0   54.19    3.30
   0  -7   0    0.10    1.10
   0   7   0    0.00    0.90
   0   7   0   -0.30    1.20
   1  -7   0    0.00    1.10
  -1  -7   0    0.00    1.10
   1   7   0   -0.10    1.10
   1   7   0    0.20    0.80
  -1   7   0    0.20    0.90
  -1   7   0   -0.20    1.20
  -2  -7   0    7.70    1.40
   2  -7   0    7.60    1.20
   2   7   0    7.80    1.50
   2   7   0    7.40    1.10
  -2   7   0    5.90    1.50
  -2   7   0    7.60    1.20
  -3  -7   0    1.60    1.10
  -3  -7   0    0.60    1.10
   3  -7   0    1.50    1.10
  -3  -7   0    1.70    0.90
   3   7   0    0.60    0.70
  -3   7   0    1.10    1.00
  -3   7   0    0.10    1.40
   3   7   0    2.10    1.20
   3   7   0    1.40    1.30
  -4  -7   0   26.40    1.70
  -4  -7   0   22.50    1.90
   4  -7   0   21.10    1.90
  -4  -7   0   24.10    2.00
  -4   7   0   21.20    2.20
   4   7   0   21.60    1.60
   4   7   0   24.10    2.20
   4   7   0   20.60    2.00
  -4   7   0   22.90    2.70
   5  -7   0    4.70    1.40
  -5  -7   0    3.00    1.20
  -5  -7   0    4.10    1.30
  -5  -7   0    3.80    0.90
   5   7   0    5.30    1.40
   5   7   0    2.40    1.30
  -5   7   0    5.00    1.60
   5   7   0    3.50    0.90
  -6  -7   0   15.30    1.70
  -6  -7   0   15.20    1.50
  -6  -7   0   12.60    1.60
   6  -7   0   12.00    1.50
   6   7   0   15.10    1.30
   6   7   0   16.90    1.90
  -6   7   0   12.00    1.80
   6   7   0   14.70    1.80
  -7  -7   0    0.40    1.30
   7  -7   0   -0.50    1.10
  -7  -7   0    0.50    0.90
  -7  -7   0   -0.10    1.30
   7  -7   0    0.30    1.10
   7   7   0   -0.20    1.30
   7   7   0    0.30    0.60
  -7   7   0   -0.20    1.50
   7   7   0    0.70    1.40
  -8  -7   0   57.09    2.90
   8  -7   0   54.69    2.80
  -8  -7   0   49.80    3.00
   8  -7   0   54.79    2.80
  -8  -7   0   50.89    2.50
   8   7   0   47.90    3.00
  -8   7   0   57.19    3.30
   8   7   0   52.59    2.00
   8   7   0   60.69    3.20
  -9  -7   0   15.30    1.60
   9  -7   0   18.50    2.00
  -9  -7   0   18.00    2.10
   9  -7   0   18.30    2.00
  -9  -7   0   15.20    1.90
   9   7   0   19.90    2.40
   9   7   0   11.40    1.90
  -9   7   0   15.70    2.20
  10  -7   0    0.10    1.40
  10  -7   0   -0.20    1.20
 -10  -7   0    1.10    1.60
 -10  -7   0    0.70    1.00
 -10   7   0   -0.20    1.90
  10   7   0    0.70    1.70
  10   7   0    1.00    1.70
   0  -8   0    6.40    1.70
   0   8   0    5.10    1.80
   0   8   0    6.00    1.30
   1  -8   0   -0.90    1.60
  -1  -8   0    0.50    1.50
   1   8   0    0.40    1.60
  -1   8   0   -0.30    1.20
  -1   8   0   -0.40    1.80
   1   8   0   -0.40    1.10
   2  -8   0    1.50    2.50
  -2  -8   0    1.00    1.50
  -2   8   0    0.70    1.40
  -2   8   0    0.50    1.70
   2   8   0    1.20    1.10
   2   8   0    1.60    1.60
  -3  -8   0    3.70    1.80
   3   8   0    6.50    1.90
  -3   8   0    4.50    1.50
  -3   8   0    4.80    2.00
  -4  -8   0   -0.30    2.40
   4   8   0    0.10    1.90
 -21   0   1    0.50    1.80
 -20   0   1    0.50    0.70
 -20   0   1   -0.10    1.50
 -19   0   1    0.20    1.30
 -19   0   1   -0.20    0.60
 -18   0   1   -0.60    1.10
 -18   0   1   -0.40    0.60
  18   0  -1    0.60    1.10
 -17   0   1    0.10    0.50
  17   0  -1   -0.40    1.00
 -17   0   1    0.60    1.00
  16   0  -1    1.00    1.00
 -16   0   1    0.70    0.90
 -16   0   1   -0.10    0.50
 -15   0   1    0.10    0.90
  15   0  -1   -0.30    0.90
 -15   0   1   -0.30    0.40
 -14   0   1    0.30    0.80
 -14   0   1    0.10    0.30
  14   0  -1   -0.10    0.80
 -14   0   1   -0.20    0.70
 -13   0   1    0.10    0.60
 -13   0   1    0.00    0.60
 -13   0   1    0.20    0.30
  13   0  -1   -0.20    0.60
  12   0  -1    0.00    0.40
 -12   0   1   -0.10    0.30
 -12   0   1   -0.10    0.60
  12   0  -1    0.20    0.60
 -12   0   1    0.10    0.50
 -11   0   1   -0.20    0.50
 -11   0   1    0.00    0.20
 -11   0   1    0.10    0.20
  11   0  -1   -0.10    0.40
 -11   0   1    0.10    0.50
  11   0  -1    0.50    0.60
 -10   0   1   -0.10    0.40
 -10   0   1    0.10    0.20
 -10   0   1   -0.20    0.20
  10   0  -1    0.10    0.40
 -10   0   1   -0.10    0.40
  10   0  -1    0.00    0.30
  -9   0   1    0.10    0.30
   9   0  -1    0.00    0.40
   9   0  -1    0.10    0.30
  -9   0   1    0.10    0.20
  -9   0   1    0.20    0.20
  -9   0   1    0.00    0.40
   8   0  -1    0.10    0.30
  -8   0   1    0.10    0.10
  -8   0   1    0.10    0.40
  -8   0   1    0.20    0.30
   8   0  -1    0.30    0.30
  -8   0   1    0.10    0.10
  -7   0   1    0.00    0.30
  -7   0   1    0.00    0.10
  -7   0   1    0.20    0.30
   7   0  -1    0.10    0.30
   7   0  -1   -0.20    0.30
  -7   0   1   -0.10    0.10
   7   0  -1    0.20    0.20
   6   0  -1    0.00    0.20
   6   0  -1    0.30    0.20
  -6   0   1    0.10    0.20
   6   0  -1    0.00    0.30
  -6   0   1    0.40    0.10
  -6   0   1    0.00    0.30
  -6   0   1    0.10    0.10
  -5   0   1    1.30    0.20
   5   0  -1    0.50    0.20
   5   0  -1    0.80    0.20
   4   0  -1    2.90    0.30
   3   0  -1    0.30    0.10
   3   0  -1   -0.10    0.10
   3   0  -1    0.30    0.10
  -2   0   1    2.70    0.20
   2   0  -1    2.60    0.20
   2   0  -1    2.50    0.20
   2   0  -1    2.80    0.20
  -1   0  -1    0.00    0.10
  -1   0  -1    0.00    0.10
   1   0   1    0.20    0.10
   1   0   1    0.00    0.10
  -2   0  -1    0.40    0.10
   2   0   1    0.50    0.10
   2   0   1    0.50    0.10
  -2   0  -1    0.60    0.10
  -3   0  -1    0.20    0.10
   3   0   1    0.40    0.20
   3   0   1    0.20    0.10
   3   0   1    0.20    0.10
  -3   0  -1    0.40    0.20
   3   0   1    0.20    0.10
   4   0   1    0.20    0.20
  -4   0  -1    0.00    0.10
  -4   0  -1    0.00    0.20
   4   0   1    0.10    0.10
   4   0   1    0.00    0.10
   4   0   1    0.10    0.10
  -4   0  -1    0.00    0.10
   5   0   1    0.50    0.30
  -5   0  -1   -0.10    0.20
  -5   0  -1    0.20    0.10
   5   0   1    0.20    0.10
   5   0   1    0.00    0.10
  -5   0  -1    0.00    0.10
   5   0   1    0.20    0.10
  -6   0  -1    0.00    0.10
   6   0   1    0.00    0.30
  -6   0  -1    0.00    0.20
  -6   0  -1    0.00    0.20
   6   0   1    0.10    0.20
  -7   0  -1    0.10    0.20
  -7   0  -1    0.10    0.20
  -7   0  -1    0.30    0.30
   7   0   1    0.00    0.20
   7   0   1    0.10    0.30
   8   0   1    0.10    0.40
  -8   0  -1    0.10    0.20
  -8   0  -1    0.00    0.30
  -8   0  -1   -0.20    0.40
  -8   0  -1   -0.10    0.20
   8   0   1    0.20    0.20
  -9   0  -1    0.40    0.50
  -9   0  -1    0.00    0.20
   9   0   1    0.10    0.30
  -9   0  -1    0.10    0.30
   9   0   1    0.60    0.50
  -9   0  -1   -0.30    0.40
 -10   0  -1    0.00    0.20
  10   0   1    0.10    0.30
 -10   0  -1   -0.10    0.50
 -10   0  -1    0.10    0.50
  10   0   1    0.00    0.50
 -11   0  -1    0.00    0.60
 -11   0  -1    0.10    0.30
 -11   0  -1    0.00    0.50
  11   0   1    0.00    0.60
 -12   0  -1   -0.20    0.50
  12   0   1    0.00    0.70
 -12   0  -1    0.00    0.30
 -12   0  -1   -0.10    0.60
  13   0   1   -0.30    0.70
 -13   0  -1    0.10    0.60
 -13   0  -1    0.00    0.40
 -13   0  -1   -0.20    0.70
 -14   0  -1   -0.10    0.80
  14   0   1    0.50    0.80
 -14   0  -1   -0.40    0.70
 -14   0  -1   -0.20    0.40
 -15   0  -1   -0.10    0.40
 -15   0  -1   -0.10    0.90
  15   0   1   -0.10    0.90
  16   0   1   -0.60    1.00
 -16   0  -1    0.10    0.50
 -16   0  -1   -0.10    1.00
 -17   0  -1    1.10    1.20
 -17   0  -1    0.10    0.60
  17   0   1   -0.20    1.10
 -18   0  -1    0.50    0.70
 -18   0  -1   -0.20    1.40
  18   0   1    0.20    1.30
  19   0   1   -0.10    1.40
 -19   0  -1    0.10    0.70
 -19   0  -1    0.20    1.60
 -20   0  -1   -0.20    0.80
 -20   0  -1   -0.40    1.80
 -21  -1   1    2.90    2.90
  21   1  -1    0.90    2.00
 -20  -1   1    0.20    1.40
 -20  -1   1    0.50    0.70
 -20   1   1    0.20    1.80
 -20   1   1    0.30    0.80
  20   1  -1    1.20    1.60
 -19  -1   1    1.50    0.60
 -19  -1   1    2.10    1.40
  19   1  -1    1.50    1.40
 -19   1   1    1.30    1.50
 -19   1   1    0.60    0.70
 -18  -1   1   13.50    1.70
 -18  -1   1   14.60    1.00
  18   1  -1   16.50    1.80
 -18   1   1   12.80    1.70
 -18   1   1   15.30    1.20
 -17  -1   1    0.20    1.10
 -17  -1   1   -0.10    0.40
 -17   1   1    0.30    1.20
  17   1  -1    0.50    1.10
 -17   1   1    0.00    0.50
 -16  -1   1    3.20    0.50
 -16  -1   1    3.10    1.00
 -16  -1   1    4.20    1.10
  16   1  -1    3.00    1.10
 -16   1   1    2.80    0.60
 -16   1   1    2.50    1.10
 -15  -1   1    0.20    0.30
 -15  -1   1   -0.60    0.80
 -15  -1   1    1.00    1.00
  15   1  -1   -0.10    0.80
 -15   1   1    0.10    0.50
 -15   1   1   -0.30    0.80
 -14  -1   1    0.30    0.70
 -14  -1   1   -0.80    0.80
 -14  -1   1    0.10    0.30
 -14   1   1   -0.30    0.80
 -14   1   1    0.30    0.40
  14   1  -1    0.30    0.80
 -13  -1   1    1.10    0.30
 -13  -1   1    0.40    0.60
  13   1  -1    0.80    0.70
 -13   1   1    0.80    0.80
 -13   1   1    0.70    0.40
  12  -1  -1   58.59    2.10
 -12  -1   1   55.49    2.30
 -12  -1   1   57.59    1.90
 -12   1   1   57.09    2.40
  12   1  -1   59.29    2.40
 -12   1   1   56.79    2.00
  12   1  -1   58.89    2.10
 -11  -1   1    0.80    0.50
 -11  -1   1    1.00    0.20
 -11  -1   1    1.30    0.20
 -11  -1   1    0.90    0.50
  11  -1  -1    2.00    0.50
 -11   1   1    1.10    0.50
  11   1  -1    1.30    0.40
 -11   1   1    0.80    0.30
  11   1  -1    1.00    0.60
  11   1  -1    0.80    0.50
 -11   1   1    1.10    0.70
 -10  -1   1  319.77   10.00
  10  -1  -1  330.57    9.80
 -10  -1   1  295.87    9.60
 -10  -1   1  313.37    9.80
 -10  -1   1  324.47    9.60
  10   1  -1  318.27   10.00
  10   1  -1  321.47   10.00
 -10   1   1  302.87    9.70
 -10   1   1  309.27   10.00
 -10   1   1  316.07    9.80
  10   1  -1  322.17    9.80
   9  -1  -1    1.50    0.40
  -9  -1   1    1.30    0.40
  -9  -1   1    1.30    0.40
  -9  -1   1    1.30    0.20
  -9  -1   1    1.40    0.20
   9   1  -1    1.10    0.50
  -9   1   1    1.20    0.30
  -9   1   1    1.20    0.30
   9   1  -1    0.90    0.50
  -9   1   1    1.30    0.50
   9   1  -1    1.30    0.40
  -9   1   1    1.80    0.40
  -8  -1   1  238.78    7.60
   8  -1  -1  247.88    7.50
   8  -1  -1  238.58    7.30
  -8  -1   1  243.88    7.50
   8  -1  -1  235.38    7.30
   8   1  -1  238.58    7.60
   8   1  -1  248.38    7.50
  -8   1   1  239.28    7.60
   8   1  -1  240.88    7.60
  -8   1   1  247.18    7.50
  -8   1   1  233.48    7.40
  -8   1   1  244.68    7.40
   7  -1  -1   65.89    2.10
  -7  -1   1   59.29    2.20
   7  -1  -1   64.59    2.00
   7  -1  -1   63.69    2.00
  -7  -1   1   59.59    2.10
  -7   1   1   59.49    2.20
  -7   1   1   60.59    2.00
   7   1  -1   67.99    2.10
  -7   1   1   62.19    2.00
   7   1  -1   60.69    2.20
   7   1  -1   62.29    2.20
  -7   1   1   60.79    2.00
   6  -1  -1   50.29    1.70
   6  -1  -1   48.50    1.60
  -6  -1   1   45.60    1.70
  -6  -1   1   47.50    1.70
   6  -1  -1   49.60    1.60
  -6   1   1   50.19    1.60
   6   1  -1   51.39    1.80
   6   1  -1   49.60    1.70
   6   1  -1   49.70    1.70
  -6   1   1   49.00    1.60
  -6   1   1   49.20    1.60
  -6   1   1   47.50    1.80
   5  -1  -1   12.30    0.60
   5  -1  -1   11.60    0.50
  -5  -1   1   11.60    0.50
   5  -1  -1   11.10    0.50
   5   1  -1   10.70    0.60
  -5   1   1   11.40    0.50
  -5   1   1   10.40    0.50
   5   1  -1   13.90    0.60
   5   1  -1   13.30    0.60
  -5   1   1   11.60    0.60
   4  -1  -1 1153.38   34.50
   4  -1  -1 1152.98   34.60
  -4  -1   1 1133.29   34.40
  -4  -1   1 1143.19   34.50
  -4  -1   1 1106.09   34.40
   4   1  -1 1184.38   34.60
   4   1  -1 1131.59   34.60
   4   1  -1 1079.09   34.50
  -4   1   1 1142.29   34.50
  -4   1   1 1172.18   34.60
   3  -1  -1 2482.35   78.29
  -3  -1   1 2586.54   78.39
  -3  -1   1 2675.53   78.29
   3  -1  -1 2580.14   78.39
  -3  -1   1 2520.05   78.29
   3   1  -1 2621.84   78.29
   3   1  -1 2622.64   78.49
  -3   1   1 2496.85   78.29
   3   1  -1 2697.03   78.79
  -3   1   1 2599.44   78.49
  -2  -1   1   33.20    1.10
   2  -1  -1   34.60    1.10
  -2  -1   1   34.70    1.20
   2  -1  -1   35.20    1.20
   2   1  -1   35.30    1.20
   2   1  -1   34.30    1.10
  -2   1   1   34.20    1.10
  -2   1   1   35.80    1.20
   2   1  -1   35.50    1.10
  -1  -1   1 1286.37   39.20
   1  -1  -1 1333.57   39.20
  -1  -1   1 1294.97   39.20
   1  -1  -1 1328.27   39.30
   1  -1  -1 1283.57   39.20
  -1   1   1 1326.77   39.20
  -1   1   1 1209.48   39.20
  -1   1   1 1332.97   39.20
   1   1  -1 1225.58   39.20
   1   1  -1 1315.67   39.20
  -1   1   1 1304.07   39.20
   1   1  -1 1299.97   39.30
   0  -1  -1  188.28    5.70
   0  -1   1  181.48    5.70
   0  -1   1  188.48    5.70
   0  -1   1  187.48    5.70
   0  -1  -1  180.98    5.70
   0  -1  -1  189.88    5.70
   0   1   1  185.18    5.70
   0   1  -1  179.58    5.70
   0   1  -1  176.68    5.70
   0   1   1  191.48    5.70
   0   1  -1  178.58    5.70
   0   1   1  193.18    5.70
   1  -1   1 2263.97   67.59
   1  -1   1 2167.48   67.59
   1  -1   1 2223.68   67.49
  -1  -1  -1 2202.58   67.59
  -1  -1  -1 2247.68   67.59
  -1  -1  -1 2266.47   67.89
  -1   1  -1 2274.57   67.69
   1   1   1 2217.78   67.79
  -1   1  -1 2299.87   67.59
  -1   1  -1 2218.18   67.69
   1   1   1 2180.48   67.39
   1   1   1 2193.38   67.69
  -2  -1  -1 1006.60   32.00
  -2  -1  -1 1051.49   31.90
   2  -1   1 1059.59   31.90
   2  -1   1 1040.00   31.90
  -2  -1  -1 1010.20   31.90
  -2   1  -1 1064.19   31.90
   2   1   1 1064.79   31.90
   2   1   1 1073.39   32.00
   2   1   1 1063.19   31.90
  -2   1  -1 1097.79   31.90
   3  -1   1   13.50    0.60
  -3  -1  -1   15.10    0.60
  -3  -1  -1   13.40    0.60
   3  -1   1   16.30    0.60
  -3  -1  -1   15.30    0.60
  -3   1  -1   18.70    0.60
   3   1   1   16.90    0.70
  -3   1  -1   18.20    0.70
   3   1   1   16.40    0.70
  -3   1  -1   17.50    0.60
   3   1   1   15.10    0.50
   3   1   1   15.20    0.60
  -4  -1  -1    1.60    0.20
   4  -1   1    1.50    0.20
  -4  -1  -1    1.20    0.30
  -4  -1  -1    1.80    0.20
  -4  -1  -1    1.20    0.10
   4  -1   1    1.60    0.20
  -4   1  -1    2.10    0.30
   4   1   1    1.80    0.10
   4   1   1    1.50    0.10
   4   1   1    1.20    0.30
  -4   1  -1    1.40    0.20
   4   1   1    1.20    0.30
  -4   1  -1    1.90    0.20
  -5  -1  -1   38.80    1.30
   5  -1   1   40.20    1.30
   5  -1   1   39.50    1.30
  -5  -1  -1   37.30    1.20
  -5  -1  -1   37.70    1.20
  -5  -1  -1   38.50    1.40
   5  -1   1   37.40    1.30
  -5   1  -1   40.50    1.40
   5   1   1   37.50    1.40
  -5   1  -1   39.00    1.30
   5   1   1   42.40    1.50
  -5   1  -1   36.30    1.30
  -6  -1  -1    7.40    0.40
   6  -1   1    8.80    0.50
  -6  -1  -1    7.40    0.60
   6  -1   1    7.80    0.40
   6  -1   1    8.80    0.40
  -6  -1  -1    7.80    0.50
  -6  -1  -1    7.20    0.40
   6   1   1    9.50    0.60
  -6   1  -1    8.40    0.60
   6   1   1    7.70    0.60
  -6   1  -1    7.70    0.50
  -6   1  -1    9.00    0.50
  -7  -1  -1   67.49    2.20
   7  -1   1   74.69    2.30
  -7  -1  -1   68.29    2.50
  -7  -1  -1   68.09    2.20
   7  -1   1   76.19    2.30
   7  -1   1   70.79    2.30
  -7  -1  -1   69.79    2.30
  -7   1  -1   73.99    2.40
   7   1   1   72.69    2.50
   7   1   1   77.09    2.30
  -7   1  -1   69.29    2.30
   7   1   1   71.19    2.50
  -7   1  -1   67.29    2.50
  -8  -1  -1   30.70    1.10
   8  -1   1   33.30    1.10
   8  -1   1   34.30    1.40
   8  -1   1   33.20    1.10
   8  -1   1   33.80    1.20
  -8  -1  -1   31.60    1.20
  -8  -1  -1   31.80    1.40
  -8  -1  -1   31.00    1.10
  -8   1  -1   32.30    1.20
   8   1   1   30.60    1.40
   8   1   1   33.80    1.20
  -8   1  -1   34.60    1.20
  -8   1  -1   30.00    1.40
  -8   1  -1   31.90    1.30
   9  -1   1   19.10    0.80
  -9  -1  -1   17.90    0.70
   9  -1   1   18.80    1.00
   9  -1   1   20.70    0.70
  -9  -1  -1   19.20    0.90
  -9  -1  -1   17.80    0.70
   9  -1   1   19.50    0.70
  -9  -1  -1   19.40    1.10
  -9   1  -1   17.40    1.00
  -9   1  -1   18.80    0.80
   9   1   1   19.60    0.80
   9   1   1   18.40    1.10
  -9   1  -1   18.90    0.90
 -10  -1  -1   15.70    0.70
 -10  -1  -1   16.00    1.00
 -10  -1  -1   14.70    0.80
 -10  -1  -1   15.60    0.70
  10  -1   1   17.40    0.80
  10  -1   1   16.40    1.00
 -10   1  -1   13.80    1.00
 -10   1  -1   14.80    0.80
  10   1   1   16.50    1.00
  10   1   1   17.30    0.80
 -10   1  -1   15.20    0.90
  11  -1   1   73.99    2.90
 -11  -1  -1   76.79    2.50
 -11  -1  -1   75.49    2.80
 -11   1  -1   77.39    2.60
 -11   1  -1   75.79    2.70
  11   1   1   77.79    2.90
 -11   1  -1   77.69    2.90
 -12  -1  -1    0.20    0.60
 -12  -1  -1   -0.10    0.30
  12   1   1   -0.40    0.60
 -12   1  -1   -0.60    0.70
 -12   1  -1    0.60    0.40
 -13  -1  -1   56.49    2.40
 -13  -1  -1   55.89    1.90
  13   1   1   56.99    2.40
 -13   1  -1   58.19    2.00
 -13   1  -1   51.09    2.40
 -14  -1  -1    0.20    0.80
 -14  -1  -1    0.30    0.40
 -14  -1  -1   -0.10    0.70
 -14   1  -1   -0.10    0.50
  14   1   1    0.50    0.90
 -14   1  -1    0.20    0.90
 -15  -1  -1   -0.10    1.00
 -15  -1  -1    0.10    0.90
 -15  -1  -1   -0.10    0.40
 -15   1  -1   -0.60    0.50
 -15   1  -1   -0.20    0.90
  15   1   1    0.00    0.90
 -16  -1  -1    2.90    1.10
 -16  -1  -1    4.60    1.10
 -16  -1  -1    4.20    0.60
 -16   1  -1    2.70    1.10
 -16   1  -1    3.20    0.60
  16   1   1    5.10    1.20
 -17  -1  -1   11.20    0.90
 -17  -1  -1   10.70    1.50
 -17   1  -1    9.30    1.40
  17   1   1   11.80    1.60
 -17   1  -1   10.30    1.00
 -18  -1  -1    5.40    1.50
 -18  -1  -1    5.80    0.80
 -18   1  -1    5.20    0.80
  18   1   1    5.40    1.50
 -18   1  -1    4.90    1.40
 -19  -1  -1    0.80    0.70
 -19  -1  -1    2.30    1.60
 -19   1  -1    1.60    1.70
  19   1   1    0.90    1.50
 -19   1  -1    1.30    0.80
 -20  -1  -1   11.20    1.10
 -20  -1  -1    8.20    1.90
 -20   1  -1   15.00    2.30
 -20   1  -1    9.60    1.40
  20   1   1   11.70    2.10
 -20  -2   1    5.00    1.80
 -20  -2   1    7.60    0.80
 -20   2   1    6.80    1.10
  20   2  -1    6.00    1.90
 -20   2   1    8.80    2.10
 -19  -2   1    6.40    0.70
 -19  -2   1    6.20    1.40
  19   2  -1    6.10    1.50
 -19   2   1    5.70    1.00
 -19   2   1    9.00    1.70
 -18  -2   1    0.10    1.40
 -18  -2   1    0.00    1.20
 -18  -2   1   -0.40    0.50
  18   2  -1   -0.60    1.20
 -18   2   1   -0.40    0.70
 -18   2   1    1.10    1.50
 -17  -2   1    7.60    0.70
 -17  -2   1    6.40    1.30
  17   2  -1    7.20    1.20
 -17   2   1    8.00    1.50
 -17   2   1    6.50    0.80
 -16  -2   1   50.69    1.80
 -16  -2   1   55.19    2.60
 -16   2   1   51.89    2.10
  16   2  -1   46.30    2.40
 -16   2   1   54.19    2.60
 -15  -2   1    2.00    0.40
 -15  -2   1    1.60    0.90
 -15   2   1    1.50    0.60
 -15   2   1    2.40    1.10
  15   2  -1    2.50    0.90
 -14  -2   1    2.80    0.40
 -14  -2   1    3.70    0.90
 -14   2   1    2.60    0.60
  14   2  -1    4.90    1.00
 -14   2   1    3.00    1.00
 -13  -2   1   21.00    1.50
 -13  -2   1   19.40    0.80
 -13   2   1   18.90    1.10
  13   2  -1   19.50    1.30
  13   2  -1   19.80    1.40
 -13   2   1   19.70    1.50
  12  -2  -1   16.40    1.00
 -12  -2   1   15.40    1.20
 -12  -2   1   15.80    0.70
  12   2  -1   17.60    1.30
 -12   2   1   17.30    1.30
  12   2  -1   17.80    1.30
 -12   2   1   14.90    0.90
 -11  -2   1   49.90    1.60
  11  -2  -1   51.59    1.70
 -11  -2   1   49.80    2.10
 -11  -2   1   50.79    1.90
  11  -2  -1   48.70    1.70
  11  -2  -1   49.50    1.90
  11   2  -1   50.59    2.20
 -11   2   1   49.00    1.80
  11   2  -1   50.19    2.10
 -11   2   1   49.70    2.20
  10  -2  -1   23.20    0.90
  10  -2  -1   21.40    0.90
  10  -2  -1   22.70    1.10
 -10  -2   1   20.30    0.80
 -10  -2   1   19.00    1.20
 -10  -2   1   21.50    1.10
 -10  -2   1   20.30    0.80
  10   2  -1   22.20    1.20
 -10   2   1   21.70    1.00
 -10   2   1   20.00    1.30
  10   2  -1   19.70    1.10
   9  -2  -1  245.08    7.70
   9  -2  -1  266.57    7.70
  -9  -2   1  249.18    8.00
  -9  -2   1  252.07    7.60
   9  -2  -1  257.37    7.80
  -9  -2   1  248.08    7.80
  -9  -2   1  244.58    7.60
  -9   2   1  232.68    8.00
   9   2  -1  244.68    7.90
  -9   2   1  252.07    7.80
   9   2  -1  250.27    8.00
  -8  -2   1    1.80    0.20
   8  -2  -1    2.40    0.40
  -8  -2   1    2.90    0.50
   8  -2  -1    1.50    0.30
  -8  -2   1    1.70    0.40
  -8  -2   1    2.80    0.30
   8  -2  -1    2.30    0.40
  -8   2   1    1.50    0.30
   8   2  -1    1.70    0.50
   8   2  -1    1.60    0.50
  -8   2   1    3.40    0.40
  -8   2   1    2.20    0.50
  -7  -2   1  767.82   23.20
   7  -2  -1  756.92   23.10
  -7  -2   1  739.23   23.00
   7  -2  -1  753.62   23.20
  -7  -2   1  759.22   23.30
   7  -2  -1  800.52   23.10
  -7  -2   1  749.73   23.00
  -7   2   1  747.63   23.10
   7   2  -1  765.02   23.30
  -7   2   1  792.32   23.00
  -7   2   1  750.82   23.30
   7   2  -1  726.73   23.30
  -6  -2   1  786.82   23.70
   6  -2  -1  761.52   23.80
  -6  -2   1  779.12   23.90
  -6  -2   1  779.42   23.70
   6  -2  -1  780.82   23.90
   6   2  -1  792.62   24.00
   6   2  -1  757.02   23.90
  -6   2   1  809.12   23.70
  -6   2   1  786.42   23.80
  -6   2   1  782.12   24.00
  -6   2   1  789.32   23.90
   5  -2  -1   32.30    1.20
  -5  -2   1   32.30    1.20
   5  -2  -1   33.30    1.20
  -5  -2   1   32.00    1.10
  -5  -2   1   30.20    1.10
  -5   2   1   30.30    1.20
  -5   2   1   31.60    1.20
   5   2  -1   33.90    1.30
  -5   2   1   31.80    1.00
  -5   2   1   27.50    1.30
   5   2  -1   31.90    1.30
  -4  -2   1  374.16   11.60
  -4  -2   1  361.06   11.50
   4  -2  -1  375.56   11.60
  -4  -2   1  379.56   11.50
   4  -2  -1  366.66   11.50
   4  -2  -1  378.26   11.60
  -4   2   1  364.36   11.60
  -4   2   1  384.76   11.60
   4   2  -1  397.46   11.50
  -4   2   1  389.86   11.50
   4   2  -1  373.96   11.50
   4   2  -1  371.36   11.70
  -4   2   1  370.06   11.50
   4   2  -1  383.66   11.60
   3  -2  -1   88.09    2.90
   3  -2  -1   90.79    2.90
   3  -2  -1   86.79    2.90
  -3  -2   1   88.59    2.80
  -3  -2   1   87.69    2.90
   3   2  -1   97.19    2.90
   3   2  -1   91.39    3.00
   3   2  -1   91.79    3.00
   3   2  -1   89.79    2.90
  -3   2   1   93.59    2.80
  -3   2   1   87.69    3.00
  -3   2   1   90.19    2.90
  -3   2   1   92.29    2.90
  -2  -2   1   38.40    1.40
  -2  -2   1   40.00    1.30
   2  -2  -1   40.30    1.30
   2  -2  -1   40.10    1.40
   2  -2  -1   38.90    1.40
   2   2  -1   37.40    1.30
  -2   2   1   40.70    1.30
   2   2  -1   38.10    1.40
  -2   2   1   40.10    1.30
   2   2  -1   39.90    1.40
  -2   2   1   38.80    1.40
  -1  -2   1    1.60    0.30
  -1  -2   1    2.10    0.20
   1  -2  -1    2.00    0.30
   1  -2  -1    1.60    0.20
   1  -2  -1    2.10    0.30
  -1  -2   1    2.20    0.30
  -1   2   1    1.70    0.30
  -1   2   1    2.00    0.30
  -1   2   1    2.30    0.30
   1   2  -1    2.00    0.30
   1   2  -1    1.90    0.30
   0  -2  -1   44.40    1.50
   0  -2   1   42.50    1.60
   0  -2   1   47.40    1.60
   0  -2  -1   42.60    1.50
   0  -2   1   42.60    1.50
   0  -2  -1   46.50    1.50
   0   2   1   46.00    1.50
   0   2   1   45.70    1.50
   0   2   1   44.10    1.60
   0   2  -1   44.00    1.60
   0   2  -1   46.00    1.50
   0   2  -1   45.60    1.60
   0   2  -1   46.60    1.50
   0   2   1   45.60    1.60
   1  -2   1  113.59    3.50
   1  -2   1  111.79    3.60
  -1  -2  -1  110.69    3.50
  -1  -2  -1  113.09    3.60
   1  -2   1  110.19    3.60
   1   2   1  112.29    3.60
   1   2   1  110.39    3.60
  -1   2  -1  110.29    3.60
  -1   2  -1  114.09    3.60
   1   2   1  115.39    3.60
  -1   2  -1  117.89    3.60
   2  -2   1   51.09    1.80
  -2  -2  -1   49.70    1.80
   2  -2   1   49.80    1.80
   2  -2   1   52.69    1.70
  -2  -2  -1   50.39    1.70
  -2   2  -1   51.99    1.80
  -2   2  -1   54.79    1.70
   2   2   1   51.79    1.80
   2   2   1   51.69    1.80
  -2   2  -1   51.89    1.70
  -2   2  -1   53.89    1.80
   2   2   1   51.69    1.70
  -3  -2  -1  435.76   13.30
   3  -2   1  419.66   13.30
  -3  -2  -1  428.76   13.20
   3  -2   1  428.46   13.30
  -3  -2  -1  439.96   13.40
   3  -2   1  435.86   13.30
  -3   2  -1  431.16   13.30
  -3   2  -1  432.36   13.40
   3   2   1  441.16   13.40
   3   2   1  450.85   13.20
   3   2   1  440.56   13.20
  -3   2  -1  453.55   13.30
   3   2   1  424.96   13.40
  -3   2  -1  411.86   13.30
  -4  -2  -1   20.90    0.70
   4  -2   1   17.00    0.80
   4  -2   1   19.90    0.80
  -4  -2  -1   19.50    0.80
   4  -2   1   19.00    0.80
  -4  -2  -1   20.60    1.00
   4   2   1   18.90    0.90
  -4   2  -1   20.10    0.90
  -4   2  -1   18.60    0.90
   4   2   1   20.70    0.70
  -4   2  -1   19.40    0.80
   4   2   1   19.60    1.00
   4   2   1   20.90    0.70
  -4   2  -1   21.50    0.80
  -5  -2  -1  372.06   11.70
  -5  -2  -1  375.36   11.70
   5  -2   1  378.26   11.70
   5  -2   1  382.26   11.80
  -5  -2  -1  389.36   11.90
  -5  -2  -1  379.26   11.70
   5   2   1  377.76   11.90
   5   2   1  392.46   11.60
  -5   2  -1  378.96   11.70
  -5   2  -1  403.06   11.70
  -5   2  -1  382.66   11.80
   5   2   1  376.46   11.90
  -5   2  -1  382.76   11.90
   5   2   1  379.56   11.60
   6  -2   1  226.08    7.30
  -6  -2  -1  234.38    7.30
  -6  -2  -1  234.58    7.50
  -6  -2  -1  226.68    7.20
  -6  -2  -1  241.88    7.20
   6  -2   1  235.48    7.30
  -6   2  -1  245.48    7.40
  -6   2  -1  232.68    7.30
  -6   2  -1  248.18    7.30
   6   2   1  239.78    7.50
   6   2   1  228.28    7.50
  -6   2  -1  232.98    7.50
  -7  -2  -1   14.90    0.60
  -7  -2  -1   14.90    0.80
  -7  -2  -1   13.10    0.90
   7  -2   1   13.90    0.80
  -7  -2  -1   13.60    0.60
   7  -2   1   16.20    0.80
   7  -2   1   12.90    0.70
   7   2   1   14.80    1.00
  -7   2  -1   16.10    0.70
  -7   2  -1   13.90    0.80
   7   2   1   14.90    0.90
  -7   2  -1   15.30    0.90
   8  -2   1  138.09    4.30
  -8  -2  -1  129.99    4.20
  -8  -2  -1  137.59    4.30
   8  -2   1  134.29    4.30
  -8  -2  -1  137.39    4.20
  -8  -2  -1  127.99    4.50
   8   2   1  135.39    4.50
  -8   2  -1  126.49    4.50
  -8   2  -1  135.39    4.30
   8   2   1  129.69    4.50
  -8   2  -1  134.69    4.30
  -9  -2  -1    3.10    0.50
   9  -2   1    2.70    0.40
  -9  -2  -1    2.60    0.30
   9  -2   1    2.60    0.50
  -9  -2  -1    1.60    0.60
  -9   2  -1    2.50    0.40
  -9   2  -1    2.70    0.60
  -9   2  -1    3.10    0.50
   9   2   1    2.90    0.60
   9   2   1    3.00    0.70
  10  -2   1   53.79    1.80
  10  -2   1   52.29    1.90
 -10  -2  -1   50.89    1.80
 -10  -2  -1   50.29    2.20
 -10  -2  -1   52.69    1.90
 -10   2  -1   55.19    2.20
  10   2   1   54.39    2.20
  10   2   1   53.09    2.10
 -10   2  -1   51.19    1.90
  11  -2   1   50.89    1.70
 -11  -2  -1   49.40    1.70
  11  -2   1   53.29    1.90
 -11  -2  -1   52.19    2.20
 -11   2  -1   48.40    1.90
 -11   2  -1   47.70    2.20
  11   2   1   51.19    2.20
  12  -2   1   27.80    1.00
 -12  -2  -1   28.10    1.10
 -12  -2  -1   30.30    1.70
 -12   2  -1   30.20    1.30
 -12   2  -1   30.70    1.70
  12   2   1   27.10    1.50
 -13  -2  -1    2.50    0.80
 -13  -2  -1    2.10    0.40
 -13   2  -1    1.00    0.50
  13   2   1    2.30    0.80
 -13   2  -1    1.20    0.90
 -14  -2  -1    3.40    1.00
 -14  -2  -1    3.90    0.50
 -14   2  -1    3.30    0.60
 -14   2  -1    5.10    1.20
  14   2   1    3.30    1.00
 -15  -2  -1   15.30    1.60
 -15  -2  -1   15.30    0.90
 -15   2  -1   16.30    1.60
  15   2   1   16.30    1.60
 -16  -2  -1    0.10    1.00
 -16  -2  -1   -0.10    0.50
  16   2   1    0.40    1.00
 -16   2  -1    0.70    0.60
 -16   2  -1   -0.50    1.20
 -17  -2  -1    0.30    1.10
 -17  -2  -1    0.50    0.50
 -17   2  -1   -0.20    0.70
  17   2   1    2.30    1.30
 -17   2  -1    0.90    1.30
 -18  -2  -1    7.90    1.60
 -18  -2  -1    7.70    1.60
 -18  -2  -1    9.20    1.00
 -18   2  -1    7.50    1.00
  18   2   1   10.50    1.70
 -18   2  -1    6.10    1.60
 -19  -2  -1    1.90    0.70
 -19  -2  -1    1.00    1.60
  19   2   1    2.00    1.50
 -19   2  -1    0.30    1.80
 -19   2  -1    2.10    1.00
 -19  -3   1    1.50    0.70
 -19  -3   1    1.10    1.50
 -19   3   1    0.60    1.80
 -19   3   1    0.80    1.00
  19   3  -1    0.80    1.60
 -18  -3   1   -0.30    1.30
 -18  -3   1    0.30    0.60
 -18   3   1   -0.70    1.40
  18   3  -1    0.40    1.40
 -18   3   1   -0.20    0.80
 -17  -3   1   -0.10    0.50
 -17  -3   1   -0.40    1.20
 -17   3   1   -0.20    0.70
 -17   3   1   -0.20    1.40
  17   3  -1   -0.20    1.20
 -16  -3   1   26.00    2.00
 -16  -3   1   24.70    1.10
 -16   3   1   22.40    2.10
  16   3  -1   22.00    1.90
 -16   3   1   25.20    1.50
 -15  -3   1   10.70    0.80
 -15  -3   1   11.70    1.50
 -15   3   1    8.60    0.90
  15   3  -1   11.10    1.30
 -15   3   1    8.00    1.30
 -14  -3   1   21.70    1.00
 -14  -3   1   22.00    1.70
  14  -3  -1   20.00    0.90
 -14   3   1   21.30    1.30
  14   3  -1   19.50    1.70
 -14   3   1   20.90    1.80
  14   3  -1   19.60    1.60
  13  -3  -1    0.00    0.40
 -13  -3   1    0.30    0.80
 -13  -3   1    0.20    0.30
  13  -3  -1    1.10    0.80
 -13   3   1    0.40    0.50
  13   3  -1   -0.30    0.80
 -13   3   1    0.20    0.80
  13   3  -1   -0.30    0.80
  12  -3  -1   50.89    1.90
  12  -3  -1   51.79    2.10
 -12  -3   1   51.79    2.40
 -12  -3   1   52.69    1.80
 -12   3   1   51.69    2.00
  12   3  -1   55.19    2.30
 -12   3   1   49.00    2.40
  12   3  -1   52.69    2.40
  11  -3  -1  187.78    6.20
 -11  -3   1  190.98    6.20
 -11  -3   1  189.28    5.90
 -11  -3   1  187.08    6.40
  11  -3  -1  186.38    6.00
 -11   3   1  198.48    6.10
  11   3  -1  192.68    6.40
  11   3  -1  195.68    6.50
 -11   3   1  191.08    6.40
 -10  -3   1  209.68    7.10
 -10  -3   1  225.68    6.90
  10  -3  -1  212.88    6.70
 -10  -3   1  215.78    6.60
  10  -3  -1  207.08    6.80
 -10   3   1  221.28    6.80
  10   3  -1  213.78    7.10
 -10   3   1  202.18    7.00
  10   3  -1  210.28    7.00
  -9  -3   1   12.20    1.00
  -9  -3   1   11.50    0.90
   9  -3  -1   12.00    0.90
   9  -3  -1   12.50    0.80
  -9  -3   1   13.70    0.70
   9   3  -1   13.50    1.10
   9   3  -1   11.90    1.00
  -9   3   1   13.10    1.20
  -9   3   1   13.90    0.90
  -8  -3   1   99.09    3.20
  -8  -3   1   96.59    3.60
   8  -3  -1   97.29    3.40
   8  -3  -1  100.49    3.50
  -8  -3   1  102.19    3.40
  -8   3   1  110.59    3.40
  -8   3   1  104.19    3.60
   8   3  -1  102.09    3.60
   8   3  -1  104.19    3.60
   7  -3  -1   48.40    1.80
   7  -3  -1   54.09    1.90
  -7  -3   1   48.50    1.80
  -7  -3   1   47.60    1.60
  -7   3   1   44.20    1.90
   7   3  -1   48.00    1.90
  -7   3   1   51.19    1.80
   7   3  -1   44.60    1.90
  -6  -3   1  221.68    7.00
  -6  -3   1  221.28    7.10
   6  -3  -1  217.08    7.10
   6  -3  -1  229.38    7.20
   6   3  -1  227.98    6.90
  -6   3   1  225.58    7.10
  -6   3   1  227.78    7.10
   6   3  -1  235.78    6.90
   6   3  -1  225.48    7.20
  -6   3   1  221.58    7.20
  -6   3   1  224.38    7.00
   6   3  -1  226.88    7.30
   5  -3  -1   99.79    3.20
  -5  -3   1   97.79    3.30
   5  -3  -1   99.49    3.30
   5  -3  -1   93.29    3.30
  -5  -3   1   96.79    3.20
   5   3  -1   94.79    3.40
   5   3  -1  102.79    3.40
   5   3  -1  101.79    3.10
  -5   3   1   97.09    3.20
   5   3  -1  100.29    3.10
  -5   3   1  100.99    3.20
  -5   3   1  101.09    3.40
   4  -3  -1   73.19    2.70
  -4  -3   1   77.29    2.60
  -4  -3   1   75.79    2.70
   4  -3  -1   76.09    2.70
   4  -3  -1   79.99    2.60
   4   3  -1   79.49    2.60
  -4   3   1   82.09    2.60
   4   3  -1   83.29    2.60
   4   3  -1   83.89    2.80
  -4   3   1   78.19    2.80
   4   3  -1   79.49    2.80
  -4   3   1   78.59    2.70
  -4   3   1   79.39    2.60
  -3  -3   1  230.78    7.20
   3  -3  -1  230.78    7.30
   3  -3  -1  233.58    7.20
  -3  -3   1  222.48    7.30
   3  -3  -1  237.08    7.30
  -3   3   1  226.98    7.20
   3   3  -1  235.18    7.30
   3   3  -1  221.98    7.20
  -3   3   1  234.58    7.30
  -3   3   1  226.48    7.30
   3   3  -1  239.18    7.40
  -3   3   1  243.88    7.20
   3   3  -1  232.78    7.40
   2  -3  -1   96.19    3.30
  -2  -3   1   98.29    3.30
  -2  -3   1   97.19    3.30
   2  -3  -1   97.69    3.30
   2  -3  -1  101.39    3.20
  -2  -3   1  100.09    3.20
   2   3  -1   97.49    3.30
   2   3  -1   99.79    3.20
  -2   3   1  103.99    3.30
  -2   3   1   98.29    3.40
  -2   3   1  100.29    3.20
  -2   3   1  102.39    3.20
   2   3  -1   96.99    3.30
  -1  -3   1 1380.46   41.70
   1  -3  -1 1367.56   41.80
  -1  -3   1 1438.46   41.80
  -1  -3   1 1346.57   41.80
   1  -3  -1 1357.96   41.80
   1  -3  -1 1372.56   41.70
  -1   3   1 1417.46   41.80
   1   3  -1 1353.16   41.70
   1   3  -1 1325.87   41.70
   1   3  -1 1403.36   41.80
   1   3  -1 1354.96   41.80
  -1   3   1 1356.76   41.80
  -1   3   1 1405.46   41.90
  -1   3   1 1368.36   41.70
   0  -3   1  198.98    6.30
   0  -3   1  195.38    6.30
   0  -3  -1  198.28    6.30
   0  -3  -1  200.78    6.20
   0  -3   1  198.68    6.20
   0  -3  -1  190.88    6.30
   0   3   1  208.78    6.30
   0   3   1  199.88    6.20
   0   3  -1  202.88    6.20
   0   3   1  201.88    6.30
   0   3  -1  194.58    6.30
   0   3  -1  201.38    6.30
   0   3  -1  200.28    6.30
   0   3   1  190.58    6.30
   1  -3   1  125.29    4.00
  -1  -3  -1  120.89    4.00
  -1  -3  -1  124.29    4.00
   1  -3   1  124.99    3.90
  -1  -3  -1  124.19    3.90
   1  -3   1  122.09    4.00
   1   3   1  119.69    3.90
   1   3   1  123.69    4.00
  -1   3  -1  125.39    4.00
   1   3   1  122.89    4.00
  -1   3  -1  120.39    4.00
  -1   3  -1  124.49    4.00
  -1   3  -1  121.39    3.90
   1   3   1  114.59    3.90
   2  -3   1  212.68    6.80
   2  -3   1  215.88    6.80
   2  -3   1  217.58    6.70
  -2  -3  -1  217.78    6.70
  -2  -3  -1  213.98    6.80
  -2   3  -1  221.48    6.80
  -2   3  -1  219.08    6.80
  -2   3  -1  219.98    6.90
   2   3   1  216.88    6.80
   2   3   1  215.58    6.90
   2   3   1  211.58    6.90
  -2   3  -1  213.28    6.80
  -3  -3  -1  521.75   16.50
  -3  -3  -1  534.15   16.60
   3  -3   1  535.15   16.60
   3  -3   1  537.75   16.60
   3  -3   1  537.95   16.60
   3   3   1  534.65   16.60
  -3   3  -1  549.45   16.60
   3   3   1  549.15   16.70
  -3   3  -1  551.74   16.70
  -3   3  -1  543.35   16.60
   3   3   1  547.85   16.70
  -3   3  -1  557.34   16.70
  -4  -3  -1   11.40    0.80
   4  -3   1   11.00    0.70
   4  -3   1   12.50    0.80
  -4  -3  -1   13.50    0.90
   4  -3   1   13.20    0.70
  -4  -3  -1   12.00    0.60
  -4   3  -1   12.10    0.70
   4   3   1   12.40    0.70
   4   3   1   13.00    0.80
   4   3   1   11.40    0.80
  -4   3  -1   12.70    0.80
  -4   3  -1   11.80    0.70
  -4   3  -1   10.90    0.80
   4   3   1   13.00    0.60
  -5  -3  -1  196.28    6.20
   5  -3   1  191.38    6.20
   5  -3   1  205.48    6.20
   5  -3   1  194.48    6.20
  -5  -3  -1  193.28    6.40
  -5  -3  -1  195.18    6.10
  -5   3  -1  197.48    6.30
   5   3   1  191.88    6.10
   5   3   1  200.18    6.30
  -5   3  -1  185.38    6.20
   5   3   1  208.88    6.10
   5   3   1  190.58    6.40
  -5   3  -1  199.88    6.10
  -5   3  -1  189.18    6.30
  -6  -3  -1  297.57    9.90
   6  -3   1  309.17    9.70
   6  -3   1  303.77    9.70
  -6  -3  -1  311.67    9.60
  -6  -3  -1  307.47    9.70
   6   3   1  330.27    9.50
  -6   3  -1  315.67    9.70
  -6   3  -1  311.57    9.70
   6   3   1  311.67    9.50
  -6   3  -1  315.97    9.80
  -6   3  -1  321.07    9.60
   6   3   1  301.77    9.80
   6   3   1  301.77    9.90
   7  -3   1  343.67   10.70
   7  -3   1  347.17   10.80
  -7  -3  -1  334.07   10.90
  -7  -3  -1  352.16   10.70
  -7  -3  -1  345.47   10.60
  -7   3  -1  349.96   10.90
   7   3   1  345.47   10.90
   7   3   1  329.67   10.90
  -7   3  -1  358.26   10.70
   8  -3   1   17.00    1.00
  -8  -3  -1   21.10    0.90
   8  -3   1   19.60    1.10
  -8  -3  -1   18.60    1.00
  -8  -3  -1   19.70    1.30
   8   3   1   20.10    1.20
  -8   3  -1   20.30    1.30
  -8   3  -1   19.50    1.00
   8   3   1   17.50    1.20
   9  -3   1    0.70    0.50
  -9  -3  -1    0.80    0.50
  -9  -3  -1    0.80    0.30
   9  -3   1    0.40    0.40
  -9  -3  -1    0.50    0.60
   9   3   1    1.30    0.60
  -9   3  -1    1.10    0.80
   9   3   1    0.90    0.60
  -9   3  -1    0.50    0.50
 -10  -3  -1    0.30    0.60
 -10  -3  -1    0.40    0.70
  10  -3   1    0.60    0.40
 -10  -3  -1    0.70    0.30
  10  -3   1    0.70    0.60
  10   3   1    0.70    0.60
  10   3   1   -0.30    0.70
 -10   3  -1    0.60    0.50
 -10   3  -1    1.70    0.80
  11  -3   1   26.80    1.20
 -11  -3  -1   27.70    1.70
  11  -3   1   27.80    1.40
 -11  -3  -1   27.70    1.10
 -11   3  -1   25.80    1.30
  11   3   1   29.50    1.70
  11   3   1   28.00    1.70
 -11   3  -1   26.10    1.70
  12  -3   1   40.20    1.50
 -12  -3  -1   40.80    2.00
 -12  -3  -1   40.20    1.50
  12   3   1   36.20    2.00
 -12   3  -1   39.80    1.70
 -12   3  -1   36.10    2.10
  13  -3   1   19.60    1.00
 -13  -3  -1   20.60    1.00
 -13  -3  -1   19.20    1.50
  13   3   1   21.00    1.60
 -13   3  -1   20.40    1.30
 -13   3  -1   19.20    1.70
 -14  -3  -1    3.10    1.00
  14  -3   1    2.60    0.50
 -14  -3  -1    2.20    0.40
  14   3   1    3.10    1.10
 -14   3  -1    3.30    1.20
 -14   3  -1    1.70    0.70
 -15  -3  -1   15.00    1.60
 -15  -3  -1   13.80    0.90
 -15   3  -1   11.60    1.50
 -15   3  -1   13.60    1.20
  15   3   1   13.20    1.60
 -16  -3  -1    0.20    1.20
 -16  -3  -1    0.00    0.50
 -16   3  -1   -0.30    0.70
 -16   3  -1    0.40    1.30
  16   3   1    0.10    1.00
 -17  -3  -1    0.20    0.60
 -17  -3  -1   -0.30    1.20
  17   3   1   -0.40    1.30
 -17   3  -1   -0.40    0.80
 -17   3  -1    0.40    1.50
 -18  -3  -1    1.60    0.70
 -18  -3  -1    0.60    1.40
 -18   3  -1    1.80    1.70
 -18   3  -1    2.00    1.00
  18   3   1    1.70    1.50
 -19  -3  -1    2.60    1.80
  19   3   1    2.40    1.90
 -18  -4   1   -0.10    1.50
 -18  -4   1    0.00    0.70
  18   4  -1   -0.20    1.60
 -18   4   1    0.60    1.00
 -18   4   1    0.70    1.90
 -17  -4   1    0.40    0.60
 -17  -4   1    1.40    1.30
  17   4  -1    0.50    1.30
 -17   4   1    0.50    0.90
 -17   4   1    0.70    1.40
 -16  -4   1    1.70    1.30
 -16  -4   1    1.60    0.60
  16  -4  -1    1.40    0.40
  16   4  -1    1.80    1.20
 -16   4   1    1.60    1.50
 -16   4   1    1.30    0.90
  15  -4  -1    0.70    0.50
 -15  -4   1    1.70    1.20
 -15   4   1    1.00    0.80
  15   4  -1    0.30    1.20
  15   4  -1    0.70    1.20
 -15   4   1    1.20    1.40
 -14  -4   1   15.40    1.70
 -14  -4   1   19.40    1.00
  14  -4  -1   18.10    1.10
 -14   4   1   21.00    1.40
  14   4  -1   20.20    1.80
  14   4  -1   19.00    1.70
 -14   4   1   22.00    2.00
 -13  -4   1   -0.10    0.40
 -13  -4   1   -0.50    0.90
  13  -4  -1    0.30    0.80
  13  -4  -1   -0.30    0.50
 -13   4   1    0.10    0.70
  13   4  -1    0.00    1.00
  13   4  -1    0.10    0.90
 -13   4   1   -0.20    1.00
 -12  -4   1    2.30    0.90
 -12  -4   1    3.10    0.50
  12  -4  -1    2.30    0.80
  12  -4  -1    2.40    0.60
 -12   4   1    2.00    0.70
  12   4  -1    2.80    1.10
 -12   4   1    3.10    1.10
  12   4  -1    2.40    1.00
 -11  -4   1   10.80    1.10
  11  -4  -1    7.00    0.80
  11  -4  -1    6.20    0.90
 -11  -4   1    8.30    0.70
 -11  -4   1    8.40    1.20
 -11   4   1    7.40    1.20
 -11   4   1    6.90    0.80
  11   4  -1    8.10    1.10
  11   4  -1    7.50    1.10
 -10  -4   1    2.00    0.80
  10  -4  -1    3.30    0.60
 -10  -4   1    4.30    0.90
 -10  -4   1    2.80    0.50
  10  -4  -1    3.50    0.80
 -10   4   1    3.30    0.70
  10   4  -1    3.10    0.90
  10   4  -1    2.50    0.90
 -10   4   1    3.90    0.90
  -9  -4   1    3.20    0.80
   9  -4  -1    2.10    0.70
  -9  -4   1    3.50    0.80
  -9  -4   1    2.80    0.50
   9  -4  -1    2.30    0.60
  -9   4   1    2.00    0.60
   9   4  -1    2.70    0.90
  -9   4   1    2.90    0.80
   9   4  -1    5.30    1.00
  -8  -4   1   39.00    1.50
   8  -4  -1   38.80    1.60
  -8  -4   1   38.10    1.90
  -8  -4   1   36.20    1.70
   8  -4  -1   36.20    1.70
   8   4  -1   36.60    1.80
   8   4  -1   40.00    1.90
  -8   4   1   37.10    1.60
  -8   4   1   36.90    1.80
   7  -4  -1   65.09    2.50
  -7  -4   1   62.79    2.50
   7  -4  -1   67.29    2.50
  -7  -4   1   65.29    2.30
  -7   4   1   68.59    2.50
   7   4  -1   64.99    2.70
   7   4  -1   68.89    2.20
   7   4  -1   66.69    2.20
   7   4  -1   68.69    2.60
  -7   4   1   69.19    2.70
   6  -4  -1    0.40    0.50
  -6  -4   1    0.40    0.60
  -6  -4   1    0.80    0.40
   6  -4  -1    1.80    0.60
  -6   4   1    0.40    0.50
   6   4  -1    1.40    0.30
  -6   4   1    1.00    0.60
   6   4  -1    1.10    0.70
   6   4  -1    0.60    0.60
   5  -4  -1   20.30    1.20
   5  -4  -1   20.40    1.10
  -5  -4   1   17.00    1.10
  -5  -4   1   20.00    1.00
  -5   4   1   20.80    1.20
  -5   4   1   22.30    1.30
   5   4  -1   22.00    1.30
   5   4  -1   22.70    1.00
  -5   4   1   20.10    1.10
   4  -4  -1    8.40    0.80
   4  -4  -1    9.00    0.80
  -4  -4   1    7.00    0.80
   4  -4  -1    8.90    0.90
  -4  -4   1    9.00    0.70
   4   4  -1    9.00    0.90
  -4   4   1    7.70    0.80
  -4   4   1    8.80    0.70
  -4   4   1    8.90    1.00
   4   4  -1    8.70    0.90
   4   4  -1    8.20    0.60
  -4   4   1    8.50    0.80
  -3  -4   1   19.10    1.10
  -3  -4   1   22.10    1.00
   3  -4  -1   20.00    1.10
   3  -4  -1   22.70    1.10
   3  -4  -1   20.10    1.20
   3   4  -1   24.90    1.30
   3   4  -1   19.70    1.10
  -3   4   1   21.10    1.00
  -3   4   1   20.80    1.20
   3   4  -1   20.00    1.00
  -3   4   1   21.10    1.20
  -2  -4   1   19.40    0.90
   2  -4  -1   19.50    1.00
  -2  -4   1   17.90    1.10
   2  -4  -1   19.50    1.10
   2  -4  -1   19.60    1.10
  -2   4   1   19.60    1.00
   2   4  -1   20.60    1.00
   2   4  -1   20.50    1.10
   2   4  -1   16.20    1.10
  -2   4   1   18.30    1.00
  -2   4   1   21.10    1.10
  -2   4   1   18.00    1.10
   1  -4  -1    1.10    0.40
  -1  -4   1    0.50    0.50
  -1  -4   1    1.20    0.40
   1  -4  -1    1.10    0.50
   1  -4  -1    0.50    0.40
  -1  -4   1    0.70    0.50
   1   4  -1    0.50    0.50
  -1   4   1    0.80    0.60
  -1   4   1    0.70    0.40
   1   4  -1    0.70    0.50
  -1   4   1    0.50    0.40
  -1   4   1    0.80    0.50
   1   4  -1    0.50    0.40
   0  -4  -1   11.90    0.90
   0  -4   1   12.60    0.80
   0  -4  -1   13.90    0.80
   0  -4   1   12.20    0.90
   0  -4   1   11.50    0.90
   0  -4  -1   10.70    0.80
   0   4   1   10.60    0.80
   0   4  -1   11.20    0.80
   0   4   1   12.00    0.90
   0   4  -1   11.10    0.90
   0   4  -1   13.80    1.00
   0   4   1   11.40    1.00
   1  -4   1  130.69    4.30
   1  -4   1  128.99    4.20
  -1  -4  -1  135.79    4.30
   1  -4   1  124.49    4.30
  -1  -4  -1  129.79    4.30
  -1  -4  -1  135.39    4.20
   1   4   1  125.79    4.30
  -1   4  -1  131.49    4.30
  -1   4  -1  130.09    4.30
   1   4   1  125.59    4.30
  -1   4  -1  132.19    4.20
  -1   4  -1  127.29    4.40
   1   4   1  125.69    4.40
   2  -4   1  144.09    4.70
   2  -4   1  143.19    4.80
   2  -4   1  139.09    4.80
  -2  -4  -1  149.09    4.70
  -2  -4  -1  139.29    4.80
   2   4   1  144.49    4.70
   2   4   1  146.79    4.90
  -2   4  -1  152.08    4.80
   2   4   1  148.69    4.90
  -2   4  -1  142.49    4.70
  -2   4  -1  145.49    4.80
  -2   4  -1  146.39    4.90
   3  -4   1   68.09    2.50
  -3  -4  -1   66.49    2.50
  -3  -4  -1   71.19    2.40
   3  -4   1   67.19    2.50
   3  -4   1   71.29    2.40
  -3  -4  -1   67.39    2.60
  -3   4  -1   67.59    2.40
   3   4   1   64.09    2.40
   3   4   1   68.09    2.60
  -3   4  -1   66.79    2.50
  -3   4  -1   72.09    2.60
   3   4   1   69.19    2.60
  -3   4  -1   72.89    2.50
   4  -4   1   21.40    1.40
  -4  -4  -1   25.60    1.10
  -4  -4  -1   25.20    1.30
  -4  -4  -1   23.40    1.20
   4  -4   1   22.40    1.20
   4  -4   1   22.70    1.20
  -4   4  -1   23.90    1.30
   4   4   1   22.00    1.10
   4   4   1   23.50    1.30
  -4   4  -1   21.30    1.20
   4   4   1   22.70    1.30
  -4   4  -1   25.90    1.20
  -4   4  -1   22.40    1.10
  -5  -4  -1   76.59    2.90
  -5  -4  -1   75.29    2.60
   5  -4   1   75.99    2.80
   5  -4   1   78.79    2.80
  -5  -4  -1   77.59    2.80
   5   4   1   78.39    2.60
  -5   4  -1   81.39    2.80
   5   4   1   81.29    3.00
  -5   4  -1   77.29    2.80
   5   4   1   76.79    3.00
  -5   4  -1   81.09    2.90
  -6  -4  -1   23.30    1.00
   6  -4   1   21.30    1.20
  -6  -4  -1   22.10    1.30
   6  -4   1   21.40    1.20
  -6  -4  -1   18.60    1.30
  -6   4  -1   20.20    1.20
  -6   4  -1   22.70    1.30
   6   4   1   21.00    1.30
   6   4   1   22.50    0.90
   6   4   1   25.10    1.30
  -7  -4  -1    6.50    0.60
  -7  -4  -1    5.60    0.80
  -7  -4  -1    5.90    0.80
   7  -4   1    5.50    0.80
   7  -4   1    6.00    0.70
   7   4   1    6.90    1.00
  -7   4  -1    6.00    0.90
   7   4   1    6.30    0.90
  -7   4  -1    5.10    0.60
   7   4   1    6.00    0.50
   8  -4   1   93.59    3.30
   8  -4   1   87.49    3.30
  -8  -4  -1  100.59    3.60
  -8  -4  -1   90.09    3.30
  -8  -4  -1   90.99    3.10
   8   4   1   96.79    3.60
  -8   4  -1   93.29    3.30
   8   4   1  100.59    3.50
  -8   4  -1   92.99    3.50
  -9  -4  -1   17.90    1.50
  -9  -4  -1   17.70    1.30
   9  -4   1   19.40    1.20
   9  -4   1   21.30    1.20
  -9  -4  -1   18.80    1.00
   9   4   1   18.20    1.40
  -9   4  -1   18.00    1.50
   9   4   1   18.50    1.50
  -9   4  -1   18.60    1.20
  10  -4   1  120.39    4.10
  10  -4   1  115.89    4.10
 -10  -4  -1  118.89    4.40
 -10  -4  -1  117.39    3.90
 -10   4  -1  120.19    4.40
 -10   4  -1  119.59    4.10
  10   4   1  120.09    4.50
  10   4   1  125.49    4.40
 -11  -4  -1   20.80    1.10
 -11  -4  -1   21.80    1.50
  11  -4   1   19.50    1.20
  11  -4   1   20.50    1.40
 -11   4  -1   20.00    1.30
  11   4   1   19.70    1.60
  11   4   1   21.90    1.50
 -11   4  -1   20.50    1.60
 -12  -4  -1   84.89    3.50
  12  -4   1   84.29    2.90
 -12  -4  -1   81.09    2.80
 -12   4  -1   78.89    3.10
  12   4   1   82.09    3.50
 -12   4  -1   79.19    3.30
  12   4   1   78.79    3.30
 -13  -4  -1    5.50    0.60
 -13  -4  -1    6.40    1.20
  13  -4   1    5.50    0.70
 -13   4  -1    4.50    0.80
 -13   4  -1    6.20    1.20
  13   4   1    5.50    1.10
 -14  -4  -1    4.40    0.60
 -14  -4  -1    3.70    1.20
  14  -4   1    3.60    0.60
  14   4   1    4.10    1.30
 -14   4  -1    4.70    1.40
 -14   4  -1    2.70    0.80
  15  -4   1    1.10    0.60
 -15  -4  -1    0.80    0.60
 -15  -4  -1    1.30    1.20
 -15   4  -1    0.50    1.40
  15   4   1    1.20    1.10
 -15   4  -1    1.10    0.80
  16  -4   1    2.10    0.50
 -16  -4  -1    2.50    1.40
 -16  -4  -1    2.40    0.70
  16   4   1    3.70    1.30
 -16   4  -1    3.00    1.40
 -16   4  -1    2.50    1.00
 -17  -4  -1    0.60    1.50
 -17  -4  -1    1.30    0.70
 -17   4  -1    1.50    1.00
  17   4   1    0.40    1.60
 -17   4  -1    1.60    1.70
  16  -5  -1    1.00    0.70
 -16  -5   1    0.80    1.50
 -16  -5   1    0.30    0.70
 -16   5   1    2.00    1.70
  16   5  -1    2.40    1.50
 -16   5   1    0.50    1.20
  15  -5  -1   13.70    1.30
 -15  -5   1   13.50    1.90
 -15  -5   1   13.90    1.20
  15   5  -1   15.90    2.00
 -15   5   1   15.00    2.00
  15   5  -1   14.50    1.90
 -15   5   1   17.20    1.80
 -14  -5   1    9.90    1.10
 -14  -5   1   10.10    1.60
  14  -5  -1    9.90    1.20
  14   5  -1    9.40    1.60
  14   5  -1   11.50    1.60
 -14   5   1    6.60    1.50
 -14   5   1   11.00    1.30
 -13  -5   1    7.20    1.40
 -13  -5   1    6.50    0.80
  13  -5  -1    7.80    1.20
  13  -5  -1    6.60    0.90
 -13   5   1    4.60    1.40
 -13   5   1    9.00    1.20
  13   5  -1    7.20    1.50
  13   5  -1    7.30    1.40
 -12  -5   1    5.40    0.70
 -12  -5   1    3.90    1.20
  12  -5  -1    4.30    1.10
  12  -5  -1    4.60    0.80
 -12   5   1    3.30    0.90
  12   5  -1    4.90    1.30
  12   5  -1    4.80    1.10
 -12   5   1    6.60    1.40
  11  -5  -1   13.90    1.40
  11  -5  -1   14.50    1.20
 -11  -5   1   14.90    1.60
 -11  -5   1   14.70    1.00
 -11  -5   1   12.20    1.60
  11   5  -1   15.50    1.60
  11   5  -1   16.30    1.70
 -11   5   1   11.70    1.60
 -11   5   1   16.10    1.40
  10  -5  -1    4.50    0.80
  10  -5  -1    4.40    1.00
 -10  -5   1    3.80    0.60
 -10  -5   1    4.90    1.00
 -10  -5   1    3.60    1.00
  10   5  -1    3.90    1.10
 -10   5   1    3.60    0.90
  10   5  -1    4.60    1.20
 -10   5   1    3.10    1.00
  -9  -5   1    5.30    1.00
  -9  -5   1    9.80    1.20
   9  -5  -1    8.10    0.90
  -9  -5   1    7.50    0.70
   9  -5  -1    7.40    1.00
   9   5  -1    8.20    1.20
  -9   5   1    5.20    1.10
   9   5  -1    6.80    1.20
  -9   5   1    7.80    0.90
  -8  -5   1    5.00    0.60
   8  -5  -1    5.60    0.80
  -8  -5   1    5.20    1.00
  -8  -5   1    5.50    1.00
   8  -5  -1    4.60    0.90
   8   5  -1    5.60    1.00
  -8   5   1    5.10    1.00
  -8   5   1    4.80    0.80
   8   5  -1    4.30    1.00
  -7  -5   1   19.60    1.10
  -7  -5   1   19.00    1.50
   7  -5  -1   15.40    1.30
   7  -5  -1   18.90    1.30
  -7  -5   1   20.10    1.40
   7   5  -1   17.10    1.40
  -7   5   1   16.10    1.30
  -7   5   1   18.70    1.40
   7   5  -1   18.30    1.50
   7   5  -1   19.80    0.90
  -6  -5   1    3.40    0.80
   6  -5  -1    3.20    0.80
   6  -5  -1    3.90    0.80
  -6  -5   1    4.20    0.60
   6   5  -1    2.40    0.80
  -6   5   1    3.00    0.90
   6   5  -1    3.80    0.50
   6   5  -1    2.30    0.90
   5  -5  -1   -0.10    0.70
  -5  -5   1    0.40    0.50
   5  -5  -1   -0.20    0.60
  -5  -5   1    0.30    0.60
   5   5  -1   -0.20    0.40
  -5   5   1    0.60    0.80
  -5   5   1    0.30    0.80
   5   5  -1   -0.10    0.80
   5   5  -1   -0.70    0.80
  -4  -5   1   51.79    2.00
   4  -5  -1   55.19    2.30
  -4  -5   1   56.79    2.30
   4  -5  -1   52.49    2.20
  -4   5   1   58.69    2.40
   4   5  -1   53.29    2.00
   4   5  -1   53.99    2.40
  -4   5   1   54.99    2.30
   4   5  -1   52.29    2.30
  -3  -5   1   23.60    1.50
   3  -5  -1   24.50    1.40
   3  -5  -1   24.50    1.50
  -3  -5   1   25.70    1.20
  -3   5   1   27.40    1.50
   3   5  -1   25.70    1.60
   3   5  -1   30.20    1.60
  -3   5   1   23.20    1.40
   3   5  -1   26.20    1.30
   2  -5  -1   42.70    1.90
   2  -5  -1   46.00    2.00
  -2  -5   1   45.60    2.00
   2  -5  -1   48.50    1.90
  -2  -5   1   46.60    1.80
  -2   5   1   44.70    2.10
   2   5  -1   46.40    2.10
  -2   5   1   41.90    2.00
   2   5  -1   46.80    2.10
   2   5  -1   46.40    1.90
  -2   5   1   45.20    2.00
  -1  -5   1   71.49    2.50
  -1  -5   1   67.79    2.70
   1  -5  -1   70.09    2.60
   1  -5  -1   71.79    2.70
  -1   5   1   68.39    2.60
   1   5  -1   73.59    2.60
   1   5  -1   70.29    2.70
  -1   5   1   69.89    2.80
  -1   5   1   69.69    2.70
   1   5  -1   68.99    2.70
   0  -5  -1   23.40    1.30
   0  -5  -1   22.30    1.20
   0  -5   1   26.60    1.50
   0  -5   1   23.70    1.20
   0   5   1   24.10    1.40
   0   5   1   23.00    1.40
   0   5  -1   22.60    1.40
   0   5  -1   26.50    1.30
   0   5  -1   24.90    1.50
   0   5   1   24.30    1.30
  -1  -5  -1  138.79    4.70
   1  -5   1  138.29    4.50
  -1  -5  -1  130.29    4.50
   1  -5   1  134.69    4.70
  -1   5  -1  140.09    4.70
   1   5   1  132.29    4.60
  -1   5  -1  143.29    4.60
   1   5   1  135.79    4.70
   1   5   1  133.29    4.70
  -1   5  -1  139.59    4.80
  -2  -5  -1   19.20    1.30
   2  -5   1   19.80    1.30
  -2  -5  -1   21.70    1.30
   2  -5   1   16.80    1.30
  -2  -5  -1   17.50    1.10
   2  -5   1   20.20    1.20
  -2   5  -1   20.00    1.30
  -2   5  -1   19.50    1.30
   2   5   1   22.60    1.40
  -2   5  -1   17.50    1.30
   2   5   1   18.20    1.10
   2   5   1   18.90    1.40
   3  -5   1    9.80    1.10
   3  -5   1    8.30    0.90
  -3  -5  -1    9.80    1.00
  -3  -5  -1    9.10    0.90
  -3  -5  -1    8.90    0.90
   3   5   1    7.70    0.80
   3   5   1    6.90    1.00
  -3   5  -1    9.10    1.00
  -3   5  -1    9.60    1.10
   3   5   1    9.60    1.10
  -4  -5  -1    1.70    0.50
  -4  -5  -1    1.90    0.70
  -4  -5  -1    1.10    0.70
   4  -5   1    1.10    0.70
   4  -5   1    1.20    0.70
   4   5   1    1.00    0.70
   4   5   1    1.90    0.80
  -4   5  -1    1.80    0.70
  -4   5  -1    0.90    0.80
   4   5   1    1.60    0.50
  -5  -5  -1   51.79    2.00
   5  -5   1   51.49    2.20
  -5  -5  -1   49.40    2.10
   5  -5   1   51.19    2.20
  -5  -5  -1   55.09    2.30
   5   5   1   48.40    1.90
  -5   5  -1   48.70    2.30
   5   5   1   48.80    2.20
   5   5   1   50.79    2.30
  -6  -5  -1    0.60    0.80
   6  -5   1    0.50    0.60
  -6  -5  -1    0.00    0.70
   6  -5   1    1.10    0.80
  -6  -5  -1    0.60    0.50
   6   5   1    0.80    0.40
  -6   5  -1    0.60    0.90
   6   5   1    0.50    0.80
   6   5   1    0.30    0.70
   7  -5   1    3.10    0.90
  -7  -5  -1    5.10    0.90
  -7  -5  -1    4.80    0.60
   7  -5   1    4.00    0.80
  -7  -5  -1    4.40    1.00
   7   5   1    3.80    0.50
   7   5   1    4.00    1.00
  -7   5  -1    4.30    1.10
   7   5   1    4.50    1.00
   8  -5   1    7.40    1.00
  -8  -5  -1    7.20    0.70
   8  -5   1    7.10    0.90
  -8  -5  -1    7.90    1.00
  -8  -5  -1    7.50    1.20
  -8   5  -1    7.90    1.00
   8   5   1    6.20    0.50
  -8   5  -1    5.40    1.10
   8   5   1    7.10    1.20
   8   5   1    6.00    1.00
  -9  -5  -1    0.60    0.50
   9  -5   1    0.50    0.70
   9  -5   1    0.50    0.80
  -9  -5  -1    0.50    0.90
  -9  -5  -1    0.80    0.80
   9   5   1   -0.10    0.90
  -9   5  -1   -0.10    1.00
   9   5   1    0.20    1.00
  -9   5  -1   -0.10    0.80
  10  -5   1   13.50    1.40
 -10  -5  -1   15.40    1.60
  10  -5   1   16.50    1.30
 -10  -5  -1   15.30    1.10
 -10   5  -1   16.20    1.50
  10   5   1   14.20    1.50
 -10   5  -1   14.90    1.50
  10   5   1   14.70    1.70
  11  -5   1    4.90    0.80
  11  -5   1    6.00    1.10
 -11  -5  -1    4.90    0.70
 -11  -5  -1    6.40    1.20
 -11   5  -1    6.00    1.20
 -11   5  -1    6.90    1.10
  11   5   1    6.30    1.30
  11   5   1    4.70    1.30
 -12  -5  -1   14.10    1.80
 -12  -5  -1   11.50    1.00
  12  -5   1   10.60    1.20
 -12   5  -1    8.90    1.50
 -12   5  -1   11.20    1.20
  12   5   1   10.00    1.40
  12   5   1   11.60    1.60
  13  -5   1    0.00    0.70
 -13  -5  -1    0.30    1.10
 -13  -5  -1    0.10    0.60
  13   5   1    0.90    1.30
 -13   5  -1    0.30    1.00
 -13   5  -1    1.30    1.30
  14  -5   1    4.80    0.90
 -14  -5  -1    4.90    1.50
 -14  -5  -1    4.10    0.80
 -14   5  -1    6.80    1.20
 -14   5  -1    4.10    1.60
  14   5   1    5.10    1.50
 -15  -5  -1    1.70    0.80
 -15  -5  -1    2.70    1.50
  15  -5   1    1.80    0.80
 -15   5  -1    2.10    1.20
  15   5   1    0.10    1.50
 -15   5  -1    1.80    1.60
  16  -5   1    0.20    0.80
 -16   5  -1   -0.30    1.20
  16   5   1   -1.10    1.70
  14   6  -1    0.30    1.70
  13  -6  -1   27.50    3.00
  13  -6  -1   26.70    1.80
 -13  -6   1   23.10    2.20
 -13  -6   1   25.30    1.60
  13   6  -1   26.90    2.40
  13   6  -1   26.90    2.60
 -13   6   1   22.60    2.60
  12  -6  -1    3.90    1.30
  12  -6  -1    3.20    1.00
 -12  -6   1    5.50    1.60
 -12  -6   1    5.00    0.90
  12   6  -1    5.00    1.50
  12   6  -1    4.40    1.50
 -12   6   1    4.30    1.50
  11  -6  -1   -0.20    0.90
  11  -6  -1    0.20    1.10
 -11  -6   1    0.20    0.70
 -11  -6   1    0.40    1.20
 -11   6   1    0.50    1.30
  11   6  -1    0.70    1.40
  11   6  -1    0.10    1.20
 -10  -6   1    7.70    1.30
  10  -6  -1    6.30    1.20
 -10  -6   1    6.90    0.90
  10  -6  -1    7.40    1.10
 -10  -6   1    5.30    1.40
  10   6  -1    6.20    1.40
  10   6  -1    7.30    1.50
 -10   6   1    4.70    1.50
  -9  -6   1   11.80    1.50
   9  -6  -1   12.40    1.30
  -9  -6   1   12.60    1.40
  -9  -6   1   12.40    1.20
   9  -6  -1   14.10    1.60
  -9   6   1   11.40    1.60
   9   6  -1   13.10    1.60
   9   6  -1   11.40    1.50
  -8  -6   1    1.30    1.00
   8  -6  -1    0.40    0.80
   8  -6  -1    0.30    0.90
  -8  -6   1    0.40    1.00
  -8  -6   1    0.80    0.60
   8   6  -1    0.60    1.10
   8   6  -1    0.40    1.10
   8   6  -1    0.90    0.40
  -8   6   1    0.10    1.20
  -7  -6   1    2.00    0.70
  -7  -6   1    2.10    1.00
   7  -6  -1    2.30    0.90
   7  -6  -1    1.50    0.90
  -7  -6   1    2.80    1.00
   7   6  -1    2.20    0.50
   7   6  -1    1.80    1.10
  -7   6   1    3.30    1.20
   7   6  -1    3.00    1.20
  -6  -6   1   25.00    1.80
  -6  -6   1   27.40    1.80
   6  -6  -1   25.00    1.80
  -6  -6   1   25.80    1.40
   6  -6  -1   30.20    1.80
   6   6  -1   28.60    1.90
   6   6  -1   26.10    1.30
  -6   6   1   25.40    2.00
   6   6  -1   26.40    1.90
  -5  -6   1   32.80    2.00
  -5  -6   1   29.70    1.60
  -5  -6   1   32.40    1.90
   5  -6  -1   34.80    2.00
   5  -6  -1   36.10    2.00
   5   6  -1   36.60    2.10
  -5   6   1   31.50    2.10
   5   6  -1   35.60    1.60
   5   6  -1   35.30    2.10
  -4  -6   1   -0.40    0.60
   4  -6  -1   -0.70    0.90
  -4  -6   1    0.60    0.80
  -4   6   1   -0.40    1.00
  -4   6   1   -0.40    0.80
   4   6  -1    0.10    0.50
   4   6  -1    0.00    0.90
   4   6  -1   -0.20    0.90
   3  -6  -1   21.60    1.60
  -3  -6   1   22.90    1.40
  -3  -6   1   22.40    1.60
  -3   6   1   25.30    1.70
   3   6  -1   21.20    1.70
   3   6  -1   19.60    1.70
   3   6  -1   22.30    1.30
  -3   6   1   23.30    1.70
  -2  -6   1  139.79    4.70
   2  -6  -1  145.19    5.00
  -2  -6   1  139.09    5.00
  -2   6   1  138.39    5.00
   2   6  -1  136.49    5.10
   2   6  -1  134.39    4.80
   2   6  -1  147.69    5.00
  -2   6   1  142.89    4.90
  -1  -6   1    9.00    1.10
   1  -6  -1    8.60    1.10
  -1  -6   1    8.50    0.90
   1   6  -1   11.20    1.20
  -1   6   1   10.40    1.30
  -1   6   1    6.40    1.20
   1   6  -1    8.70    1.00
   1   6  -1    9.10    1.30
   0  -6  -1   25.10    2.20
   0  -6  -1   32.20    1.80
   0  -6   1   30.90    1.80
   0  -6  -1   29.10    2.10
   0  -6   1   30.10    2.00
   0   6   1   29.30    1.90
   0   6  -1   27.50    1.90
   0   6   1   31.90    1.70
   0   6  -1   27.90    1.60
   0   6  -1   30.10    2.10
  -1  -6  -1    3.50    1.00
  -1  -6  -1    3.70    0.80
   1  -6   1    3.80    1.00
  -1  -6  -1    3.90    0.90
   1   6   1    3.20    0.80
   1   6   1    4.60    1.20
  -1   6  -1    3.90    0.90
  -1   6  -1    4.30    1.10
   1   6   1    6.00    1.10
  -2  -6  -1    0.30    0.80
  -2  -6  -1    0.50    0.90
   2  -6   1    0.90    0.90
  -2  -6  -1    0.80    0.60
  -2   6  -1    0.10    0.80
   2   6   1    0.10    0.60
   2   6   1    0.40    0.90
   2   6   1    1.10    1.00
  -2   6  -1    0.60    0.90
  -3  -6  -1   -0.80    0.60
  -3  -6  -1   -0.30    0.80
  -3  -6  -1    0.10    0.90
   3  -6   1   -0.50    0.80
   3   6   1    0.00    0.90
   3   6   1    0.10    0.60
  -3   6  -1    0.00    0.90
   3   6   1    0.80    1.00
  -3   6  -1   -0.40    0.80
  -4  -6  -1    1.60    0.70
   4  -6   1    1.40    0.90
  -4  -6  -1    2.30    1.00
  -4  -6  -1    1.80    0.90
  -4   6  -1    2.20    1.00
  -4   6  -1    2.30    1.20
   4   6   1    2.20    1.00
   4   6   1    1.40    0.60
   4   6   1    2.20    1.00
   5  -6   1   11.80    1.20
  -5  -6  -1   10.40    1.10
  -5  -6  -1   10.40    1.30
   5  -6   1   11.50    1.30
  -5  -6  -1    8.80    1.20
  -5   6  -1   11.50    1.50
   5   6   1   10.20    1.30
   5   6   1   10.30    1.30
   5   6   1    9.60    1.00
  -6  -6  -1    0.20    1.00
  -6  -6  -1   -0.50    0.60
   6  -6   1   -0.50    0.90
  -6  -6  -1   -0.30    0.90
   6  -6   1    0.00    0.80
  -6   6  -1    0.20    1.00
   6   6   1   -0.60    1.00
   6   6   1    0.20    0.50
   6   6   1    0.00    0.90
   7  -6   1    0.60    0.90
  -7  -6  -1    0.00    0.90
  -7  -6  -1    1.50    1.00
   7  -6   1    1.20    0.90
  -7  -6  -1    0.70    0.70
   7   6   1    0.50    0.50
  -7   6  -1    1.00    1.00
   7   6   1    1.10    1.10
   7   6   1    0.70    1.00
   8  -6   1   -0.60    0.80
  -8  -6  -1   -0.20    1.00
  -8  -6  -1    0.40    1.00
   8  -6   1   -0.20    0.90
  -8  -6  -1   -0.30    0.60
  -8   6  -1   -0.30    1.20
   8   6   1    0.20    1.20
   8   6   1    0.20    0.40
   8   6   1   -0.10    1.10
  -9  -6  -1    0.40    1.10
  -9  -6  -1   -0.10    0.70
  -9  -6  -1    1.20    1.10
   9  -6   1   -0.20    0.90
   9  -6   1   -0.20    1.00
   9   6   1   -0.70    1.20
  -9   6  -1   -0.50    1.30
   9   6   1    0.60    1.20
 -10  -6  -1    7.60    1.00
  10  -6   1    9.70    1.40
 -10  -6  -1    8.00    1.50
  10  -6   1    7.00    1.10
 -10   6  -1    7.00    1.50
  10   6   1    6.10    1.50
  10   6   1    6.70    1.60
 -11  -6  -1   43.60    2.10
 -11  -6  -1   42.80    2.70
  11  -6   1   45.00    2.40
  11  -6   1   46.10    2.30
 -11   6  -1   40.90    2.80
  11   6   1   45.00    2.80
  11   6   1   43.10    2.80
  12  -6   1    0.30    0.90
 -12  -6  -1   -0.20    0.80
 -12  -6  -1   -0.30    1.20
  12   6   1    0.50    1.50
 -12   6  -1    0.30    1.50
  12   6   1    0.70    1.50
 -13  -6  -1    0.90    1.50
 -13  -6  -1    1.00    0.90
  13  -6   1    0.80    1.00
  13   6   1    1.40    1.70
 -13   6  -1    1.20    1.80
  11  -7  -1    0.30    1.50
  11  -7  -1   -0.40    1.50
  11   7  -1    1.40    1.80
  10  -7  -1    0.20    1.50
 -10  -7   1    0.70    1.50
  10  -7  -1    0.10    1.20
 -10  -7   1    0.50    1.00
 -10  -7   1    0.70    1.60
 -10   7   1    2.50    1.90
  10   7  -1    0.40    1.60
  10   7  -1    0.40    1.70
   9  -7  -1    0.50    1.40
  -9  -7   1   -0.20    0.90
  -9  -7   1    0.70    1.40
   9  -7  -1   -0.10    1.10
  -9  -7   1   -1.10    1.40
  -9   7   1    0.40    1.60
   9   7  -1   -0.40    1.50
   9   7  -1    1.50    1.50
  -8  -7   1    0.60    1.30
  -8  -7   1    1.30    0.90
   8  -7  -1    0.70    1.10
   8  -7  -1    0.30    1.20
  -8  -7   1    0.00    1.30
   8   7  -1    0.30    1.50
   8   7  -1   -1.20    1.40
  -8   7   1    0.30    1.50
   8   7  -1    0.30    0.60
   7  -7  -1    2.90    1.10
  -7  -7   1    3.00    1.40
  -7  -7   1    3.80    0.90
   7  -7  -1    3.50    1.30
  -7  -7   1    3.80    1.40
   7   7  -1    3.20    1.40
   7   7  -1    1.80    1.50
   7   7  -1    2.80    0.70
  -7   7   1    2.10    1.50
  -6  -7   1   -0.40    1.20
  -6  -7   1   -0.50    0.80
  -6  -7   1    0.20    1.20
   6  -7  -1   -0.50    1.10
   6   7  -1    0.10    0.70
   6   7  -1    1.10    1.30
  -6   7   1   -0.10    1.30
   6   7  -1    0.50    1.30
   5  -7  -1    4.50    1.30
  -5  -7   1    3.00    1.20
  -5  -7   1    4.00    0.90
  -5  -7   1    3.30    1.30
   5   7  -1    3.10    0.80
   5   7  -1    4.20    1.30
   5   7  -1    4.10    1.40
  -5   7   1    3.20    1.30
  -4  -7   1    3.60    1.20
  -4  -7   1    4.80    1.30
  -4  -7   1    4.00    0.90
   4  -7  -1    3.60    1.20
  -4   7   1    3.30    1.50
   4   7  -1    4.20    0.90
  -4   7   1    3.20    1.50
   4   7  -1    4.40    1.30
   4   7  -1    4.30    1.50
  -3  -7   1    2.70    0.90
   3  -7  -1    4.40    1.30
  -3  -7   1    3.00    1.20
  -3  -7   1    4.20    1.30
  -3   7   1    2.40    1.10
  -3   7   1    4.80    1.40
   3   7  -1    4.90    1.50
   3   7  -1    4.60    1.40
   3   7  -1    2.30    0.80
  -2  -7   1    0.20    1.00
   2  -7  -1    0.40    1.00
  -2   7   1    1.00    1.00
   2   7  -1    0.70    0.80
   2   7  -1    0.80    1.30
  -2   7   1    0.70    1.20
  -1  -7   1    1.70    1.10
   1  -7  -1    1.30    1.10
  -1   7   1    1.50    1.30
  -1   7   1    1.70    1.00
   1   7  -1    2.00    0.90
   1   7  -1    1.40    1.30
   0  -7  -1    6.40    1.30
   0  -7   1    6.50    1.30
   0   7  -1    6.00    1.40
   0   7  -1    5.50    1.10
   0   7   1    6.30    1.50
   0   7   1    6.20    1.10
   1  -7   1    5.80    1.30
  -1  -7  -1    6.80    1.30
   1   7   1    6.30    1.00
  -1   7  -1    8.00    1.50
  -1   7  -1    7.20    1.20
   1   7   1    7.90    1.50
   2  -7   1   11.90    1.40
  -2  -7  -1   15.30    1.70
   2   7   1   12.00    1.40
  -2   7  -1   14.50    1.50
  -2   7  -1    9.90    1.50
   2   7   1   11.70    1.60
  -3  -7  -1    8.50    1.40
   3  -7   1    9.40    1.40
  -3  -7  -1   10.50    1.20
  -3  -7  -1    9.60    1.40
   3   7   1    8.40    1.00
   3   7   1    9.60    2.20
  -3   7  -1    9.80    1.60
  -3   7  -1    8.90    1.30
   3   7   1    9.00    1.50
  -4  -7  -1    6.50    1.30
  -4  -7  -1    6.90    1.00
   4  -7   1    6.90    1.40
  -4  -7  -1    5.60    1.30
  -4   7  -1    5.90    2.20
  -4   7  -1    8.00    1.60
   4   7   1    6.10    1.40
   4   7   1    4.90    0.90
   4   7   1    6.30    1.50
  -5  -7  -1   20.20    2.00
  -5  -7  -1   24.00    1.70
  -5  -7  -1   22.40    2.00
   5  -7   1   21.90    2.00
   5   7   1   20.80    1.50
  -5   7  -1   20.30    2.00
   5   7   1   25.10    2.20
   5   7   1   22.40    2.00
  -6  -7  -1   14.20    1.80
  -6  -7  -1   16.50    1.60
  -6  -7  -1   16.50    1.90
   6  -7   1   13.50    1.70
   6   7   1   15.90    1.90
  -6   7  -1   15.40    1.90
   6   7   1   17.20    2.10
   6   7   1   15.70    1.30
   7  -7   1    2.30    1.20
   7  -7   1    1.70    1.20
  -7  -7  -1    1.80    1.40
  -7  -7  -1    2.30    1.00
  -7  -7  -1    2.60    1.40
   7   7   1    1.80    0.70
   7   7   1    1.60    1.30
  -7   7  -1    2.10    1.70
   7   7   1    1.50    1.40
   8  -7   1   11.20    1.50
   8  -7   1    6.80    1.50
  -8  -7  -1    8.20    1.20
  -8  -7  -1    9.30    1.60
  -8  -7  -1    6.90    1.70
  -8   7  -1    9.30    2.00
   8   7   1    8.30    1.60
   8   7   1    9.80    1.80
   8   7   1    8.70    0.90
  -9  -7  -1   99.49    4.40
  -9  -7  -1   95.39    3.70
   9  -7   1   90.99    4.00
   9  -7   1   94.99    4.00
  -9   7  -1   96.29    4.50
   9   7   1   99.79    4.40
   9   7   1   97.49    4.40
 -10  -7  -1    7.60    1.20
  10  -7   1    6.30    1.60
  10  -7   1    7.10    1.40
 -10  -7  -1    6.20    1.80
  10   7   1    6.20    1.90
  10   7   1    7.80    2.00
  -4  -8   1    4.20    2.60
   4   8  -1    4.60    2.00
  -3  -8   1   12.40    2.10
   3   8  -1   16.40    2.30
  -3   8   1   14.20    1.80
  -3   8   1   12.70    2.40
   2  -8  -1    4.90    2.50
  -2  -8   1    3.20    1.60
  -2   8   1    4.20    1.70
   2   8  -1    4.40    1.20
  -2   8   1    3.90    1.40
   2   8  -1    5.50    1.90
   1  -8  -1    0.50    1.60
  -1  -8   1    0.80    1.50
  -1   8   1    1.80    1.90
   1   8  -1    1.40    1.60
  -1   8   1    1.10    1.20
   1   8  -1    1.10    1.10
   0  -8  -1    0.00    1.50
   0  -8   1   -0.20    1.60
   0   8  -1    0.30    1.20
   0   8   1   -0.80    1.10
   0   8   1    0.20    1.70
   0   8  -1    0.10    1.70
   1  -8   1   -0.10    1.60
  -1  -8  -1    0.30    1.50
  -1   8  -1    1.30    1.80
   1   8   1    1.00    1.60
   1   8   1    0.60    1.10
  -1   8  -1    1.00    1.30
  -2  -8  -1    1.50    1.50
  -2   8  -1    1.50    1.40
   2   8   1    1.30    1.10
   2   8   1    0.30    1.60
  -2   8  -1    1.70    1.80
  -3  -8  -1    0.60    1.70
  -3   8  -1   -0.60    1.90
   3   8   1    0.00    1.80
  -3   8  -1   -1.00    1.40
  -4  -8  -1    2.00    2.40
 -21   0   2    1.00    0.80
 -21   0   2    0.50    1.50
 -20   0   2    1.20    0.70
 -20   0   2    0.70    1.50
 -19   0   2    5.70    0.70
 -19   0   2    4.50    1.40
  18   0  -2    3.10    1.20
 -18   0   2    0.90    1.20
 -18   0   2    2.90    0.60
 -17   0   2    3.10    0.50
  17   0  -2    3.80    1.20
 -17   0   2    3.60    1.20
 -16   0   2   44.60    1.70
 -16   0   2   45.10    2.40
  16   0  -2   43.60    2.20
  15   0  -2    4.30    1.00
 -15   0   2    3.60    0.50
 -15   0   2    3.70    0.90
 -14   0   2   20.30    0.90
 -14   0   2   18.70    1.80
 -14   0   2   22.90    1.50
  14   0  -2   21.30    1.50
  13   0  -2  148.59    4.80
  13   0  -2  150.28    5.10
 -13   0   2  152.48    5.00
 -13   0   2  144.49    4.70
 -13   0   2  154.68    5.10
  12   0  -2  207.48    6.60
  12   0  -2  218.68    6.90
 -12   0   2  213.48    6.90
 -12   0   2  212.48    6.80
 -12   0   2  203.28    6.50
 -11   0   2  274.47    9.10
  11   0  -2  297.77    8.90
 -11   0   2  281.67    8.70
 -11   0   2  283.27    8.70
 -11   0   2  285.87    9.00
 -11   0   2  286.57    8.70
  11   0  -2  288.47    9.10
 -10   0   2   31.50    1.10
 -10   0   2   32.60    1.40
  10   0  -2   35.30    1.30
  10   0  -2   32.70    1.40
 -10   0   2   31.20    1.40
 -10   0   2   31.50    1.10
   9   0  -2  103.49    3.30
  -9   0   2   98.69    3.30
   9   0  -2  101.79    3.20
   9   0  -2  101.79    3.40
  -9   0   2   96.59    3.10
  -9   0   2   95.39    3.00
  -9   0   2   96.99    3.40
  -8   0   2  251.97    7.90
   8   0  -2  270.87    8.10
   8   0  -2  262.97    8.10
  -8   0   2  263.17    8.10
  -8   0   2  258.87    8.20
   8   0  -2  261.57    8.20
  -8   0   2  258.57    7.90
  -7   0   2  117.39    3.70
   7   0  -2  111.39    3.70
   7   0  -2  117.79    3.60
  -7   0   2  109.69    3.70
  -6   0   2  504.55   15.20
   6   0  -2  508.45   15.20
  -6   0   2  494.95   15.20
   6   0  -2  486.75   15.20
   6   0  -2  493.35   15.20
  -5   0   2 8581.74  261.27
   5   0  -2 8833.62  261.17
   5   0  -2 8569.04  261.37
   5   0  -2 8516.55  261.07
   4   0  -2 9221.88  287.77
   4   0  -2 9297.07  287.57
  -4   0   2 9999.00  287.87
  -3   0   2 1095.19   32.60
   3   0  -2 1074.99   32.60
   3   0  -2 1060.69   32.60
   3   0  -2 1071.29   32.60
   2   0  -2 1033.80   30.80
   2   0  -2 1072.29   30.80
   2   0  -2  994.60   30.80
  -2   0   2 1013.30   30.80
   2   0  -2 1035.30   31.00
  -2   0   2  964.00   30.90
   2   0  -2 1021.10   30.80
   1   0  -2  168.78    5.10
   1   0  -2  165.38    5.10
  -1   0   2  164.78    5.10
   1   0  -2  168.98    5.10
   0   0  -2  817.02   24.70
   1   0   2   38.60    1.20
  -1   0  -2   38.70    1.20
  -1   0  -2   37.80    1.30
   1   0   2   37.40    1.20
  -2   0  -2   82.99    2.60
   2   0   2   82.59    2.60
  -2   0  -2   82.49    2.70
   2   0   2   87.19    2.70
   3   0   2  272.57    8.50
  -3   0  -2  266.37    8.40
  -3   0  -2  274.67    8.50
   3   0   2  286.07    8.40
   4   0   2 1675.73   51.39
   4   0   2 1687.53   51.39
   4   0   2 1779.22   51.29
   4   0   2 1704.03   51.29
  -4   0  -2 1675.13   51.39
  -4   0  -2 1648.54   51.29
   5   0   2 1127.09   34.30
   5   0   2 1131.59   34.50
   5   0   2 1134.39   34.30
  -5   0  -2 1134.39   34.30
   5   0   2 1168.38   34.30
  -5   0  -2 1147.79   34.50
  -5   0  -2 1097.39   34.30
   6   0   2  672.53   19.00
  -6   0  -2  619.24   19.20
   6   0   2  647.04   19.00
   6   0   2  600.04   19.20
  -6   0  -2  629.84   19.10
   6   0   2  612.54   19.00
  -6   0  -2  611.74   19.10
  -7   0  -2  257.87    8.30
   7   0   2  258.77    8.10
   7   0   2  268.07    8.00
  -7   0  -2  262.77    8.10
   7   0   2  267.17    8.30
   7   0   2  269.07    8.00
  -7   0  -2  264.57    8.10
   8   0   2    3.40    0.30
  -8   0  -2    2.30    0.30
  -8   0  -2    2.30    0.50
  -8   0  -2    1.70    0.40
  -8   0  -2    2.40    0.30
   8   0   2    2.60    0.50
   9   0   2    1.40    0.30
  -9   0  -2    1.60    0.50
  -9   0  -2    1.20    0.40
  -9   0  -2    0.40    0.50
  -9   0  -2    0.80    0.20
   9   0   2    1.00    0.50
 -10   0  -2   84.89    3.00
 -10   0  -2   86.39    3.10
 -10   0  -2   85.99    2.80
  10   0   2   87.59    3.10
 -11   0  -2  146.59    4.60
 -11   0  -2  141.49    4.80
  11   0   2  146.09    4.90
 -12   0  -2    2.60    0.70
 -12   0  -2    3.00    0.80
 -12   0  -2    3.30    0.40
  12   0   2    3.90    0.80
 -13   0  -2   27.40    1.70
 -13   0  -2   23.70    1.40
  13   0   2   22.90    1.60
 -13   0  -2   26.10    1.10
 -14   0  -2    0.90    0.80
 -14   0  -2    0.90    0.50
 -14   0  -2    1.10    0.90
  14   0   2    2.00    0.90
  15   0   2   88.19    3.60
 -15   0  -2   87.99    3.00
 -15   0  -2   90.89    3.60
 -16   0  -2    9.00    1.40
 -16   0  -2    7.00    0.70
  16   0   2    7.70    1.30
  17   0   2    3.30    1.20
 -17   0  -2    1.80    1.30
 -17   0  -2    3.70    0.70
  18   0   2    0.10    1.20
 -18   0  -2    0.70    1.30
 -18   0  -2    0.50    0.70
 -19   0  -2   53.99    2.30
  19   0   2   51.39    3.10
 -19   0  -2   52.79    3.10
 -21  -1   2    0.10    1.80
 -21  -1   2    0.30    0.70
  21   1  -2    0.10    1.70
 -21   1   2    1.10    1.70
 -20  -1   2    0.30    1.50
 -20  -1   2   -0.20    0.70
 -20   1   2    0.40    1.70
 -20   1   2    0.40    0.80
  20   1  -2    0.40    1.50
 -19  -1   2    5.10    0.70
 -19  -1   2    6.30    1.50
 -19   1   2    5.60    0.80
 -19   1   2    5.90    1.70
  19   1  -2    6.90    1.50
 -18  -1   2    4.30    0.60
 -18  -1   2    4.50    1.30
 -18   1   2    3.70    1.40
 -18   1   2    3.00    0.70
  18   1  -2    5.30    1.40
 -17  -1   2    7.90    0.70
 -17  -1   2    8.20    1.30
 -17   1   2    5.50    1.20
 -17   1   2    5.40    0.70
  17   1  -2    7.60    1.30
 -16  -1   2   51.89    2.60
 -16  -1   2   53.69    1.80
 -16  -1   2   53.99    2.50
 -16   1   2   53.79    2.00
 -16   1   2   55.99    2.60
  16   1  -2   51.09    2.40
 -15  -1   2   18.30    0.80
 -15  -1   2   18.50    1.50
 -15  -1   2   19.40    1.60
  15   1  -2   18.20    1.40
 -15   1   2   20.50    1.50
 -15   1   2   18.00    1.00
 -14  -1   2    9.70    0.50
 -14  -1   2   10.10    1.10
 -14  -1   2   10.00    1.20
 -14   1   2   10.00    1.10
  14   1  -2   12.00    1.20
 -14   1   2    9.60    0.70
 -13  -1   2   12.60    1.10
  13  -1  -2   14.30    1.00
 -13  -1   2   13.70    0.60
  13   1  -2   13.00    1.20
  13   1  -2   12.10    0.90
 -13   1   2   13.60    1.10
 -13   1   2   13.30    0.80
 -12  -1   2   45.10    1.50
 -12  -1   2   47.30    1.50
  12  -1  -2   51.49    1.80
 -12  -1   2   46.50    1.80
 -12  -1   2   45.40    2.00
 -12   1   2   49.50    1.70
  12   1  -2   47.30    2.00
 -12   1   2   51.29    2.10
  12   1  -2   47.80    2.00
  12   1  -2   51.89    1.90
 -11  -1   2   21.70    1.10
 -11  -1   2   20.90    1.20
  11  -1  -2   23.80    1.10
  11   1  -2   24.10    1.10
 -11   1   2   27.80    1.30
 -11   1   2   22.30    0.90
 -11   1   2   22.80    1.00
  11   1  -2   22.50    1.30
  11   1  -2   21.70    1.20
 -10  -1   2  374.56   11.80
  10  -1  -2  392.76   11.80
 -10  -1   2  377.76   11.90
  10   1  -2  390.56   11.90
 -10   1   2  359.66   11.70
  10   1  -2  394.46   12.00
  10   1  -2  396.56   11.80
 -10   1   2  358.26   11.90
 -10   1   2  391.86   11.80
 -10   1   2  382.96   11.70
   9  -1  -2    2.00    0.40
  -9  -1   2    2.10    0.40
  -9  -1   2    1.60    0.40
  -9   1   2    2.00    0.30
   9   1  -2    2.50    0.40
  -9   1   2    2.10    0.30
   9   1  -2    2.50    0.50
  -9   1   2    2.20    0.40
  -9   1   2    1.90    0.50
   9   1  -2    1.70    0.50
   8  -1  -2   19.40    0.80
  -8  -1   2   16.60    0.80
  -8  -1   2   19.20    0.90
   8   1  -2   19.00    0.80
  -8   1   2   17.10    1.00
  -8   1   2   17.70    0.70
  -8   1   2   16.20    0.70
  -8   1   2   18.30    0.80
   8   1  -2   17.90    0.90
   8   1  -2   19.00    0.90
   7  -1  -2   99.99    3.10
   7  -1  -2   96.89    2.90
   7  -1  -2   93.19    2.90
  -7  -1   2   94.19    3.10
  -7   1   2   90.99    3.20
   7   1  -2   98.39    3.10
  -7   1   2   88.59    3.00
  -7   1   2   96.19    3.00
  -7   1   2   94.59    3.00
   7   1  -2   96.39    3.20
   7   1  -2   94.89    3.10
  -6  -1   2  187.08    6.10
   6  -1  -2  202.88    6.00
   6  -1  -2  196.88    6.00
   6  -1  -2  196.98    6.10
   6   1  -2  209.28    6.20
   6   1  -2  199.48    6.20
  -6   1   2  191.88    6.00
  -6   1   2  189.38    6.20
   6   1  -2  204.48    6.10
  -6   1   2  190.48    6.10
  -6   1   2  199.18    6.00
  -5  -1   2  357.06   11.00
   5  -1  -2  373.16   11.00
   5  -1  -2  356.06   11.00
   5  -1  -2  362.46   11.00
  -5   1   2  352.26   11.00
   5   1  -2  344.07   11.00
  -5   1   2  370.26   11.10
   5   1  -2  362.26   11.00
   5   1  -2  361.06   11.10
   4  -1  -2 9689.83  288.17
  -4  -1   2 9459.95  287.97
   4  -1  -2 9623.04  287.87
  -4   1   2 8905.41  287.87
   4   1  -2 9708.63  288.17
   4   1  -2 9520.05  288.47
  -4   1   2 9309.27  288.17
   4   1  -2 9922.11  288.17
  -3  -1   2 1750.92   53.39
   3  -1  -2 1746.43   53.49
  -3  -1   2 1736.83   53.39
   3  -1  -2 1769.02   53.39
  -3  -1   2 1694.13   53.39
  -3   1   2 1708.93   53.39
   3   1  -2 1955.50   53.49
  -3   1   2 1765.32   53.49
   3   1  -2 1749.62   53.49
   3   1  -2 1779.92   53.49
   2  -1  -2  909.51   26.80
  -2  -1   2  882.21   26.80
   2  -1  -2  930.21   26.90
  -2  -1   2  883.51   26.80
   2   1  -2  886.21   26.90
   2   1  -2  896.01   26.80
  -2   1   2  891.81   26.90
  -2   1   2  881.01   26.80
   2   1  -2  817.42   26.80
   2   1  -2  874.41   26.80
   1  -1  -2  546.65   16.50
   1  -1  -2  540.15   16.50
  -1  -1   2  528.95   16.40
  -1  -1   2  522.65   16.50
   1  -1  -2  557.64   16.50
   1  -1  -2  550.44   16.50
  -1   1   2  569.54   16.50
  -1   1   2  530.85   16.50
   1   1  -2  525.35   16.50
   1   1  -2  533.75   16.50
  -1   1   2  549.35   16.50
   1   1  -2  553.04   16.50
   0  -1  -2  712.73   22.00
   0  -1   2  689.73   21.90
   0  -1  -2  723.03   21.90
   0  -1   2  745.03   22.00
   0  -1  -2  730.43   21.90
   0  -1  -2  734.33   21.90
   0  -1   2  719.03   21.90
   0   1  -2  709.93   21.90
   0   1   2  766.92   22.00
   0   1  -2  672.43   21.90
   0   1   2  723.53   22.00
   0   1   2  705.03   21.90
   0   1  -2  733.73   21.90
   0   1  -2  765.12   22.00
  -1  -1  -2  375.76   11.20
   1  -1   2  369.66   11.20
   1  -1   2  372.36   11.20
   1  -1   2  374.16   11.20
  -1  -1  -2  364.56   11.20
  -1  -1  -2  370.96   11.20
  -1   1  -2  375.06   11.20
  -1   1  -2  361.26   11.20
  -1   1  -2  368.06   11.20
   1   1   2  349.57   11.20
   1   1   2  359.96   11.20
  -1   1  -2  359.16   11.20
   1   1   2  374.96   11.20
  -2  -1  -2   29.10    0.90
   2  -1   2   27.10    1.00
   2  -1   2   27.70    1.00
   2  -1   2   26.50    1.00
  -2  -1  -2   27.30    1.00
  -2  -1  -2   26.60    1.00
  -2   1  -2   29.00    1.00
   2   1   2   27.20    1.00
   2   1   2   27.30    1.00
  -2   1  -2   31.50    1.00
   2   1   2   29.10    1.10
  -2   1  -2   28.60    1.00
  -2   1  -2   31.10    1.00
  -3  -1  -2    3.90    0.20
  -3  -1  -2    6.50    0.40
   3  -1   2    2.70    0.30
  -3  -1  -2    2.90    0.30
  -3   1  -2    5.10    0.40
   3   1   2    3.90    0.40
   3   1   2    3.80    0.30
   3   1   2    3.40    0.20
  -3   1  -2    5.00    0.40
  -3   1  -2    4.00    0.30
  -4  -1  -2   44.30    1.50
  -4  -1  -2   48.20    1.50
  -4  -1  -2   44.50    1.50
   4  -1   2   45.20    1.60
   4  -1   2   47.90    1.60
  -4  -1  -2   47.40    1.70
  -4   1  -2   48.30    1.60
  -4   1  -2   47.90    1.70
   4   1   2   50.29    1.70
   4   1   2   48.50    1.50
   4   1   2   48.00    1.50
  -4   1  -2   50.99    1.60
  -5  -1  -2   84.99    3.00
   5  -1   2   90.79    2.80
  -5  -1  -2   87.99    2.80
  -5  -1  -2   88.39    2.80
  -5  -1  -2   89.39    2.80
   5  -1   2   88.29    2.90
  -5   1  -2   88.99    2.90
   5   1   2   93.39    2.80
  -5   1  -2   92.59    2.90
  -5   1  -2   92.69    3.00
   5   1   2   88.89    2.80
   5   1   2   89.29    3.00
   6  -1   2  115.59    3.80
  -6  -1  -2  118.59    3.60
  -6  -1  -2  105.89    3.80
   6  -1   2  120.09    3.60
  -6  -1  -2  116.09    3.60
  -6  -1  -2  112.39    3.60
   6  -1   2  118.49    3.70
   6  -1   2  117.99    3.60
  -6   1  -2  118.39    3.80
  -6   1  -2  112.79    3.70
  -6   1  -2  116.39    3.70
   6   1   2  116.09    3.80
   7  -1   2   13.70    0.60
   7  -1   2   14.20    0.60
  -7  -1  -2   12.30    0.60
  -7  -1  -2   11.70    0.50
  -7  -1  -2   10.70    0.80
   7  -1   2   10.50    0.80
   7  -1   2   13.60    0.60
  -7  -1  -2   11.80    0.50
  -7   1  -2   12.70    0.60
  -7   1  -2   12.20    0.80
  -7   1  -2   12.60    0.70
   7   1   2   12.60    0.80
   8  -1   2    3.70    0.40
   8  -1   2    3.10    0.30
   8  -1   2    2.90    0.30
  -8  -1  -2    3.20    0.40
  -8  -1  -2    1.90    0.50
  -8  -1  -2    3.10    0.30
   8  -1   2    3.50    0.60
  -8  -1  -2    2.90    0.30
  -8   1  -2    3.10    0.60
  -8   1  -2    3.50    0.40
  -8   1  -2    3.10    0.50
   8   1   2    3.80    0.60
   9  -1   2   26.20    1.00
  -9  -1  -2   23.80    1.30
   9  -1   2   25.80    0.90
  -9  -1  -2   24.60    1.00
  -9  -1  -2   24.00    0.90
   9  -1   2   26.00    0.90
   9  -1   2   22.40    1.30
  -9  -1  -2   25.20    1.00
  -9   1  -2   25.10    1.10
  -9   1  -2   26.40    1.30
   9   1   2   25.50    1.30
  -9   1  -2   25.80    1.00
 -10  -1  -2   44.40    1.90
  10  -1   2   46.20    1.90
  10  -1   2   46.00    1.50
  10  -1   2   48.40    1.50
 -10  -1  -2   43.30    1.50
 -10   1  -2   46.40    1.60
 -10   1  -2   42.50    1.80
 -10   1  -2   39.10    1.90
  10   1   2   45.70    1.90
 -11  -1  -2    0.40    0.60
 -11  -1  -2    1.30    0.30
  11  -1   2    0.70    0.60
 -11   1  -2    0.40    0.40
  11   1   2    1.10    0.60
 -11   1  -2    1.20    0.70
 -11   1  -2    0.10    0.50
  12  -1   2    0.90    0.70
 -12  -1  -2    1.30    0.30
 -12  -1  -2    1.40    0.70
 -12   1  -2    1.30    0.70
  12   1   2    1.40    0.70
 -12   1  -2    1.70    0.50
 -12   1  -2    1.60    0.70
 -13  -1  -2   19.20    1.40
 -13  -1  -2   17.80    0.90
 -13   1  -2   16.90    1.00
  13   1   2   18.10    1.40
 -13   1  -2   18.80    1.50
 -14  -1  -2    2.00    0.40
 -14  -1  -2    1.90    0.90
 -14  -1  -2    2.20    0.90
 -14   1  -2    1.10    0.90
 -14   1  -2    1.80    0.50
  14   1   2    1.00    0.80
 -15  -1  -2    8.00    0.70
 -15  -1  -2    5.90    1.20
 -15  -1  -2    6.80    1.10
 -15   1  -2    7.10    0.70
  15   1   2    7.00    1.20
 -15   1  -2    4.70    1.10
 -16  -1  -2    1.60    1.10
 -16  -1  -2    2.10    0.50
 -16  -1  -2    2.90    1.10
 -16   1  -2    2.30    0.60
 -16   1  -2    2.10    1.10
  16   1   2    1.60    1.10
 -17  -1  -2    0.80    1.20
 -17  -1  -2    1.00    0.60
 -17   1  -2    1.10    1.20
 -17   1  -2    1.50    0.70
  17   1   2    1.10    1.20
 -18  -1  -2   23.40    1.40
 -18  -1  -2   23.50    2.30
 -18   1  -2   21.80    2.40
  18   1   2   20.00    2.10
 -18   1  -2   21.50    1.40
 -19  -1  -2    0.20    1.50
 -19  -1  -2    0.90    0.80
 -19   1  -2    1.30    1.70
  19   1   2    1.60    1.60
 -19   1  -2    1.00    0.90
 -20  -2   2    1.70    0.60
 -20  -2   2    1.10    1.40
  20   2  -2    1.70    1.60
 -20   2   2    1.60    1.60
 -20   2   2    1.50    0.90
 -19  -2   2    5.80    0.60
 -19  -2   2    5.30    1.60
 -19   2   2    5.70    0.90
 -19   2   2    5.30    1.70
  19   2  -2    5.20    1.50
 -18  -2   2   11.40    1.50
 -18  -2   2   11.20    0.80
 -18  -2   2   13.70    1.70
 -18   2   2   12.90    1.80
 -18   2   2   10.30    1.10
  18   2  -2   12.60    1.60
 -17  -2   2   15.80    1.80
 -17  -2   2   15.00    0.80
  17   2  -2   16.20    1.70
 -17   2   2   14.80    1.80
 -17   2   2   14.90    1.10
 -16  -2   2    0.40    0.90
 -16  -2   2    1.20    0.40
  16   2  -2    1.30    1.00
 -16   2   2    0.80    1.00
 -16   2   2    1.10    0.60
 -15  -2   2   16.00    0.80
 -15  -2   2   18.40    1.50
  15   2  -2   14.50    1.50
 -15   2   2   15.00    1.00
 -15   2   2   17.40    1.70
 -14  -2   2    9.10    0.60
 -14  -2   2    9.50    1.20
  14   2  -2    7.60    1.00
 -14   2   2   10.20    0.90
 -14   2   2   10.00    1.30
  14   2  -2   10.50    1.20
  13  -2  -2   34.00    1.50
 -13  -2   2   35.50    1.80
 -13  -2   2   32.00    1.10
 -13   2   2   33.70    1.80
  13   2  -2   31.90    1.70
 -13   2   2   32.50    1.40
  13   2  -2   32.20    1.70
 -12  -2   2   -0.10    0.60
 -12  -2   2    0.10    0.60
  12  -2  -2    0.00    0.50
 -12  -2   2    0.10    0.20
  12   2  -2    0.70    0.60
 -12   2   2   -0.20    0.70
 -12   2   2    0.00    0.40
  12   2  -2    0.00    0.70
 -11  -2   2   95.79    3.60
  11  -2  -2   99.69    3.10
 -11  -2   2   99.29    3.40
 -11  -2   2   93.99    3.10
 -11  -2   2  101.29    3.10
  11  -2  -2  101.49    3.40
  11  -2  -2   96.49    3.10
  11   2  -2  104.29    3.50
  11   2  -2  100.79    3.60
 -11   2   2   98.19    3.60
 -11   2   2  102.69    3.30
  10  -2  -2   12.40    0.80
 -10  -2   2   11.00    1.00
  10  -2  -2   12.60    0.60
 -10  -2   2   11.10    0.50
  10  -2  -2   13.20    0.60
 -10  -2   2   12.30    0.50
 -10  -2   2   11.40    0.90
 -10   2   2   11.20    1.00
 -10   2   2   11.00    0.70
  10   2  -2   12.20    0.90
  10   2  -2   13.30    1.00
  -9  -2   2   36.70    1.50
  -9  -2   2   37.50    1.20
   9  -2  -2   40.80    1.30
   9  -2  -2   35.10    1.30
  -9  -2   2   34.70    1.60
   9  -2  -2   40.50    1.50
  -9  -2   2   37.00    1.20
  -9   2   2   36.20    1.40
   9   2  -2   37.10    1.50
  -9   2   2   37.20    1.70
   9   2  -2   37.40    1.70
   8  -2  -2   94.29    3.10
   8  -2  -2  102.09    3.10
   8  -2  -2   97.79    3.20
  -8  -2   2   95.19    3.00
  -8  -2   2   92.09    3.20
  -8  -2   2   97.09    3.00
  -8   2   2   92.09    3.10
  -8   2   2   90.49    3.30
   8   2  -2   97.09    3.40
   8   2  -2  100.49    3.30
   7  -2  -2  154.98    5.10
  -7  -2   2  155.68    5.00
  -7  -2   2  163.08    5.20
   7  -2  -2  164.08    5.20
   7  -2  -2  175.78    5.10
  -7  -2   2  159.38    5.00
  -7   2   2  163.78    5.10
   7   2  -2  170.18    5.30
   7   2  -2  168.38    5.30
  -7   2   2  156.28    5.30
  -6  -2   2   14.20    0.60
  -6  -2   2   14.90    0.80
  -6  -2   2   13.60    0.60
   6  -2  -2   16.10    0.80
   6  -2  -2   14.50    0.70
  -6   2   2   14.60    0.80
  -6   2   2   15.40    0.70
   6   2  -2   15.70    0.80
   6   2  -2   15.00    0.80
  -5  -2   2  167.08    5.30
  -5  -2   2  164.58    5.20
   5  -2  -2  161.58    5.20
  -5  -2   2  170.68    5.20
   5  -2  -2  173.18    5.30
  -5   2   2  164.88    5.40
  -5   2   2  168.58    5.20
   5   2  -2  169.78    5.40
  -5   2   2  169.88    5.30
   5   2  -2  167.88    5.30
  -4  -2   2   70.79    2.30
   4  -2  -2   72.09    2.30
   4  -2  -2   74.09    2.40
  -4  -2   2   71.69    2.30
  -4  -2   2   70.89    2.40
   4  -2  -2   70.69    2.40
   4   2  -2   72.69    2.40
   4   2  -2   70.89    2.50
   4   2  -2   75.29    2.30
  -4   2   2   72.39    2.20
   4   2  -2   72.39    2.30
  -4   2   2   73.39    2.50
  -4   2   2   70.69    2.30
  -3  -2   2   47.40    1.60
   3  -2  -2   47.30    1.60
  -3  -2   2   45.20    1.70
   3  -2  -2   46.80    1.60
   3  -2  -2   48.70    1.70
   3   2  -2   48.10    1.70
  -3   2   2   45.00    1.70
   3   2  -2   52.39    1.60
  -3   2   2   48.30    1.60
  -3   2   2   48.10    1.60
   3   2  -2   47.80    1.60
  -3   2   2   48.90    1.70
   3   2  -2   48.30    1.70
  -2  -2   2    0.00    0.20
  -2  -2   2    0.10    0.10
   2  -2  -2    0.50    0.20
   2  -2  -2    0.00    0.20
   2  -2  -2    0.40    0.20
   2  -2  -2    0.10    0.20
   2   2  -2   -0.10    0.30
   2   2  -2   -0.10    0.20
  -2   2   2    0.30    0.30
  -2   2   2    0.10    0.20
  -2   2   2    0.00    0.20
   2   2  -2    0.10    0.20
  -2   2   2    0.20    0.20
  -1  -2   2  143.79    4.40
  -1  -2   2  143.69    4.50
  -1  -2   2  145.09    4.50
   1  -2  -2  145.89    4.50
   1  -2  -2  139.99    4.50
   1  -2  -2  148.09    4.50
   1  -2  -2  140.49    4.40
   1   2  -2  139.69    4.50
  -1   2   2  144.49    4.50
  -1   2   2  136.59    4.50
  -1   2   2  147.79    4.50
  -1   2   2  139.09    4.40
   1   2  -2  139.39    4.50
   0  -2  -2   22.20    0.80
   0  -2  -2   19.80    0.80
   0  -2   2   20.00    0.80
   0  -2  -2   19.90    0.80
   0  -2  -2   19.10    0.80
   0  -2   2   20.30    0.80
   0  -2   2   20.40    0.80
   0   2  -2   19.10    0.80
   0   2   2   19.90    0.80
   0   2   2   20.40    0.80
   0   2  -2   20.10    0.80
   0   2  -2   19.80    0.80
   0   2   2   19.50    0.80
   0   2   2   17.50    0.80
   0   2  -2   21.50    0.80
  -1  -2  -2  453.85   14.00
  -1  -2  -2  459.05   14.10
   1  -2   2  453.65   14.10
   1  -2   2  458.05   14.00
  -1  -2  -2  464.65   14.10
   1  -2   2  464.65   14.10
  -1   2  -2  465.65   14.10
   1   2   2  463.45   14.10
  -1   2  -2  459.35   14.00
  -1   2  -2  451.75   14.10
   1   2   2  463.75   14.10
   1   2   2  464.45   14.10
  -2  -2  -2    2.70    0.40
  -2  -2  -2    2.80    0.30
   2  -2   2    3.40    0.40
   2  -2   2    3.30    0.40
  -2  -2  -2    3.40    0.30
   2  -2   2    3.10    0.30
  -2   2  -2    4.10    0.40
  -2   2  -2    3.30    0.40
  -2   2  -2    2.80    0.40
   2   2   2    3.10    0.30
   2   2   2    3.30    0.40
   2   2   2    2.20    0.30
  -2   2  -2    3.50    0.40
  -3  -2  -2  117.99    3.80
   3  -2   2  119.59    3.70
   3  -2   2  119.69    3.80
  -3  -2  -2  117.69    3.90
   3  -2   2  115.29    3.80
  -3  -2  -2  117.59    3.70
   3   2   2  118.49    3.70
  -3   2  -2  118.09    3.80
   3   2   2  111.79    3.90
  -3   2  -2  123.79    3.80
   3   2   2  114.49    3.80
  -3   2  -2  118.39    3.80
  -3   2  -2  121.29    3.80
   3   2   2  123.39    3.90
  -4  -2  -2    1.00    0.20
   4  -2   2    0.70    0.30
   4  -2   2    1.30    0.30
   4  -2   2    0.30    0.20
  -4  -2  -2    1.20    0.30
  -4  -2  -2    0.90    0.40
  -4   2  -2    1.00    0.30
  -4   2  -2    0.60    0.30
  -4   2  -2    1.40    0.30
   4   2   2    0.90    0.20
   4   2   2    1.00    0.20
   4   2   2    0.70    0.30
   4   2   2    1.40    0.40
  -5  -2  -2  408.06   13.10
   5  -2   2  413.36   12.90
  -5  -2  -2  415.66   12.80
  -5  -2  -2  420.06   12.90
   5  -2   2  416.26   12.90
  -5  -2  -2  417.86   12.90
  -5   2  -2  424.06   12.90
   5   2   2  411.86   13.00
  -5   2  -2  440.76   13.00
   5   2   2  413.26   13.10
   5   2   2  439.16   12.80
   5   2   2  418.76   12.80
  -5   2  -2  424.56   13.10
  -5   2  -2  431.56   12.90
   6  -2   2   10.50    0.60
  -6  -2  -2    9.70    0.60
  -6  -2  -2   12.90    0.60
   6  -2   2    9.50    0.60
  -6  -2  -2    8.20    0.80
  -6  -2  -2    9.20    0.50
  -6   2  -2    9.10    0.70
   6   2   2   10.40    0.70
  -6   2  -2   13.60    0.70
   6   2   2   10.10    0.80
  -6   2  -2    9.80    0.60
   6   2   2   10.80    0.40
  -6   2  -2   10.90    0.80
   6   2   2   11.00    0.40
   7  -2   2   64.09    2.20
  -7  -2  -2   63.49    2.40
   7  -2   2   60.99    2.20
  -7  -2  -2   66.49    2.20
  -7  -2  -2   64.89    2.10
  -7  -2  -2   62.39    2.10
  -7   2  -2   66.39    2.20
  -7   2  -2   59.79    2.40
   7   2   2   63.49    2.40
  -7   2  -2   62.79    2.20
  -7   2  -2   64.79    2.40
   7   2   2   62.89    2.30
  -8  -2  -2    2.90    0.30
  -8  -2  -2    2.80    0.60
   8  -2   2    3.40    0.50
  -8  -2  -2    2.90    0.40
   8  -2   2    2.50    0.40
  -8   2  -2    3.00    0.70
   8   2   2    2.90    0.60
  -8   2  -2    3.70    0.50
  -8   2  -2    3.30    0.40
  -9  -2  -2   55.89    1.90
  -9  -2  -2   57.99    2.00
   9  -2   2   58.69    2.00
  -9  -2  -2   56.59    2.30
   9  -2   2   57.69    2.10
  -9   2  -2   60.49    2.10
   9   2   2   58.39    2.30
  -9   2  -2   55.49    2.30
  -9   2  -2   61.59    2.10
  10  -2   2   41.60    1.60
  10  -2   2   42.70    1.50
 -10  -2  -2   45.00    1.90
 -10  -2  -2   39.10    1.50
  10   2   2   40.90    1.80
 -10   2  -2   40.60    1.90
 -10   2  -2   39.50    1.60
 -11  -2  -2   14.00    0.70
  11  -2   2   15.00    0.80
 -11  -2  -2   14.60    1.20
 -11   2  -2   14.50    1.20
  11   2   2   13.50    1.20
 -11   2  -2   14.40    0.90
  12  -2   2    6.10    0.50
 -12  -2  -2    5.30    0.50
 -12  -2  -2    5.40    0.90
 -12   2  -2    5.50    1.10
 -12   2  -2    4.80    0.60
  12   2   2    5.70    1.00
 -13  -2  -2   25.80    1.60
 -13  -2  -2   25.10    1.10
 -13   2  -2   25.80    1.30
  13   2   2   23.50    1.60
 -13   2  -2   26.70    1.80
 -14  -2  -2   14.10    1.40
 -14  -2  -2   12.30    0.80
 -14   2  -2   14.30    1.10
 -14   2  -2   12.20    1.40
  14   2   2   13.70    1.50
 -15  -2  -2   10.10    1.30
 -15  -2  -2   10.80    0.80
  15   2   2    8.30    1.20
 -15   2  -2   11.20    1.50
 -15   2  -2   11.00    1.10
 -16  -2  -2   10.20    1.40
 -16  -2  -2    9.60    0.80
 -16   2  -2    8.00    0.90
 -16   2  -2    8.80    1.60
  16   2   2    9.30    1.40
 -17  -2  -2    1.00    1.20
 -17  -2  -2    2.40    0.60
  17   2   2    0.90    1.20
 -17   2  -2    2.00    0.80
 -17   2  -2    1.90    1.50
 -18  -2  -2    4.30    1.70
 -18  -2  -2    3.00    0.70
 -18  -2  -2    3.90    1.50
 -18   2  -2    3.20    1.00
  18   2   2    5.00    1.60
 -18   2  -2    3.30    1.70
 -19  -2  -2    1.50    1.70
 -19  -2  -2    1.30    0.80
 -19   2  -2    0.60    1.00
 -19   2  -2    1.90    1.60
  19   2   2    0.60    1.40
 -19  -3   2    0.20    0.60
 -19  -3   2    0.90    1.50
  19   3  -2    1.00    1.50
 -19   3   2    0.30    0.90
 -19   3   2    0.10    1.70
 -18  -3   2    2.00    0.50
 -18  -3   2    2.10    1.30
  18   3  -2    0.30    1.30
 -18   3   2    1.10    0.80
 -18   3   2    2.50    1.60
 -17  -3   2    6.40    1.30
 -17  -3   2    6.30    0.60
 -17   3   2    4.30    0.80
  17   3  -2    7.20    1.40
 -17   3   2    3.40    1.50
 -16  -3   2    1.10    0.40
 -16  -3   2    1.50    1.10
 -16   3   2    0.80    0.70
  16   3  -2    1.60    1.10
 -16   3   2    0.30    1.20
 -15  -3   2   41.00    2.20
 -15  -3   2   38.90    1.50
  15   3  -2   39.90    2.10
 -15   3   2   42.80    2.40
 -15   3   2   38.90    1.80
  15   3  -2   37.90    2.20
 -14  -3   2   15.40    0.80
 -14  -3   2   16.20    1.50
  14  -3  -2   15.30    0.70
 -14   3   2   16.60    1.20
  14   3  -2   15.10    1.50
  14   3  -2   12.30    1.50
 -14   3   2   14.20    1.60
 -13  -3   2   10.00    1.30
  13  -3  -2   12.00    1.20
  13  -3  -2   11.10    0.70
 -13  -3   2   11.50    0.70
  13   3  -2   11.40    1.10
 -13   3   2    9.90    1.30
 -13   3   2   11.00    1.00
  13   3  -2   11.30    1.40
 -12  -3   2    1.50    0.80
 -12  -3   2    1.40    0.70
 -12  -3   2    1.00    0.30
  12  -3  -2    1.20    0.70
  12  -3  -2    0.50    0.40
  12   3  -2    0.50    0.70
 -12   3   2    1.00    0.50
  12   3  -2    0.50    0.70
 -12   3   2    1.90    1.00
 -11  -3   2   17.10    0.80
 -11  -3   2   17.10    1.30
 -11  -3   2   14.90    1.10
  11  -3  -2   14.70    0.90
  11  -3  -2   16.10    1.10
 -11   3   2   16.40    1.40
 -11   3   2   16.90    1.00
  11   3  -2   16.70    1.30
  11   3  -2   18.20    1.30
 -10  -3   2   39.50    1.40
 -10  -3   2   37.20    1.60
 -10  -3   2   37.00    1.80
  10  -3  -2   35.50    1.60
  10  -3  -2   39.10    1.50
 -10   3   2   40.80    1.60
  10   3  -2   37.10    1.70
 -10   3   2   38.40    1.90
  10   3  -2   40.20    1.90
  -9  -3   2   38.70    1.80
  -9  -3   2   40.80    1.40
   9  -3  -2   40.40    1.70
   9  -3  -2   40.30    1.50
  -9  -3   2   37.40    1.70
  -9   3   2   42.40    1.60
   9   3  -2   34.70    1.70
   9   3  -2   38.70    1.70
  -9   3   2   37.80    1.80
  -8  -3   2    0.60    0.50
  -8  -3   2    0.30    0.20
   8  -3  -2   -0.20    0.30
   8  -3  -2   -0.10    0.50
   8   3  -2   -0.20    0.50
   8   3  -2   -0.20    0.60
  -8   3   2    0.30    0.50
  -8   3   2   -0.10    0.30
   7  -3  -2   37.40    1.50
  -7  -3   2   33.30    1.50
   7  -3  -2   35.70    1.40
  -7  -3   2   33.80    1.20
  -7   3   2   31.30    1.50
   7   3  -2   38.30    1.50
   7   3  -2   32.50    1.60
  -7   3   2   38.30    1.40
  -6  -3   2   46.20    1.50
  -6  -3   2   43.10    1.70
   6  -3  -2   42.60    1.70
   6  -3  -2   41.60    1.60
   6   3  -2   45.20    1.40
  -6   3   2   44.40    1.70
   6   3  -2   45.90    1.80
   6   3  -2   41.20    1.80
  -6   3   2   45.30    1.60
  -6   3   2   44.40    1.80
   6   3  -2   46.40    1.40
  -5  -3   2   31.40    1.20
   5  -3  -2   33.80    1.40
   5  -3  -2   35.20    1.30
   5  -3  -2   29.30    1.30
  -5  -3   2   30.50    1.30
   5   3  -2   34.50    1.40
  -5   3   2   32.40    1.10
  -5   3   2   34.10    1.30
  -5   3   2   33.10    1.50
  -5   3   2   29.80    1.40
   5   3  -2   29.80    1.40
   5   3  -2   32.90    1.20
   5   3  -2   34.00    1.20
  -4  -3   2    0.00    0.30
   4  -3  -2    0.00    0.30
   4  -3  -2   -0.20    0.40
   4  -3  -2   -0.10    0.30
  -4  -3   2    0.00    0.20
  -4   3   2    0.10    0.30
  -4   3   2    0.10    0.30
   4   3  -2    0.20    0.30
   4   3  -2    0.20    0.40
   4   3  -2    0.00    0.20
   4   3  -2    0.00    0.40
  -4   3   2    0.30    0.40
  -4   3   2    0.10    0.30
  -3  -3   2   74.09    2.60
   3  -3  -2   76.69    2.50
   3  -3  -2   76.39    2.60
   3  -3  -2   72.59    2.60
  -3  -3   2   75.69    2.50
   3   3  -2   71.79    2.70
   3   3  -2   73.19    2.60
  -3   3   2   76.89    2.50
   3   3  -2   74.69    2.50
   3   3  -2   75.89    2.60
  -3   3   2   77.59    2.70
  -3   3   2   77.89    2.60
  -3   3   2   76.79    2.50
  -2  -3   2   21.50    1.00
   2  -3  -2   23.50    0.90
  -2  -3   2   22.70    0.90
  -2  -3   2   20.40    1.00
   2  -3  -2   21.40    1.00
   2  -3  -2   20.90    1.00
   2   3  -2   23.20    1.10
  -2   3   2   21.70    1.10
   2   3  -2   21.30    0.90
   2   3  -2   21.00    1.10
  -2   3   2   22.70    1.00
  -2   3   2   21.70    0.90
  -1  -3   2  304.57    9.50
  -1  -3   2  314.57    9.50
   1  -3  -2  306.97    9.50
   1  -3  -2  308.87    9.60
   1  -3  -2  311.47    9.50
  -1  -3   2  309.77    9.60
  -1   3   2  307.07    9.50
   1   3  -2  304.77    9.60
  -1   3   2  310.87    9.60
   1   3  -2  309.57    9.50
  -1   3   2  298.67    9.50
   1   3  -2  303.67    9.50
  -1   3   2  303.27    9.50
   1   3  -2  304.37    9.60
   0  -3  -2   25.00    1.00
   0  -3   2   21.80    1.00
   0  -3  -2   22.30    1.00
   0  -3   2   23.50    0.90
   0  -3   2   22.40    1.00
   0  -3  -2   25.10    1.00
   0  -3  -2   23.20    1.00
   0   3   2   24.60    1.10
   0   3  -2   22.40    1.00
   0   3  -2   21.80    1.00
   0   3  -2   21.50    1.10
   0   3  -2   25.20    1.00
   0   3   2   22.30    1.00
   0   3   2   21.10    1.00
   0   3   2   24.10    1.00
  -1  -3  -2    0.70    0.40
  -1  -3  -2    0.60    0.30
   1  -3   2    0.70    0.40
  -1  -3  -2    0.40    0.40
  -1  -3  -2    0.20    0.30
   1  -3   2    0.20    0.20
   1  -3   2    0.40    0.40
  -1   3  -2    0.30    0.30
   1   3   2    0.50    0.30
  -1   3  -2    0.40    0.40
   1   3   2    0.10    0.40
  -1   3  -2    0.40    0.30
   1   3   2    0.50    0.30
   1   3   2    0.40    0.40
  -1   3  -2    0.40    0.30
  -2  -3  -2  250.97    7.80
   2  -3   2  249.08    7.70
  -2  -3  -2  239.08    7.70
  -2  -3  -2  246.48    7.70
  -2  -3  -2  249.68    7.70
   2  -3   2  236.88    7.70
   2  -3   2  240.78    7.70
  -2   3  -2  247.58    7.80
   2   3   2  249.18    7.70
   2   3   2  255.07    7.80
  -2   3  -2  247.28    7.70
   2   3   2  247.38    7.80
  -2   3  -2  244.08    7.70
  -2   3  -2  252.47    7.70
  -3  -3  -2   15.70    0.80
   3  -3   2   16.20    0.80
  -3  -3  -2   15.90    0.80
   3  -3   2   15.30    0.80
   3  -3   2   17.00    0.90
  -3  -3  -2   17.00    0.90
  -3   3  -2   16.70    0.90
  -3   3  -2   15.80    0.90
  -3   3  -2   18.10    0.80
   3   3   2   17.60    1.00
   3   3   2   17.30    1.00
  -3   3  -2   15.60    0.80
   3   3   2   17.00    0.80
   4  -3   2   54.59    2.00
  -4  -3  -2   54.49    2.10
  -4  -3  -2   53.19    1.90
  -4  -3  -2   54.69    2.00
   4  -3   2   55.99    1.90
   4  -3   2   52.89    2.00
  -4   3  -2   54.09    1.90
   4   3   2   51.09    2.00
  -4   3  -2   55.79    2.00
   4   3   2   54.89    2.10
  -4   3  -2   56.19    2.10
   4   3   2   54.39    1.90
  -4   3  -2   53.89    1.90
   4   3   2   57.69    1.90
   5  -3   2   16.40    0.90
   5  -3   2   16.80    0.90
   5  -3   2   18.80    0.90
  -5  -3  -2   16.80    0.90
  -5  -3  -2   17.60    0.80
  -5  -3  -2   16.50    1.00
  -5   3  -2   16.70    1.00
  -5   3  -2   16.60    0.90
  -5   3  -2   20.20    1.10
  -5   3  -2   17.60    0.90
   5   3   2   15.20    1.00
   5   3   2   18.30    0.80
   5   3   2   19.40    0.80
   5   3   2   14.50    1.00
   6  -3   2   99.89    3.40
   6  -3   2  104.79    3.40
  -6  -3  -2  104.39    3.60
  -6  -3  -2   99.69    3.30
  -6  -3  -2  102.59    3.40
  -6   3  -2  104.19    3.40
   6   3   2   97.59    3.60
   6   3   2  100.29    3.20
   6   3   2  105.99    3.20
  -6   3  -2  102.69    3.60
  -6   3  -2  103.99    3.50
  -6   3  -2  103.59    3.40
   6   3   2   95.89    3.50
  -7  -3  -2   99.69    3.30
  -7  -3  -2  100.29    3.20
   7  -3   2   94.29    3.30
  -7  -3  -2   97.79    3.50
   7  -3   2   95.09    3.30
   7   3   2   91.99    3.50
   7   3   2  100.49    3.50
   7   3   2  102.59    3.10
  -7   3  -2   96.19    3.50
  -7   3  -2   99.79    3.30
   7   3   2   98.39    3.10
  -8  -3  -2   89.49    3.40
  -8  -3  -2   97.59    3.10
   8  -3   2   96.19    3.20
  -8  -3  -2   96.39    3.20
   8  -3   2   93.89    3.20
   8   3   2   95.89    3.50
   8   3   2   91.29    3.40
  -8   3  -2   95.69    3.40
  -8   3  -2   92.69    3.20
   9  -3   2    7.40    0.70
  -9  -3  -2    6.40    0.60
  -9  -3  -2    8.40    1.10
  -9  -3  -2    8.00    0.80
   9  -3   2    6.90    0.70
   9   3   2    8.20    1.00
  -9   3  -2    8.00    0.80
   9   3   2    6.70    0.90
  -9   3  -2    8.00    1.00
 -10  -3  -2  102.99    3.70
 -10  -3  -2   98.29    3.20
  10  -3   2   97.19    3.30
  10  -3   2   96.69    3.40
  10   3   2   99.69    3.60
 -10   3  -2   96.89    3.40
 -10   3  -2   94.59    3.60
 -11  -3  -2   90.69    3.10
 -11  -3  -2   95.29    3.60
  11  -3   2   93.09    3.20
 -11   3  -2   98.49    3.60
  11   3   2   93.59    3.50
 -11   3  -2   99.19    3.30
 -12  -3  -2   21.20    1.00
 -12  -3  -2   20.50    1.60
  12  -3   2   20.40    1.10
 -12   3  -2   22.80    1.70
 -12   3  -2   21.70    1.30
  12   3   2   20.60    1.60
 -13  -3  -2    0.50    0.40
 -13  -3  -2   -0.50    0.90
  13  -3   2    0.20    0.40
  13   3   2    1.20    0.90
 -13   3  -2    0.20    0.60
 -13   3  -2    0.70    1.00
 -14  -3  -2    4.10    0.60
  14  -3   2    4.00    0.50
 -14  -3  -2    6.10    1.20
 -14   3  -2    5.10    1.20
  14   3   2    3.70    1.10
 -14   3  -2    3.70    0.80
 -15  -3  -2    0.80    0.50
 -15  -3  -2    0.10    1.10
  15   3   2    0.40    1.00
 -15   3  -2    0.30    0.70
 -15   3  -2   -0.50    1.10
 -16  -3  -2    3.50    0.60
 -16  -3  -2    6.00    1.40
 -16   3  -2    4.10    0.90
 -16   3  -2    4.30    1.30
  16   3   2    4.80    1.40
 -17  -3  -2   46.90    2.00
 -17  -3  -2   55.09    3.00
  17   3   2   41.90    2.60
 -17   3  -2   52.49    3.10
 -17   3  -2   50.29    2.40
 -18  -3  -2    5.60    1.70
 -18  -3  -2    5.10    0.80
  18   3   2    5.40    1.70
 -18   3  -2    5.60    1.80
 -18   3  -2    4.70    1.10
 -18  -4   2    2.20    0.60
 -18  -4   2    2.70    1.60
  18   4  -2    1.20    1.60
 -18   4   2    2.30    1.90
 -18   4   2    1.40    1.10
 -17  -4   2    0.60    0.60
 -17  -4   2    0.10    1.30
 -17   4   2    0.60    1.60
 -17   4   2   -0.40    0.90
  17   4  -2   -0.20    1.30
 -16  -4   2   19.40    2.00
 -16   4   2   17.60    1.50
  16   4  -2   15.00    1.80
  16   4  -2   17.60    1.90
 -16   4   2   19.10    2.20
 -15  -4   2   32.60    2.20
  15  -4  -2   26.40    1.30
 -15  -4   2   30.10    1.30
 -15   4   2   27.50    2.30
  15   4  -2   29.10    2.00
 -15   4   2   29.80    1.70
  15   4  -2   29.30    2.00
 -14  -4   2    1.60    0.50
  14  -4  -2    0.30    0.50
 -14  -4   2    1.00    1.00
  14   4  -2    0.60    1.10
 -14   4   2    0.80    0.70
 -14   4   2    1.40    1.10
  14   4  -2    1.40    1.10
 -13  -4   2    5.10    1.10
 -13  -4   2    5.40    0.60
  13  -4  -2    4.90    0.90
  13  -4  -2    5.30    0.70
 -13   4   2    7.00    0.90
  13   4  -2    4.20    1.10
  13   4  -2    4.40    1.10
 -13   4   2    2.80    1.10
 -12  -4   2   10.60    1.10
 -12  -4   2    6.90    0.70
 -12  -4   2    9.80    1.30
  12  -4  -2    7.20    0.80
  12  -4  -2    7.90    1.00
  12   4  -2    7.60    1.20
 -12   4   2    7.90    0.90
 -12   4   2    8.60    1.30
  12   4  -2    6.30    1.10
 -11  -4   2    0.60    0.40
  11  -4  -2    0.40    0.50
 -11  -4   2   -0.20    0.70
 -11  -4   2    0.70    0.80
  11  -4  -2    0.00    0.70
  11   4  -2    1.10    0.90
 -11   4   2    0.00    0.60
  11   4  -2    1.60    0.90
 -11   4   2    0.90    1.00
 -10  -4   2   21.50    1.00
 -10  -4   2   21.10    1.40
 -10  -4   2   21.80    1.40
  10  -4  -2   19.10    1.30
  10  -4  -2   20.60    1.10
 -10   4   2   18.30    1.20
  10   4  -2   17.80    1.40
  10   4  -2   19.20    1.50
  -9  -4   2   10.40    0.70
   9  -4  -2   10.70    1.00
  -9  -4   2   12.60    1.10
   9  -4  -2   10.20    0.90
  -9  -4   2   10.40    1.20
   9   4  -2    9.40    1.10
  -9   4   2   13.90    1.30
   9   4  -2   10.70    1.10
  -9   4   2    9.80    1.00
   8  -4  -2   14.30    1.10
  -8  -4   2   14.30    0.80
  -8  -4   2   14.80    1.10
   8  -4  -2   10.20    0.90
   8   4  -2   14.80    1.20
   8   4  -2   13.70    1.20
  -8   4   2   13.30    1.30
  -8   4   2   14.50    1.00
  -7  -4   2    4.80    0.50
  -7  -4   2    5.50    0.80
   7  -4  -2    5.30    0.70
   7  -4  -2    5.00    0.80
  -7   4   2    6.10    1.00
  -7   4   2    3.30    0.60
   7   4  -2    5.60    0.80
   7   4  -2    4.70    0.80
   7   4  -2    4.60    0.40
   7   4  -2    4.00    0.40
  -6  -4   2  157.98    5.30
   6  -4  -2  162.48    5.30
  -6  -4   2  160.48    5.10
   6  -4  -2  154.48    5.20
  -6   4   2  161.08    5.40
   6   4  -2  154.48    5.30
  -6   4   2  154.68    5.20
   6   4  -2  161.08    5.00
   6   4  -2  164.08    5.40
   5  -4  -2   25.10    1.30
   5  -4  -2   22.40    1.20
  -5  -4   2   24.70    1.00
  -5  -4   2   22.90    1.20
   5   4  -2   26.40    1.40
  -5   4   2   26.20    1.20
  -5   4   2   24.20    1.30
   5   4  -2   20.80    1.30
   5   4  -2   22.40    1.00
  -5   4   2   23.60    1.30
   4  -4  -2  140.89    4.60
  -4  -4   2  136.79    4.70
   4  -4  -2  140.89    4.70
  -4  -4   2  144.99    4.60
   4  -4  -2  146.59    4.80
  -4   4   2  147.79    4.80
   4   4  -2  142.09    4.90
   4   4  -2  139.19    4.60
  -4   4   2  145.89    4.80
   4   4  -2  146.79    4.80
  -4   4   2  141.39    4.70
  -4   4   2  141.79    4.60
   3  -4  -2  131.29    4.50
  -3  -4   2  132.69    4.50
   3  -4  -2  132.39    4.50
   3  -4  -2  139.69    4.40
  -3  -4   2  133.09    4.30
  -3   4   2  142.49    4.40
  -3   4   2  140.39    4.60
   3   4  -2  137.09    4.60
   3   4  -2  131.99    4.40
  -3   4   2  134.09    4.50
  -3   4   2  136.09    4.40
   3   4  -2  128.59    4.50
   2  -4  -2   49.60    1.80
   2  -4  -2   44.40    1.90
  -2  -4   2   44.80    1.90
   2  -4  -2   44.60    1.80
  -2  -4   2   48.70    1.70
  -2   4   2   48.60    1.80
   2   4  -2   44.20    1.90
  -2   4   2   47.00    1.90
   2   4  -2   48.20    1.90
   2   4  -2   44.80    1.80
  -2   4   2   46.90    1.90
  -2   4   2   48.10    1.80
   1  -4  -2  155.98    5.10
  -1  -4   2  158.98    5.00
   1  -4  -2  161.28    5.10
   1  -4  -2  154.08    5.00
   1  -4  -2  151.98    5.10
  -1  -4   2  155.08    5.20
  -1  -4   2  162.98    5.10
   1   4  -2  148.39    5.10
  -1   4   2  157.98    5.10
  -1   4   2  166.98    5.30
   1   4  -2  159.28    5.20
  -1   4   2  157.08    5.10
  -1   4   2  152.28    5.00
   1   4  -2  153.68    5.20
   0  -4  -2    6.40    0.60
   0  -4  -2    6.30    0.70
   0  -4  -2    5.50    0.70
   0  -4   2    4.80    0.60
   0  -4   2    6.30    0.60
   0  -4  -2    4.50    0.60
   0  -4   2    6.30    0.70
   0   4   2    6.40    0.80
   0   4  -2    5.90    0.70
   0   4  -2    4.80    0.60
   0   4   2    4.20    0.50
   0   4   2    5.20    0.70
   0   4  -2    5.70    0.70
  -1  -4  -2  141.39    4.70
   1  -4   2  138.49    4.70
   1  -4   2  139.39    4.70
  -1  -4  -2  147.09    4.70
  -1  -4  -2  134.09    4.70
   1  -4   2  145.59    4.60
  -1  -4  -2  147.49    4.60
   1   4   2  144.99    4.80
   1   4   2  141.39    4.70
  -1   4  -2  152.58    4.90
  -1   4  -2  142.39    4.70
  -1   4  -2  138.29    4.70
   1   4   2  142.99    4.70
  -1   4  -2  140.69    4.80
   2  -4   2   84.59    3.00
  -2  -4  -2   89.19    3.10
   2  -4   2   88.29    2.90
  -2  -4  -2   87.19    2.90
   2  -4   2   86.29    3.00
  -2  -4  -2   84.39    3.00
   2   4   2   84.79    3.10
  -2   4  -2   87.69    2.90
  -2   4  -2   83.29    3.00
   2   4   2   79.69    2.90
   2   4   2   83.79    3.10
  -2   4  -2   87.69    3.00
  -2   4  -2   83.99    3.00
   3  -4   2    0.70    0.50
   3  -4   2    0.30    0.40
  -3  -4  -2    0.10    0.50
   3  -4   2    0.80    0.50
  -3  -4  -2    0.40    0.30
  -3  -4  -2    0.30    0.50
   3   4   2    0.00    0.60
  -3   4  -2    0.30    0.40
  -3   4  -2    0.30    0.50
   3   4   2    0.30    0.50
  -3   4  -2   -0.10    0.40
   3   4   2    0.40    0.40
  -3   4  -2    0.70    0.60
  -4  -4  -2    2.80    0.60
  -4  -4  -2    2.20    0.40
  -4  -4  -2    3.70    0.70
   4  -4   2    2.70    0.60
   4  -4   2    2.30    0.60
  -4   4  -2    3.30    0.60
  -4   4  -2    4.40    0.80
   4   4   2    2.90    0.80
  -4   4  -2    3.40    0.60
   4   4   2    2.10    0.60
  -4   4  -2    2.30    0.60
   4   4   2    3.60    0.50
  -5  -4  -2   65.99    2.40
   5  -4   2   58.59    2.40
  -5  -4  -2   66.89    2.30
   5  -4   2   63.59    2.40
  -5  -4  -2   65.99    2.60
  -5   4  -2   65.79    2.50
   5   4   2   65.79    2.60
  -5   4  -2   70.49    2.40
   5   4   2   62.69    2.60
   5   4   2   68.79    2.30
  -5   4  -2   64.09    2.50
   6  -4   2    0.30    0.60
   6  -4   2    0.40    0.50
  -6  -4  -2    0.80    0.70
  -6  -4  -2    0.90    0.40
  -6  -4  -2    0.40    0.60
  -6   4  -2    1.70    0.80
   6   4   2    0.90    0.60
  -6   4  -2    1.20    0.50
   6   4   2    0.90    0.70
   6   4   2    1.30    0.40
  -7  -4  -2   26.20    1.20
  -7  -4  -2   22.40    1.30
   7  -4   2   28.40    1.30
   7  -4   2   26.00    1.40
  -7  -4  -2   23.50    1.50
   7   4   2   24.50    1.50
  -7   4  -2   27.00    1.50
  -7   4  -2   25.20    1.30
   7   4   2   27.40    1.60
   7   4   2   27.40    1.00
  -8  -4  -2  120.69    4.30
  -8  -4  -2  115.99    3.90
   8  -4   2  120.39    4.10
   8  -4   2  117.09    4.10
  -8  -4  -2  124.49    4.10
   8   4   2  111.69    4.30
  -8   4  -2  123.39    4.10
  -8   4  -2  117.89    4.30
   8   4   2  120.39    4.30
  -9  -4  -2   99.79    3.80
   9  -4   2   92.29    3.50
   9  -4   2  101.39    3.40
  -9  -4  -2   99.79    3.30
  -9  -4  -2  100.09    3.50
  -9   4  -2   96.69    3.70
  -9   4  -2  100.09    3.50
   9   4   2   96.49    3.80
   9   4   2   95.59    3.70
  10  -4   2    6.20    0.70
 -10  -4  -2    5.60    0.60
 -10  -4  -2    5.80    1.00
  10  -4   2    5.20    0.90
  10   4   2    5.70    1.10
 -10   4  -2    5.60    0.80
  10   4   2    5.70    1.00
 -10   4  -2    6.90    1.20
  11  -4   2   49.60    2.00
 -11  -4  -2   47.70    1.90
 -11  -4  -2   49.60    2.50
 -11   4  -2   51.19    2.10
 -11   4  -2   47.50    2.40
  11   4   2   48.90    2.40
 -12  -4  -2    0.50    0.50
 -12  -4  -2    0.50    0.90
  12  -4   2    0.30    0.60
 -12   4  -2    0.80    1.00
  12   4   2    0.80    1.00
 -12   4  -2    0.00    0.70
 -13  -4  -2   14.90    1.60
  13  -4   2   12.90    1.00
 -13  -4  -2   11.40    1.00
  13   4   2   12.50    1.50
 -13   4  -2   11.10    1.50
 -13   4  -2   12.30    1.30
 -14  -4  -2    0.40    1.10
 -14  -4  -2    0.00    0.50
  14  -4   2    0.50    0.60
  14   4   2    0.00    1.10
 -14   4  -2    0.10    1.20
 -14   4  -2    0.20    0.80
  15  -4   2    4.60    0.70
 -15  -4  -2    5.60    0.80
 -15  -4  -2    5.80    1.40
 -15   4  -2    5.30    1.00
  15   4   2    7.10    1.50
 -15   4  -2    5.30    1.50
 -16  -4  -2    3.90    0.80
  16  -4   2    2.90    0.60
 -16  -4  -2    2.80    1.30
 -16   4  -2    3.80    1.10
 -16   4  -2    4.00    1.80
  16   4   2    4.80    1.60
 -17  -4  -2    2.10    0.80
 -17  -4  -2    2.20    1.50
 -17   4  -2    2.50    1.90
  17   4   2    1.80    1.70
 -17   4  -2    1.90    1.20
  17  -5  -2    6.10    0.70
 -17   5   2    5.80    1.40
  17   5  -2    6.60    1.90
 -16  -5   2    1.30    1.50
  16  -5  -2    1.90    0.70
 -16  -5   2    2.10    0.80
 -16   5   2    3.60    1.70
  16   5  -2    2.70    1.70
  16   5  -2    3.50    1.60
 -16   5   2    2.00    1.20
  15  -5  -2    3.60    0.80
 -15  -5   2    5.20    1.50
 -15  -5   2    6.40    0.80
  15   5  -2    4.50    1.50
 -15   5   2    4.50    1.70
  15   5  -2    4.50    1.50
 -15   5   2    6.90    1.20
  14  -5  -2   35.10    1.80
 -14  -5   2   37.50    2.50
 -14  -5   2   36.20    1.60
 -14   5   2   39.70    2.10
 -14   5   2   36.50    2.50
  14   5  -2   39.10    2.40
  14   5  -2   31.60    2.30
 -13  -5   2    8.20    0.80
  13  -5  -2    8.10    1.20
 -13  -5   2    6.90    1.30
  13  -5  -2    5.60    0.90
  13   5  -2   10.70    1.50
 -13   5   2    8.20    1.60
 -13   5   2    6.80    1.10
  13   5  -2    6.90    1.50
 -12  -5   2   10.60    1.00
  12  -5  -2   12.60    1.40
  12  -5  -2   11.30    1.10
 -12  -5   2   14.50    1.50
  12   5  -2   12.80    1.60
  12   5  -2   11.20    1.40
 -12   5   2   12.80    1.20
  11  -5  -2    1.90    0.70
 -11  -5   2    3.20    1.00
 -11  -5   2    1.80    1.00
  11  -5  -2    2.80    1.00
 -11  -5   2    1.50    0.50
 -11   5   2    2.40    0.80
  11   5  -2    1.80    1.10
 -11   5   2    2.50    1.10
  11   5  -2    2.90    1.10
  10  -5  -2    0.60    0.80
 -10  -5   2    0.70    0.90
 -10  -5   2    1.10    0.50
 -10  -5   2    1.10    0.90
  10  -5  -2    1.80    0.70
 -10   5   2    0.60    0.90
  10   5  -2    0.70    1.00
  10   5  -2    1.10    1.00
 -10   5   2    0.80    0.80
  -9  -5   2    6.60    1.00
  -9  -5   2    5.80    1.10
   9  -5  -2    6.30    1.00
   9  -5  -2    5.40    0.80
  -9  -5   2    5.90    0.70
   9   5  -2    4.60    1.00
  -9   5   2    6.40    1.20
  -9   5   2    6.60    0.90
   9   5  -2    4.10    1.10
  -8  -5   2   29.50    1.40
   8  -5  -2   31.80    1.60
  -8  -5   2   30.40    1.70
  -8  -5   2   30.80    1.90
   8  -5  -2   28.90    1.70
   8   5  -2   29.90    1.80
  -8   5   2   33.40    1.80
   8   5  -2   29.10    1.80
  -8   5   2   31.10    1.60
   7  -5  -2   -0.40    0.60
  -7  -5   2   -0.30    0.50
   7  -5  -2   -0.50    0.70
  -7  -5   2   -0.40    0.80
   7   5  -2   -0.20    0.30
   7   5  -2   -0.50    0.80
  -7   5   2   -0.30    0.90
   7   5  -2   -0.70    0.70
  -7   5   2    0.00    0.60
   6  -5  -2    2.10    0.70
   6  -5  -2    4.30    0.90
  -6  -5   2    2.40    0.80
  -6  -5   2    1.90    0.50
  -6   5   2    1.50    0.90
   6   5  -2    2.40    0.50
   6   5  -2    1.50    0.80
   6   5  -2    2.10    0.80
   5  -5  -2    0.70    0.60
  -5  -5   2    1.00    0.50
  -5  -5   2    0.70    0.70
   5  -5  -2    0.90    0.70
   5   5  -2    0.30    0.40
   5   5  -2    0.40    0.70
   5   5  -2    0.80    0.80
  -5   5   2    0.70    0.80
  -5   5   2    0.30    0.70
  -4  -5   2    7.60    0.80
   4  -5  -2    6.20    0.80
   4  -5  -2    8.50    1.00
  -4  -5   2    7.60    1.00
   4   5  -2    7.30    0.70
   4   5  -2    7.40    1.00
   4   5  -2    6.40    0.90
  -4   5   2    6.00    0.90
  -4   5   2    9.70    1.10
   3  -5  -2   47.60    2.10
  -3  -5   2   48.80    1.90
  -3  -5   2   48.30    2.10
   3  -5  -2   51.69    2.10
   3   5  -2   52.39    2.20
   3   5  -2   49.40    2.20
  -3   5   2   47.60    2.10
   3   5  -2   48.00    1.90
  -3   5   2   49.40    2.20
   2  -5  -2    6.50    0.90
  -2  -5   2    9.40    1.10
   2  -5  -2   10.40    1.10
  -2  -5   2    9.60    0.90
   2  -5  -2   10.40    1.00
   2  -5  -2   10.00    1.00
   2   5  -2    8.90    1.10
   2   5  -2   10.20    0.90
  -2   5   2    8.60    1.00
   2   5  -2    8.70    1.10
  -2   5   2    9.70    1.30
  -2   5   2   10.00    1.20
  -1  -5   2   28.30    1.40
   1  -5  -2   29.30    1.50
  -1  -5   2   28.50    1.50
   1  -5  -2   31.40    1.60
   1  -5  -2   31.20    1.40
   1   5  -2   27.90    1.60
  -1   5   2   31.40    1.50
  -1   5   2   28.20    1.60
   1   5  -2   30.00    1.40
   1   5  -2   30.70    1.70
  -1   5   2   28.10    1.50
   0  -5  -2    6.50    0.80
   0  -5   2    6.10    0.70
   0  -5  -2    6.30    0.80
   0  -5   2    6.40    0.90
   0  -5  -2    6.50    0.70
   0   5  -2    5.40    0.70
   0   5   2    5.20    0.70
   0   5   2    8.30    1.10
   0   5  -2    6.00    0.90
   0   5  -2    6.90    0.90
   0   5   2    5.10    0.80
   1  -5   2   14.00    1.00
  -1  -5  -2   16.00    1.10
   1  -5   2   13.60    1.20
  -1  -5  -2   13.10    1.00
  -1  -5  -2   13.60    1.10
  -1   5  -2   13.30    1.10
   1   5   2   15.80    1.10
   1   5   2   11.90    1.10
  -1   5  -2   13.80    1.10
  -1   5  -2   13.10    1.10
   1   5   2   15.10    1.20
  -2  -5  -2   16.40    1.20
  -2  -5  -2   16.20    1.00
   2  -5   2   16.70    1.20
  -2  -5  -2   16.90    1.20
   2  -5   2   14.00    1.20
   2  -5   2   15.50    1.20
   2   5   2   15.40    1.20
  -2   5  -2   16.80    1.40
   2   5   2   17.20    1.10
   2   5   2   16.60    1.30
  -2   5  -2   16.10    1.20
  -2   5  -2   17.60    1.20
   3  -5   2    7.70    0.90
   3  -5   2    7.80    0.90
  -3  -5  -2    8.80    0.80
  -3  -5  -2    9.30    1.10
  -3  -5  -2    9.00    1.00
   3   5   2    7.70    0.80
   3   5   2    7.10    1.00
  -3   5  -2    9.10    0.90
   3   5   2    7.50    1.00
  -3   5  -2    7.40    1.10
   4  -5   2   49.80    2.20
  -4  -5  -2   49.90    2.20
   4  -5   2   53.49    2.20
  -4  -5  -2   51.99    2.00
  -4  -5  -2   51.39    2.20
  -4   5  -2   50.99    2.20
   4   5   2   50.69    2.30
  -4   5  -2   51.49    2.30
   4   5   2   50.59    2.30
   4   5   2   50.39    2.00
  -5  -5  -2    0.10    0.70
  -5  -5  -2    0.10    0.50
  -5  -5  -2    1.10    0.70
   5  -5   2    0.40    0.60
   5  -5   2    0.00    0.70
   5   5   2   -0.20    0.70
   5   5   2    0.10    0.80
   5   5   2    0.30    0.50
  -5   5  -2    0.00    0.90
   6  -5   2    1.80    0.80
  -6  -5  -2    1.00    0.50
  -6  -5  -2    1.30    0.80
  -6  -5  -2    2.00    0.80
   6  -5   2    1.30    0.70
  -6   5  -2    1.90    1.00
   6   5   2    1.00    0.80
   6   5   2    1.40    0.90
   6   5   2    1.10    0.40
   7  -5   2   -0.60    0.80
  -7  -5  -2    0.20    0.50
  -7  -5  -2    0.10    0.70
  -7  -5  -2   -0.40    0.80
   7  -5   2    0.20    0.60
  -7   5  -2    0.10    0.80
   7   5   2    0.40    0.40
   7   5   2   -0.10    0.80
   7   5   2    0.70    0.90
  -8  -5  -2  184.78    5.90
   8  -5   2  176.68    5.90
  -8  -5  -2  176.98    6.20
   8  -5   2  169.88    5.90
  -8  -5  -2  170.18    5.70
   8   5   2  178.58    6.20
   8   5   2  178.68    6.10
   8   5   2  166.98    5.40
  -9  -5  -2    3.00    1.10
   9  -5   2    3.40    0.90
  -9  -5  -2    2.90    0.60
   9  -5   2    2.80    0.70
   9   5   2    2.70    1.10
  -9   5  -2    3.30    0.90
  -9   5  -2    3.00    1.10
   9   5   2    3.10    1.10
 -10  -5  -2   18.70    1.70
  10  -5   2   19.10    1.40
 -10  -5  -2   17.20    1.20
  10  -5   2   17.00    1.50
  10   5   2   18.60    1.80
 -10   5  -2   16.70    1.50
 -10   5  -2   18.60    1.80
  10   5   2   17.40    1.80
 -11  -5  -2    0.40    0.60
  11  -5   2   -0.20    0.70
 -11  -5  -2   -0.50    0.90
  11   5   2    0.30    1.00
 -11   5  -2    0.00    1.00
 -11   5  -2   -0.30    0.80
  12  -5   2   21.40    1.40
 -12  -5  -2   19.30    2.00
 -12  -5  -2   19.40    1.30
 -12   5  -2   18.00    1.60
  12   5   2   20.20    1.80
 -13  -5  -2    4.10    1.40
  13  -5   2    2.10    0.80
 -13  -5  -2    2.80    0.80
 -13   5  -2    2.90    1.50
  13   5   2    3.50    1.40
 -13   5  -2    4.30    1.10
  14  -5   2    1.80    0.80
 -14  -5  -2    2.30    0.80
 -14  -5  -2    1.00    1.30
 -14   5  -2    1.20    1.70
 -14   5  -2    1.10    1.00
  14   5   2    1.90    1.30
 -15  -5  -2   26.70    2.50
  15  -5   2   22.20    1.50
 -15  -5  -2   24.10    1.50
 -15   5  -2   19.90    2.40
 -15   5  -2   24.90    2.10
  15   5   2   21.00    2.50
 -14  -6   2    0.80    1.70
 -14  -6   2    0.30    0.90
  14  -6  -2   -0.10    1.00
  14   6  -2    0.00    1.50
  14   6  -2   -0.20    1.60
 -14   6   2   -0.60    1.80
 -13  -6   2    0.50    0.80
 -13  -6   2    0.70    1.50
  13  -6  -2    0.50    0.90
  13  -6  -2    0.10    1.20
  13   6  -2    1.30    1.50
 -13   6   2    0.10    1.60
  13   6  -2    0.50    1.60
 -12  -6   2    1.00    1.20
 -12  -6   2    2.40    0.80
  12  -6  -2    0.90    0.90
  12  -6  -2    1.10    1.20
  12   6  -2    1.50    1.40
 -12   6   2    1.60    1.60
  12   6  -2    2.50    1.50
 -11  -6   2   24.00    1.90
 -11  -6   2   21.70    2.10
  11  -6  -2   21.50    1.60
 -11  -6   2   21.50    1.40
  11  -6  -2   21.20    1.80
 -11   6   2   24.00    2.30
  11   6  -2   19.70    2.10
  11   6  -2   20.00    2.10
  10  -6  -2   10.70    1.20
 -10  -6   2    9.40    1.50
  10  -6  -2    6.70    1.30
 -10  -6   2    9.80    1.00
 -10  -6   2    9.30    1.30
  10   6  -2    7.80    1.50
 -10   6   2    9.30    1.50
  10   6  -2    9.90    1.50
  -9  -6   2    0.50    0.60
  -9  -6   2    0.60    1.00
   9  -6  -2    1.10    0.80
  -9  -6   2    0.40    1.00
   9  -6  -2    0.60    1.00
   9   6  -2    1.10    1.20
  -9   6   2    0.10    1.10
   9   6  -2    0.50    1.00
   8  -6  -2   15.20    1.50
  -8  -6   2   15.40    1.20
   8  -6  -2   17.20    1.50
  -8  -6   2   18.30    1.70
  -8  -6   2   17.10    1.60
   8   6  -2   16.10    0.80
   8   6  -2   16.90    1.80
   8   6  -2   16.30    1.70
  -8   6   2   17.20    1.90
   7  -6  -2    4.60    1.00
   7  -6  -2    4.30    1.10
  -7  -6   2    4.00    0.80
  -7  -6   2    4.30    1.10
  -7  -6   2    5.20    1.20
   7   6  -2    1.80    1.00
  -7   6   2    3.90    1.30
   7   6  -2    3.80    1.20
   7   6  -2    3.40    0.60
   6  -6  -2   -0.20    0.80
  -6  -6   2    0.50    0.60
  -6  -6   2   -0.20    0.90
   6  -6  -2   -0.30    0.80
  -6   6   2   -0.40    1.10
   6   6  -2    0.10    0.90
   6   6  -2   -0.30    0.50
   6   6  -2   -0.20    1.10
  -5  -6   2   14.20    1.20
   5  -6  -2   13.20    1.40
   5  -6  -2   14.80    1.50
  -5  -6   2   12.90    1.40
   5   6  -2   13.80    1.60
   5   6  -2   13.80    1.10
  -5   6   2   13.20    1.50
   5   6  -2   12.80    1.60
  -4  -6   2    0.30    0.80
   4  -6  -2    0.70    0.80
  -4  -6   2    1.00    0.70
  -4   6   2    0.60    1.00
   4   6  -2    0.50    0.60
   4   6  -2    0.80    1.00
  -4   6   2    0.00    0.90
   4   6  -2    0.50    1.00
  -3  -6   2   24.90    1.40
  -3  -6   2   23.70    1.50
   3  -6  -2   23.80    1.70
  -3   6   2   23.70    1.70
   3   6  -2   21.80    1.70
   3   6  -2   22.50    1.70
   3   6  -2   21.10    1.40
  -3   6   2   25.30    1.70
   2  -6  -2   19.70    1.50
  -2  -6   2   19.00    1.30
  -2  -6   2   17.50    1.50
  -2   6   2   18.60    1.60
   2   6  -2   20.30    1.60
   2   6  -2   19.80    1.50
   2   6  -2   17.10    1.30
  -2   6   2   18.90    1.50
   1  -6  -2    5.60    1.00
  -1  -6   2    4.80    0.80
  -1  -6   2    4.10    0.90
  -1   6   2    5.30    1.20
   1   6  -2    3.90    0.80
   1   6  -2    4.00    1.00
  -1   6   2    5.70    0.90
   1   6  -2    6.30    1.10
   0  -6   2   92.59    3.50
   0  -6  -2   95.69    3.60
   0  -6   2   75.89    3.70
   0   6   2   91.19    3.70
   0   6  -2   96.79    3.50
   0   6   2   92.39    3.40
   0   6  -2   96.49    3.70
   0   6  -2   89.69    3.60
  -1  -6  -2   98.89    3.70
   1  -6   2   99.19    3.80
  -1  -6  -2   95.29    3.50
  -1  -6  -2  102.89    3.80
   1   6   2   98.19    3.60
   1   6   2  107.09    3.80
   1   6   2   97.69    3.90
  -1   6  -2   92.69    3.80
  -1   6  -2   98.99    3.70
  -2  -6  -2  105.79    3.70
  -2  -6  -2  106.09    3.90
   2  -6   2  104.19    3.90
  -2  -6  -2  108.29    3.90
   2   6   2   98.49    4.00
   2   6   2   98.19    3.70
  -2   6  -2   98.79    3.90
  -2   6  -2  105.29    3.90
   2   6   2  110.79    4.00
   3  -6   2    3.90    1.00
  -3  -6  -2    5.10    0.80
  -3  -6  -2    4.10    1.00
  -3  -6  -2    4.70    1.10
   3   6   2    4.00    1.10
  -3   6  -2    4.60    1.00
   3   6   2    4.30    0.80
  -3   6  -2    3.70    1.20
   3   6   2    4.60    1.10
  -4  -6  -2    5.60    0.80
   4  -6   2    8.20    1.20
  -4  -6  -2    7.70    1.10
  -4  -6  -2    9.30    1.30
  -4   6  -2    7.40    1.20
   4   6   2   12.50    1.40
  -4   6  -2    8.40    1.30
   4   6   2    6.80    1.20
   4   6   2    7.10    0.90
  -5  -6  -2    3.00    1.10
   5  -6   2    3.80    1.00
  -5  -6  -2    4.70    1.10
  -5  -6  -2    4.00    0.80
   5  -6   2    4.70    1.10
  -5   6  -2    4.30    1.20
   5   6   2    4.60    1.20
   5   6   2    3.70    0.70
   5   6   2    4.70    1.30
  -6  -6  -2   20.20    1.80
  -6  -6  -2   24.50    1.70
   6  -6   2   26.10    1.70
   6  -6   2   22.60    1.70
  -6  -6  -2   23.20    1.40
  -6   6  -2   25.00    1.90
   6   6   2   22.50    1.90
   6   6   2   19.20    1.90
   6   6   2   21.00    1.20
  -7  -6  -2    0.20    0.70
   7  -6   2   -0.10    0.80
  -7  -6  -2    0.50    1.00
   7  -6   2    0.20    1.00
  -7  -6  -2   -0.20    1.00
   7   6   2   -0.20    0.90
  -7   6  -2   -0.80    1.20
   7   6   2   -0.20    0.50
   7   6   2    0.10    1.00
  -8  -6  -2   38.90    1.90
   8  -6   2   44.70    2.20
  -8  -6  -2   41.20    2.30
   8  -6   2   42.40    2.20
  -8  -6  -2   40.40    2.20
   8   6   2   40.50    1.60
   8   6   2   41.90    2.50
  -8   6  -2   39.90    2.50
   8   6   2   43.70    2.50
  -9  -6  -2   57.89    2.40
   9  -6   2   63.29    2.70
  -9  -6  -2   56.79    3.00
   9  -6   2   60.09    2.80
  -9   6  -2   56.39    3.00
   9   6   2   56.79    3.00
   9   6   2   59.29    3.10
 -10  -6  -2   49.70    2.80
  10  -6   2   44.30    2.30
 -10  -6  -2   47.80    2.20
  10  -6   2   48.50    2.50
  10   6   2   51.89    2.90
  10   6   2   47.10    2.80
 -10   6  -2   46.10    2.70
 -11  -6  -2    3.30    0.90
  11  -6   2    1.70    1.00
 -11  -6  -2    3.50    1.50
 -11   6  -2    2.10    1.40
  11   6   2    2.70    1.50
 -12  -6  -2    1.80    1.50
 -12  -6  -2    2.40    0.90
  12  -6   2    1.80    1.00
  12   6   2    2.30    1.60
 -12   6  -2    2.90    1.70
  13  -6   2    0.20    1.20
 -13  -6  -2    0.20    1.20
 -13  -6  -2    0.20    2.50
  13   6   2    1.90    1.80
 -13   6  -2    0.80    1.80
  11  -7  -2    0.00    1.10
  11  -7  -2    0.80    1.50
  11   7  -2    0.90    1.80
  10  -7  -2    4.50    1.60
 -10  -7   2    3.00    1.00
 -10  -7   2    1.80    1.40
 -10  -7   2    2.70    1.50
  10  -7  -2    4.30    1.20
  10   7  -2    2.40    1.50
  10   7  -2    2.70    1.70
 -10   7   2    3.70    1.90
  -9  -7   2   15.10    1.80
   9  -7  -2   20.70    1.90
   9  -7  -2   17.50    2.10
  -9  -7   2   16.90    2.20
  -9  -7   2   16.30    1.60
   9   7  -2   16.70    2.00
  -9   7   2   16.10    2.10
   9   7  -2   16.20    2.00
   8  -7  -2    0.10    1.20
   8  -7  -2    0.70    1.10
  -8  -7   2   -0.10    0.80
  -8  -7   2   -0.40    1.20
  -8  -7   2    1.00    1.30
   8   7  -2    1.20    1.30
   8   7  -2    0.30    1.30
   8   7  -2    0.10    0.50
  -8   7   2    1.20    1.60
  -7  -7   2    6.50    1.50
  -7  -7   2    7.50    1.50
   7  -7  -2    7.40    1.40
  -7  -7   2    6.20    1.00
   7  -7  -2    7.10    1.30
   7   7  -2    7.00    1.50
  -7   7   2    8.60    1.70
   7   7  -2    6.40    0.80
   7   7  -2    9.20    1.70
  -6  -7   2    0.30    0.80
  -6  -7   2    0.90    1.30
   6  -7  -2    0.80    1.10
  -6  -7   2    1.10    1.20
   6   7  -2    1.00    1.30
   6   7  -2    0.60    1.30
   6   7  -2   -0.10    0.70
  -6   7   2    1.10    1.50
  -5  -7   2   11.70    1.20
  -5  -7   2   12.00    1.50
  -5  -7   2   12.30    1.60
   5  -7  -2    8.60    1.30
   5   7  -2   11.90    1.70
   5   7  -2   11.60    1.60
   5   7  -2    9.50    1.00
  -5   7   2   12.70    1.80
  -4  -7   2    1.40    1.20
  -4  -7   2    2.60    1.20
  -4  -7   2    2.00    0.90
   4  -7  -2    1.90    1.20
  -4   7   2    1.20    1.30
   4   7  -2    1.10    0.70
   4   7  -2    1.00    1.30
  -4   7   2    1.60    1.60
   4   7  -2    2.40    1.30
   3  -7  -2    3.10    1.10
  -3  -7   2    3.60    1.00
  -3  -7   2    3.10    1.10
   3   7  -2    4.40    1.30
   3   7  -2    4.20    1.40
  -3   7   2    4.60    1.50
   3   7  -2    3.00    0.80
  -3   7   2    2.90    1.10
   2  -7  -2   18.80    1.80
  -2  -7   2   18.50    1.80
  -2   7   2   17.10    1.70
   2   7  -2   17.20    1.50
   2   7  -2   17.50    1.90
  -2   7   2   18.40    2.00
   1  -7  -2   44.30    2.30
  -1  -7   2   47.60    2.50
  -1   7   2   47.00    2.40
   1   7  -2   45.00    2.60
  -1   7   2   45.50    2.50
   1   7  -2   43.40    2.20
   0  -7  -2    0.10    1.00
   0  -7   2    1.10    1.20
   0   7   2    0.60    0.90
   0   7  -2    0.10    1.30
   0   7   2   -0.10    1.30
   0   7  -2    0.10    0.90
  -1  -7  -2   -0.50    1.00
   1  -7   2    0.00    1.10
   1   7   2    1.10    0.80
   1   7   2   -0.20    1.10
  -1   7  -2   -0.10    1.10
  -1   7  -2    0.70    0.90
   2  -7   2   34.30    2.20
  -2  -7  -2   30.20    2.10
   2   7   2   31.90    1.90
  -2   7  -2   28.60    2.30
  -2   7  -2   33.20    2.10
   2   7   2   33.40    2.40
  -3  -7  -2    5.30    1.20
   3  -7   2    4.50    1.30
  -3  -7  -2    6.20    1.40
  -3  -7  -2    6.40    1.10
   3   7   2    6.10    1.60
   3   7   2    6.20    1.00
  -3   7  -2    5.80    1.30
  -3   7  -2    4.20    1.40
  -4  -7  -2   21.80    1.60
  -4  -7  -2   18.30    1.90
   4  -7   2   19.00    1.70
  -4  -7  -2   24.40    2.10
  -4   7  -2   22.50    2.20
   4   7   2   22.80    2.10
   4   7   2   20.10    1.50
   4   7   2   22.50    2.30
  -5  -7  -2   11.60    1.50
  -5  -7  -2   11.10    1.20
  -5  -7  -2    8.50    1.50
   5  -7   2    9.60    1.50
   5   7   2    7.20    1.00
   5   7   2   10.50    1.60
  -5   7  -2    9.60    1.60
   5   7   2    8.10    1.60
   6  -7   2    6.30    1.40
  -6  -7  -2    5.90    1.40
  -6  -7  -2    7.80    1.20
  -6  -7  -2    7.80    1.50
   6   7   2    7.20    1.60
  -6   7  -2    6.20    1.60
   6   7   2    5.70    0.90
   6   7   2    5.70    1.60
  -7  -7  -2   12.30    1.70
   7  -7   2   13.70    1.60
  -7  -7  -2   10.30    1.30
   7  -7   2   10.90    1.50
  -7  -7  -2   12.20    1.70
   7   7   2   10.70    1.70
   7   7   2   10.30    1.20
   7   7   2   12.90    1.90
  -7   7  -2   11.20    2.00
  -8  -7  -2    0.30    1.00
   8  -7   2    0.60    1.30
   8  -7   2   -0.20    1.20
  -8  -7  -2    1.00    1.40
  -8   7  -2    0.10    1.80
   8   7   2   -0.30    0.60
   8   7   2    0.10    1.50
   8   7   2   -0.30    1.40
   9  -7   2    1.30    1.40
   9  -7   2    0.90    1.20
  -9  -7  -2    0.70    1.00
  -9  -7  -2   -0.50    1.50
  -9   7  -2    0.70    1.60
   9   7   2    1.50    1.70
  10  -7   2   -0.30    1.60
  10  -7   2   -0.20    1.20
 -10  -7  -2    1.10    2.50
 -10  -7  -2   -0.10    1.30
   5   8  -2    0.60    1.90
   4   8  -2    2.80    1.80
  -3  -8   2    6.00    2.60
  -3   8   2    3.90    1.50
   3   8  -2    5.00    2.00
  -2  -8   2   11.30    2.20
   2  -8  -2   12.80    2.90
  -2   8   2   15.00    1.80
   2   8  -2   12.60    2.10
  -2   8   2   12.80    2.20
   2   8  -2   11.80    1.50
   1  -8  -2    0.10    1.60
  -1  -8   2   -0.20    1.60
   1   8  -2    0.20    1.20
  -1   8   2    0.00    1.20
   1   8  -2   -0.40    1.70
  -1   8   2   -0.10    1.80
   0  -8   2   -1.70    1.50
   0  -8  -2    0.30    1.50
   0   8  -2   -0.80    1.80
   0   8   2    1.20    1.80
   0   8  -2   -0.10    1.20
   0   8   2    0.40    1.20
  -1  -8  -2    3.10    1.60
   1   8   2    1.50    1.80
  -1   8  -2    1.30    1.90
   1   8   2    2.40    1.20
  -1   8  -2    2.00    1.40
  -2  -8  -2    1.20    1.50
  -2   8  -2    2.40    1.40
  -2   8  -2    1.70    1.60
   2   8   2    2.80    2.00
  -3  -8  -2    0.20    1.60
  -3   8  -2    0.10    1.90
  -3   8  -2    0.10    1.40
 -21   0   3    0.50    0.70
 -21   0   3    0.40    1.60
 -20   0   3   -0.60    0.60
 -20   0   3    0.50    1.50
 -19   0   3    0.00    0.60
 -19   0   3    0.00    1.40
 -18   0   3   -0.60    1.20
 -18   0   3    0.00    0.50
  18   0  -3    0.10    1.00
 -17   0   3   -0.10    0.40
  17   0  -3   -0.20    1.00
 -17   0   3    0.20    1.00
  16   0  -3    0.30    0.90
 -16   0   3   -0.10    1.00
 -15   0   3   -0.10    0.40
 -15   0   3    0.30    0.80
  15   0  -3    0.00    0.80
  14   0  -3    0.70    0.80
  14   0  -3    0.40    0.60
 -14   0   3    0.00    0.80
 -14   0   3   -0.10    0.30
 -13   0   3   -0.30    0.30
  13   0  -3    0.40    0.70
 -13   0   3    0.10    0.50
 -13   0   3    0.30    0.70
  13   0  -3    0.40    0.50
  12   0  -3    0.10    0.40
 -12   0   3   -0.10    0.50
  12   0  -3    0.10    0.60
 -12   0   3    0.00    0.20
 -12   0   3   -0.10    0.20
 -12   0   3   -0.20    0.50
  11   0  -3   -0.10    0.50
 -11   0   3    0.10    0.20
  11   0  -3   -0.10    0.40
 -11   0   3    0.00    0.40
 -11   0   3    0.20    0.20
 -11   0   3   -0.10    0.40
  11   0  -3   -0.20    0.40
 -10   0   3   -0.70    0.20
  10   0  -3    0.00    0.40
 -10   0   3   -0.10    0.20
  10   0  -3    0.40    0.40
 -10   0   3   -0.10    0.40
  10   0  -3    1.30    0.50
 -10   0   3    0.10    0.40
  -9   0   3    0.00    0.40
   9   0  -3    0.00    0.30
  -9   0   3    0.20    0.30
   9   0  -3    0.20    0.30
   9   0  -3    0.30    0.40
   8   0  -3    0.00    0.30
   8   0  -3    0.40    0.30
   8   0  -3    0.00    0.30
  -8   0   3    0.00    0.30
  -8   0   3   -0.10    0.30
   7   0  -3    0.60    0.20
   7   0  -3   -0.30    0.30
   7   0  -3    0.10    0.20
  -7   0   3    0.20    0.30
   6   0  -3    0.20    0.20
  -6   0   3   -0.10    0.20
   6   0  -3    0.20    0.20
   6   0  -3    0.00    0.20
  -5   0   3    0.20    0.20
   5   0  -3    0.30    0.20
   4   0  -3    0.10    0.20
   4   0  -3    0.40    0.20
   4   0  -3    0.00    0.20
  -4   0   3    0.20    0.20
  -4   0   3    0.20    0.10
  -3   0   3    0.40    0.10
  -3   0   3    0.10    0.10
   3   0  -3    0.00    0.10
  -3   0   3    0.00    0.10
   3   0  -3    0.20    0.10
   2   0  -3    0.10    0.10
  -2   0   3    0.00    0.10
   2   0  -3    0.10    0.10
   2   0  -3    0.10    0.10
   1   0  -3    0.90    0.10
   1   0  -3    0.40    0.10
   1   0  -3    0.40    0.10
  -1   0   3    0.60    0.10
   0   0  -3    0.30    0.10
   0   0  -3    0.40    0.10
   0   0   3    0.40    0.10
   0   0   3    0.40    0.10
   0   0   3    0.30    0.10
   0   0  -3    0.40    0.10
   0   0  -3    0.80    0.20
  -1   0  -3    0.20    0.10
  -1   0  -3    0.30    0.10
   1   0   3    0.20    0.10
   1   0   3    0.20    0.10
  -1   0  -3    0.30    0.20
  -2   0  -3    0.00    0.20
   2   0   3    0.10    0.10
  -2   0  -3    0.00    0.10
   2   0   3    0.10    0.20
  -3   0  -3    0.20    0.20
  -3   0  -3    0.30    0.10
   3   0   3    0.20    0.20
   3   0   3    0.20    0.10
  -4   0  -3    0.20    0.10
   4   0   3    0.00    0.20
   4   0   3    0.20    0.20
  -4   0  -3    0.00    0.20
   4   0   3    0.00    0.10
   5   0   3    0.00    0.20
  -5   0  -3    0.10    0.20
  -5   0  -3    0.00    0.20
   5   0   3    0.10    0.30
   5   0   3    0.20    0.20
  -6   0  -3    0.20    0.20
   6   0   3    0.20    0.30
   6   0   3   -0.10    0.20
   6   0   3    0.10    0.20
   6   0   3    0.00    0.20
  -6   0  -3   -0.10    0.30
  -7   0  -3   -0.10    0.30
   7   0   3    0.10    0.20
  -7   0  -3    0.10    0.30
   7   0   3    0.00    0.20
  -7   0  -3   -0.10    0.20
   7   0   3    0.40    0.20
   7   0   3    0.20    0.40
   8   0   3   -0.10    0.40
  -8   0  -3    0.10    0.20
   8   0   3    0.00    0.20
  -8   0  -3    0.00    0.30
   8   0   3    0.10    0.20
  -8   0  -3   -0.10    0.40
   8   0   3   -0.10    0.20
  -9   0  -3   -0.20    0.50
  -9   0  -3    0.10    0.30
   9   0   3   -0.20    0.50
  -9   0  -3    0.00    0.40
  10   0   3    0.10    0.60
 -10   0  -3   -0.20    0.30
 -10   0  -3   -0.10    0.60
 -10   0  -3   -0.10    0.50
 -11   0  -3    0.20    0.60
 -11   0  -3    0.10    0.30
  11   0   3    0.00    0.60
 -11   0  -3    0.00    0.70
  12   0   3    0.10    0.70
 -12   0  -3   -0.20    0.40
 -12   0  -3    0.40    0.70
 -12   0  -3    0.00    0.60
  13   0   3    0.00    0.70
 -13   0  -3   -0.30    0.70
 -13   0  -3    0.00    0.70
 -13   0  -3    0.10    0.40
 -14   0  -3    0.00    0.80
 -14   0  -3   -0.10    0.50
 -14   0  -3   -0.20    0.80
  14   0   3    0.10    0.80
 -15   0  -3    0.30    0.50
  15   0   3    0.70    1.00
 -15   0  -3    0.30    1.00
 -16   0  -3    0.80    1.20
 -16   0  -3   -0.20    0.60
  16   0   3   -0.10    1.10
 -17   0  -3   -0.40    0.70
  17   0   3    0.10    1.30
 -17   0  -3    0.50    1.40
 -18   0  -3   -0.10    0.70
 -18   0  -3   -0.40    1.60
  18   0   3    0.80    1.40
  19   0   3    0.30    1.40
 -19   0  -3   -0.30    0.90
 -19   0  -3    1.10    1.60
 -21  -1   3    5.30    2.00
 -21  -1   3    3.90    0.70
  21   1  -3    2.80    1.70
 -21   1   3    6.40    2.10
 -21   1   3    2.80    0.80
 -20  -1   3   15.50    1.10
 -20  -1   3   13.10    1.90
 -20   1   3   18.50    2.20
  20   1  -3   15.20    2.00
 -20   1   3   13.60    1.20
 -19  -1   3    0.60    0.50
 -19  -1   3    0.30    1.30
  19   1  -3    0.70    1.30
 -19   1   3    0.30    1.40
 -18  -1   3   -0.10    0.40
 -18  -1   3   -0.20    1.20
 -18   1   3    0.20    0.60
  18   1  -3   -0.30    1.10
 -18   1   3    0.20    1.30
 -17  -1   3   13.00    0.70
 -17  -1   3   12.90    0.70
 -17  -1   3   10.40    1.40
  17   1  -3   12.20    1.50
 -17   1   3    9.30    1.30
 -17   1   3   12.70    0.90
 -16  -1   3   23.70    1.60
 -16  -1   3   24.40    1.00
 -16  -1   3   20.60    1.60
 -16   1   3   27.70    1.90
  16   1  -3   23.20    1.70
 -16   1   3   22.70    1.10
 -15  -1   3    0.00    0.30
 -15  -1   3   -0.20    0.70
 -15  -1   3   -0.30    0.70
  15   1  -3    0.20    0.80
 -15   1   3    0.90    0.90
 -15   1   3    0.20    0.40
  14  -1  -3   98.79    3.30
 -14  -1   3   93.39    3.50
 -14  -1   3   94.29    3.50
 -14   1   3   97.09    3.60
  14   1  -3   94.69    3.50
  14   1  -3   95.09    3.50
 -14   1   3   91.99    3.10
 -13  -1   3    0.60    0.60
  13  -1  -3    0.60    0.50
 -13  -1   3    0.60    0.60
 -13   1   3   -0.50    0.60
  13   1  -3    0.50    0.60
 -13   1   3    0.70    0.30
  13   1  -3   -0.10    0.60
  13   1  -3    0.70    0.60
 -12  -1   3   11.70    1.00
  12  -1  -3   14.50    0.90
 -12   1   3   14.20    0.70
 -12   1   3   12.30    1.10
  12   1  -3   13.90    1.10
  12   1  -3   13.20    1.00
  12   1  -3   13.30    0.90
  11  -1  -3   47.50    1.70
 -11  -1   3   44.40    1.80
  11   1  -3   48.20    1.70
  11   1  -3   46.30    1.80
 -11   1   3   43.90    1.60
 -11   1   3   42.10    1.90
 -11   1   3   43.00    1.70
  11   1  -3   46.70    1.90
  10  -1  -3  177.08    5.50
 -10  -1   3  166.48    5.60
  10   1  -3  176.18    5.60
  10   1  -3  169.08    5.50
 -10   1   3  170.48    5.60
 -10   1   3  171.28    5.30
 -10   1   3  163.28    5.30
 -10   1   3  173.58    5.40
  10   1  -3  175.98    5.60
   9  -1  -3    4.30    0.50
  -9   1   3    2.60    0.30
  -9   1   3    3.50    0.60
   9   1  -3    5.00    0.60
   9   1  -3    2.60    0.50
   9   1  -3    3.70    0.50
  -9   1   3    2.90    0.30
  -9   1   3    3.70    0.40
   8  -1  -3   16.90    0.80
  -8   1   3   11.30    0.60
   8   1  -3   16.70    0.90
  -8   1   3   10.50    0.60
  -8   1   3   13.90    0.80
   8   1  -3   15.40    0.80
   8   1  -3   16.80    0.80
  -8   1   3   10.30    0.60
   7  -1  -3  882.11   26.90
   7  -1  -3  890.31   27.00
   7  -1  -3  922.91   26.90
  -7   1   3  859.61   26.90
  -7   1   3  922.61   26.90
   7   1  -3  900.31   27.10
   7   1  -3  874.21   27.10
   7   1  -3  861.71   27.00
  -7   1   3  892.51   26.90
  -7   1   3  879.31   27.10
   6  -1  -3    0.30    0.10
   6  -1  -3    0.70    0.30
   6  -1  -3    0.00    0.10
   6   1  -3    0.90    0.30
   6   1  -3    0.30    0.20
  -6   1   3    0.30    0.20
  -6   1   3    0.60    0.30
   6   1  -3    0.10    0.30
  -6   1   3    0.10    0.20
  -6   1   3    0.90    0.20
   5  -1  -3 2455.65   70.59
  -5  -1   3 2356.96   70.59
   5  -1  -3 2372.06   70.59
   5  -1  -3 2274.07   70.49
   5   1  -3 2374.06   70.59
  -5   1   3 2350.16   70.59
   5   1  -3 2106.19   70.59
  -5   1   3 2355.36   70.59
   5   1  -3 2343.07   70.59
  -4  -1   3  122.09    3.80
   4  -1  -3  117.99    3.80
   4  -1  -3  121.39    3.80
  -4  -1   3  120.89    3.70
  -4  -1   3  116.59    3.70
   4   1  -3  121.99    3.80
  -4   1   3  119.99    3.80
  -4   1   3  126.49    3.80
   4   1  -3  121.99    3.90
   4   1  -3  123.29    3.80
  -3  -1   3 4251.37  129.89
  -3  -1   3 4330.07  129.79
   3  -1  -3 4522.65  130.19
   3  -1  -3 4137.09  129.89
  -3  -1   3 4293.67  129.69
   3   1  -3 4306.17  129.69
  -3   1   3 4326.57  129.89
   3   1  -3 4213.48  129.69
  -3   1   3 4191.98  129.99
   3   1  -3 4281.47  129.89
   3   1  -3 4331.67  129.89
   2  -1  -3   83.69    2.60
   2  -1  -3   81.29    2.60
  -2  -1   3   78.79    2.50
   2  -1  -3   81.89    2.50
   2   1  -3   84.19    2.60
  -2   1   3   81.29    2.60
   2   1  -3   79.89    2.50
   2   1  -3   81.19    2.60
  -2   1   3   78.29    2.50
  -2   1   3   79.69    2.60
   2   1  -3   79.49    2.50
  -1  -1   3  239.78    7.60
   1  -1  -3  249.38    7.70
   1  -1  -3  253.57    7.70
  -1  -1   3  242.98    7.70
   1  -1  -3  258.77    7.70
   1  -1  -3  243.68    7.60
  -1   1   3  239.68    7.60
   1   1  -3  256.47    7.70
  -1   1   3  262.77    7.70
  -1   1   3  252.67    7.70
   1   1  -3  246.48    7.60
   1   1  -3  256.17    7.70
   0  -1   3  367.16   11.50
   0  -1   3  383.56   11.50
   0  -1  -3  371.46   11.50
   0  -1  -3  372.86   11.50
   0  -1   3  369.06   11.50
   0  -1  -3  392.86   11.50
   0  -1  -3  380.66   11.50
   0   1  -3  367.66   11.50
   0   1  -3  370.66   11.50
   0   1   3  370.46   11.50
   0   1   3  384.06   11.50
   0   1   3  385.36   11.50
   0   1  -3  380.86   11.50
   0   1  -3  379.76   11.50
   1  -1   3  326.57   10.20
  -1  -1  -3  337.27   10.10
  -1  -1  -3  332.67   10.20
  -1  -1  -3  333.57   10.10
   1  -1   3  334.67   10.20
   1  -1   3  328.37   10.20
  -1  -1  -3  331.17   10.20
  -1   1  -3  334.67   10.20
  -1   1  -3  326.27   10.20
   1   1   3  333.17   10.20
  -1   1  -3  325.97   10.20
  -1   1  -3  342.77   10.20
   1   1   3  340.27   10.20
   2  -1   3  248.48    7.50
  -2  -1  -3  250.37    7.50
  -2  -1  -3  232.68    7.50
   2  -1   3  245.18    7.50
   2  -1   3  246.38    7.50
  -2  -1  -3  244.58    7.60
  -2   1  -3  243.98    7.50
   2   1   3  240.38    7.60
  -2   1  -3  247.68    7.50
   2   1   3  236.98    7.50
  -2   1  -3  239.98    7.50
  -2   1  -3  256.77    7.50
   3  -1   3   79.39    2.60
   3  -1   3   86.29    2.60
  -3  -1  -3   81.49    2.70
  -3  -1  -3   85.09    2.60
  -3  -1  -3   80.29    2.60
  -3   1  -3   80.29    2.70
   3   1   3   79.39    2.70
  -3   1  -3   82.89    2.60
  -3   1  -3   81.99    2.70
   3   1   3   79.99    2.60
  -3   1  -3   84.29    2.60
  -4  -1  -3  155.78    4.60
  -4  -1  -3  145.09    4.80
  -4  -1  -3  149.29    4.70
   4  -1   3  146.79    4.70
   4  -1   3  153.48    4.70
   4   1   3  144.19    4.80
  -4   1  -3  152.48    4.80
  -4   1  -3  147.89    4.70
  -4   1  -3  147.39    4.70
   4   1   3  153.28    4.70
   4   1   3  157.68    4.70
  -4   1  -3  149.79    4.70
  -5  -1  -3    7.50    0.50
   5  -1   3    9.20    0.40
  -5  -1  -3    8.10    0.60
   5  -1   3    7.80    0.50
  -5  -1  -3    9.50    0.40
   5  -1   3    7.40    0.60
  -5  -1  -3    8.40    0.40
   5   1   3    8.50    0.40
   5   1   3    7.60    0.60
  -5   1  -3    8.50    0.60
  -5   1  -3    9.10    0.50
  -5   1  -3    8.30    0.50
   5   1   3    9.60    0.40
   6  -1   3   47.70    1.70
   6  -1   3   51.89    1.60
  -6  -1  -3   46.20    1.60
  -6  -1  -3   47.90    1.60
   6  -1   3   47.20    1.80
   6  -1   3   51.69    1.70
  -6  -1  -3   49.50    1.60
  -6  -1  -3   49.30    1.90
  -6   1  -3   48.30    1.80
   6   1   3   49.90    1.60
  -6   1  -3   50.79    1.90
  -6   1  -3   49.40    1.70
   6   1   3   48.90    1.80
   6   1   3   49.99    1.60
   7  -1   3   82.19    2.80
  -7  -1  -3   79.09    2.50
   7  -1   3   78.39    2.60
  -7  -1  -3   77.89    2.50
   7  -1   3   81.49    2.60
  -7  -1  -3   79.39    2.50
   7  -1   3   83.49    2.50
  -7  -1  -3   77.79    2.80
  -7   1  -3   77.09    2.60
  -7   1  -3   78.09    2.70
  -7   1  -3   79.19    2.80
   7   1   3   71.89    2.70
  -8  -1  -3  141.59    4.80
   8  -1   3  143.49    4.50
   8  -1   3  140.19    4.80
  -8  -1  -3  144.39    4.50
  -8  -1  -3  136.29    4.50
  -8  -1  -3  149.39    4.50
   8  -1   3  148.19    4.50
   8  -1   3  151.68    4.50
  -8   1  -3  141.09    4.60
   8   1   3  148.09    4.80
  -8   1  -3  138.19    4.70
  -8   1  -3  143.59    4.80
  -9  -1  -3    0.10    0.50
   9  -1   3    0.10    0.40
   9  -1   3    0.20    0.20
  -9  -1  -3    0.20    0.30
   9  -1   3    0.00    0.30
   9  -1   3    0.00    0.60
  -9   1  -3    0.00    0.60
   9   1   3    0.00    0.50
  -9   1  -3    0.10    0.30
  -9   1  -3    0.20    0.50
 -10  -1  -3    7.40    0.50
  10  -1   3    7.80    0.50
 -10  -1  -3    6.20    0.80
  10  -1   3    7.60    0.50
  10  -1   3    7.00    0.90
 -10   1  -3    8.00    0.90
 -10   1  -3    6.00    0.80
 -10   1  -3    5.70    0.60
  10   1   3    6.90    0.80
 -11  -1  -3    2.10    0.40
 -11  -1  -3    3.00    0.80
  11  -1   3    3.20    0.30
  11  -1   3    2.70    0.30
  11  -1   3    4.20    0.80
 -11   1  -3    3.10    0.70
  11   1   3    3.40    0.80
 -11   1  -3    2.70    0.50
 -11   1  -3    3.10    0.90
 -12  -1  -3    0.00    0.30
  12  -1   3    0.00    0.60
 -12  -1  -3    0.40    0.70
 -12   1  -3    0.10    0.40
 -12   1  -3    0.40    0.70
  12   1   3   -0.10    0.70
 -12   1  -3    0.50    0.70
 -13  -1  -3    0.30    0.40
  13  -1   3   -0.20    0.80
 -13  -1  -3   -0.20    0.70
 -13   1  -3   -0.20    0.50
  13   1   3    0.50    0.80
 -13   1  -3   -0.30    0.90
 -14  -1  -3   13.00    0.90
 -14  -1  -3   11.40    1.30
 -14  -1  -3   11.90    1.40
 -14   1  -3   11.40    1.00
 -14   1  -3   12.10    1.40
  14   1   3   12.10    1.30
 -15  -1  -3   10.50    1.30
 -15  -1  -3    7.90    0.80
 -15  -1  -3    7.80    1.40
 -15   1  -3    9.10    1.00
  15   1   3    8.10    1.30
 -15   1  -3    7.50    1.30
 -16  -1  -3   40.00    2.40
 -16  -1  -3   37.70    2.30
 -16  -1  -3   37.10    1.60
 -16   1  -3   32.30    2.30
 -16   1  -3   38.60    1.70
  16   1   3   33.70    2.20
 -17  -1  -3    0.10    1.30
 -17  -1  -3    0.60    0.60
 -17   1  -3    0.90    1.40
 -17   1  -3   -0.10    0.70
  17   1   3   -1.00    1.20
 -18  -1  -3   11.90    1.00
 -18  -1  -3   10.40    1.80
 -18   1  -3    6.60    1.60
 -18   1  -3    8.50    1.00
  18   1   3    9.80    1.80
 -19  -1  -3   41.90    3.00
 -19  -1  -3   39.20    1.90
  19   1   3   34.90    2.80
 -19   1  -3   38.90    2.10
 -19   1  -3   42.80    3.10
 -21  -2   3    1.10    1.70
  21   2  -3    0.60    1.80
 -20  -2   3    1.90    1.60
 -20  -2   3    1.80    0.60
 -20   2   3    0.10    1.70
  20   2  -3    1.20    1.50
 -20   2   3    1.10    0.80
 -19  -2   3    2.10    0.50
 -19  -2   3    2.50    1.40
 -19   2   3    1.20    1.50
 -19   2   3    1.60    0.70
  19   2  -3    2.10    1.40
 -18  -2   3   18.00    0.90
 -18  -2   3   18.50    1.80
 -18  -2   3   14.50    1.70
 -18   2   3   18.70    1.30
  18   2  -3   18.10    1.80
 -18   2   3   20.30    2.10
 -17  -2   3   15.70    1.60
 -17  -2   3   13.10    0.70
 -17  -2   3   12.10    1.50
 -17   2   3   13.30    1.10
  17   2  -3   14.40    1.60
 -17   2   3   13.80    1.70
 -16  -2   3   24.80    1.00
 -16  -2   3   27.40    1.80
  16   2  -3   25.00    1.80
 -16   2   3   27.40    1.30
 -16   2   3   29.40    2.00
  16   2  -3   26.70    1.80
 -15  -2   3   73.49    2.90
 -15  -2   3   65.59    2.20
  15   2  -3   66.19    2.90
 -15   2   3   64.59    2.90
 -15   2   3   72.49    2.50
  15   2  -3   69.19    2.90
 -14  -2   3  253.27    7.90
  14  -2  -3  272.77    8.30
 -14  -2   3  261.27    8.50
 -14   2   3  261.97    8.20
 -14   2   3  269.27    8.60
  14   2  -3  255.37    8.50
  14   2  -3  246.68    8.40
 -13  -2   3   22.00    0.80
 -13  -2   3   18.90    1.30
  13  -2  -3   23.10    1.30
 -13  -2   3   23.00    1.40
  13   2  -3   20.40    1.40
  13   2  -3   21.70    1.50
  13   2  -3   24.10    1.30
 -13   2   3   23.00    1.60
 -13   2   3   20.40    1.10
 -12  -2   3    0.30    0.20
 -12  -2   3    0.10    0.60
 -12  -2   3    0.10    0.20
 -12  -2   3   -0.10    0.60
  12  -2  -3   -0.10    0.60
 -12   2   3   -0.20    0.40
 -12   2   3    0.30    0.70
  12   2  -3    0.00    0.60
  12   2  -3   -0.10    0.60
  12   2  -3   -0.10    0.50
  11  -2  -3   53.39    1.70
 -11  -2   3   54.29    2.20
  11  -2  -3   53.29    1.70
  11  -2  -3   52.39    2.00
 -11  -2   3   50.29    2.00
 -11  -2   3   50.59    1.70
 -11  -2   3   52.69    1.70
  11   2  -3   55.69    2.10
 -11   2   3   52.29    2.20
  11   2  -3   52.39    2.20
  11   2  -3   54.19    2.00
 -11   2   3   51.69    1.90
 -10  -2   3  123.49    4.10
  10  -2  -3  118.59    3.90
 -10  -2   3  125.29    3.90
  10  -2  -3  128.59    4.20
 -10  -2   3  125.59    3.90
  10  -2  -3  126.69    3.90
  10   2  -3  126.99    4.30
  10   2  -3  132.99    4.20
 -10   2   3  120.19    4.30
  10   2  -3  129.29    4.10
 -10   2   3  125.69    4.00
   9  -2  -3    1.50    0.30
  -9  -2   3    1.70    0.20
  -9  -2   3    1.00    0.50
  -9  -2   3    1.20    0.20
   9  -2  -3    0.60    0.30
   9  -2  -3    1.70    0.50
   9   2  -3    0.50    0.50
  -9   2   3    1.10    0.60
   9   2  -3    1.10    0.50
  -9   2   3    0.90    0.40
   9   2  -3    1.90    0.50
  -8  -2   3  546.25   17.10
  -8  -2   3  555.44   16.90
   8  -2  -3  591.14   17.00
  -8  -2   3  545.85   16.90
   8  -2  -3  551.34   17.00
   8  -2  -3  547.95   17.10
  -8   2   3  552.04   17.20
   8   2  -3  557.24   17.20
  -8   2   3  555.64   17.00
   8   2  -3  562.34   17.10
   8   2  -3  563.44   17.20
   7  -2  -3  394.36   11.60
   7  -2  -3  369.96   11.60
  -7  -2   3  380.36   11.40
   7  -2  -3  369.86   11.50
  -7  -2   3  377.16   11.60
  -7  -2   3  372.46   11.40
  -7   2   3  382.06   11.70
  -7   2   3  367.46   11.50
   7   2  -3  379.16   11.70
   7   2  -3  370.26   11.80
  -6  -2   3  196.98    6.10
   6  -2  -3  192.48    6.20
  -6  -2   3  193.08    6.20
  -6  -2   3  198.28    6.10
   6  -2  -3  204.88    6.30
   6   2  -3  199.88    6.30
  -6   2   3  205.38    6.20
   6   2  -3  205.08    6.40
  -6   2   3  188.48    6.30
  -5  -2   3 1235.08   36.70
  -5  -2   3 1176.18   36.70
   5  -2  -3 1224.98   36.90
  -5  -2   3 1163.68   36.90
   5  -2  -3 1218.38   36.80
  -5   2   3 1198.08   36.90
  -5   2   3 1193.78   36.80
   5   2  -3 1194.58   37.00
   5   2  -3 1221.48   36.90
  -5   2   3 1306.37   36.90
  -4  -2   3  251.87    7.90
   4  -2  -3  264.97    8.00
   4  -2  -3  252.27    7.90
   4  -2  -3  254.87    7.80
   4  -2  -3  253.17    7.90
  -4  -2   3  253.07    7.90
  -4  -2   3  248.78    8.00
   4   2  -3  262.97    7.80
   4   2  -3  253.37    7.80
   4   2  -3  258.57    8.00
  -4   2   3  266.17    8.00
  -4   2   3  263.67    7.90
  -3  -2   3  437.36   13.40
   3  -2  -3  444.86   13.30
  -3  -2   3  433.66   13.30
   3  -2  -3  444.26   13.40
   3  -2  -3  452.35   13.30
   3  -2  -3  433.66   13.40
  -3   2   3  425.16   13.40
   3   2  -3  453.75   13.30
   3   2  -3  411.56   13.50
   3   2  -3  424.76   13.40
   3   2  -3  431.96   13.30
  -3   2   3  455.95   13.40
  -3   2   3  433.66   13.40
   2  -2  -3  143.49    4.40
   2  -2  -3  141.59    4.40
   2  -2  -3  144.09    4.50
   2  -2  -3  130.99    4.50
  -2  -2   3  138.79    4.50
  -2  -2   3  142.89    4.40
   2   2  -3  135.19    4.50
  -2   2   3  137.89    4.40
  -2   2   3  147.49    4.40
   2   2  -3  143.19    4.50
   2   2  -3  143.99    4.40
  -2   2   3  143.39    4.50
  -2   2   3  145.09    4.50
   1  -2  -3    1.10    0.20
  -1  -2   3    1.60    0.30
  -1  -2   3    2.10    0.30
   1  -2  -3    1.40    0.20
   1  -2  -3    1.30    0.30
   1  -2  -3    1.40    0.30
  -1  -2   3    1.90    0.20
   1   2  -3    0.50    0.30
   1   2  -3    1.10    0.20
  -1   2   3    2.00    0.30
  -1   2   3    0.90    0.20
  -1   2   3    1.50    0.30
   1   2  -3    1.20    0.30
  -1   2   3    1.10    0.30
   0  -2   3  245.28    7.70
   0  -2  -3  244.28    7.70
   0  -2   3  243.48    7.60
   0  -2   3  254.47    7.70
   0  -2  -3  250.97    7.70
   0  -2  -3  244.58    7.70
   0  -2  -3  245.88    7.60
   0   2   3  246.88    7.70
   0   2  -3  251.77    7.70
   0   2  -3  252.07    7.70
   0   2  -3  257.57    7.70
   0   2  -3  251.07    7.70
   0   2   3  246.38    7.60
   0   2   3  246.58    7.70
   0   2   3  245.08    7.70
  -1  -2  -3   40.70    1.50
  -1  -2  -3   41.60    1.40
  -1  -2  -3   42.40    1.50
   1  -2   3   43.00    1.40
  -1  -2  -3   43.70    1.50
   1  -2   3   42.40    1.50
  -1   2  -3   43.20    1.50
   1   2   3   42.10    1.40
   1   2   3   37.60    1.50
   1   2   3   39.50    1.40
  -1   2  -3   40.40    1.50
   1   2   3   41.90    1.50
  -1   2  -3   42.60    1.50
   2  -2   3  115.39    3.70
  -2  -2  -3  112.99    3.60
   2  -2   3  113.39    3.60
  -2  -2  -3  112.79    3.60
   2  -2   3  112.59    3.60
  -2  -2  -3  107.89    3.70
  -2  -2  -3  116.39    3.60
  -2   2  -3  115.59    3.70
  -2   2  -3  119.99    3.70
   2   2   3  116.39    3.70
  -2   2  -3  113.99    3.70
  -2   2  -3  120.89    3.60
   2   2   3  107.49    3.70
   2   2   3  112.49    3.60
  -3  -2  -3   88.29    2.80
   3  -2   3   87.49    2.80
   3  -2   3   83.09    2.80
  -3  -2  -3   87.09    2.80
  -3  -2  -3   84.19    2.90
   3  -2   3   86.89    2.80
   3   2   3   85.39    2.80
  -3   2  -3   91.09    2.90
  -3   2  -3   88.49    2.90
  -3   2  -3   86.09    2.80
  -3   2  -3   89.49    2.80
   3   2   3   86.49    2.90
   3   2   3   84.39    2.90
   4  -2   3   95.29    3.20
  -4  -2  -3   89.29    3.30
   4  -2   3  100.29    3.10
  -4  -2  -3   95.69    3.10
   4  -2   3   95.79    3.10
  -4  -2  -3   91.09    3.10
   4   2   3  104.49    3.10
  -4   2  -3   99.09    3.20
   4   2   3   96.29    3.10
  -4   2  -3   95.89    3.20
   4   2   3  100.69    3.30
  -4   2  -3   96.79    3.10
  -4   2  -3  100.19    3.30
   4   2   3   93.79    3.30
  -5  -2  -3  218.18    6.80
  -5  -2  -3  208.58    6.60
   5  -2   3  214.08    6.60
   5  -2   3  210.78    6.70
   5  -2   3  212.28    6.60
  -5  -2  -3  214.38    6.60
  -5   2  -3  213.18    6.60
   5   2   3  213.28    6.80
   5   2   3  222.28    6.60
  -5   2  -3  213.78    6.70
  -5   2  -3  204.18    6.70
   5   2   3  211.38    6.60
  -5   2  -3  209.08    6.80
  -6  -2  -3  170.58    5.40
  -6  -2  -3  170.48    5.40
   6  -2   3  173.08    5.50
  -6  -2  -3  170.48    5.70
  -6  -2  -3  179.38    5.40
   6  -2   3  176.38    5.50
  -6   2  -3  176.48    5.50
  -6   2  -3  169.28    5.50
   6   2   3  175.78    5.30
  -6   2  -3  177.98    5.50
   6   2   3  167.78    5.60
  -6   2  -3  171.88    5.60
   6   2   3  170.58    5.30
   7  -2   3    3.90    0.40
  -7  -2  -3    4.10    0.40
  -7  -2  -3    2.60    0.50
  -7  -2  -3    4.20    0.40
   7  -2   3    4.30    0.50
  -7   2  -3    3.20    0.40
  -7   2  -3    5.00    0.60
   7   2   3    4.40    0.60
   7   2   3    3.60    0.30
  -7   2  -3    3.70    0.60
  -8  -2  -3    3.10    0.60
  -8  -2  -3    4.50    0.50
  -8  -2  -3    3.80    0.40
   8  -2   3    2.70    0.40
   8  -2   3    3.70    0.50
  -8   2  -3    2.90    0.60
   8   2   3    3.40    0.70
  -8   2  -3    2.50    0.50
  -8   2  -3    3.40    0.50
   9  -2   3   11.00    0.70
  -9  -2  -3   11.50    1.00
  -9  -2  -3    9.30    0.60
   9  -2   3   10.90    0.70
  -9   2  -3    9.30    0.90
   9   2   3   10.00    0.90
  -9   2  -3   11.00    0.80
  -9   2  -3    9.50    0.80
  10  -2   3  114.19    3.70
 -10  -2  -3  116.39    4.10
 -10  -2  -3  107.19    3.60
  10   2   3  110.79    4.00
 -10   2  -3  116.49    3.80
 -10   2  -3  118.49    4.10
 -11  -2  -3   10.40    0.70
  11  -2   3   11.30    0.70
 -11  -2  -3   11.00    1.20
 -11   2  -3   11.80    0.90
  11   2   3   11.90    1.20
 -11   2  -3    9.80    1.10
 -12  -2  -3    2.70    0.80
 -12  -2  -3    2.30    0.40
  12  -2   3    2.00    0.40
 -12   2  -3    1.50    0.60
  12   2   3    2.00    0.90
 -12   2  -3    1.90    0.90
 -13  -2  -3    4.70    0.50
  13  -2   3    4.90    0.50
 -13  -2  -3    4.80    1.00
 -13   2  -3    4.50    0.70
 -13   2  -3    4.10    1.00
  13   2   3    4.50    1.00
 -14  -2  -3   41.90    1.60
 -14  -2  -3   44.00    2.30
  14   2   3   38.30    2.20
 -14   2  -3   44.60    1.90
 -14   2  -3   41.60    2.30
 -15  -2  -3    5.40    1.20
 -15  -2  -3    5.30    0.60
 -15   2  -3    5.70    1.40
 -15   2  -3    4.50    0.80
  15   2   3    4.90    1.20
 -16  -2  -3   24.60    2.00
 -16  -2  -3   25.00    1.20
 -16   2  -3   23.00    2.20
  16   2   3   24.10    2.10
 -16   2  -3   23.20    1.50
 -17  -2  -3    1.30    1.30
 -17  -2  -3    0.80    0.60
 -17   2  -3    0.50    1.40
 -17   2  -3    0.90    0.90
  17   2   3   -0.20    1.30
 -18  -2  -3   11.80    1.80
 -18  -2  -3   10.60    2.00
 -18  -2  -3   10.20    0.90
 -18   2  -3   10.70    2.10
  18   2   3   10.30    1.80
 -18   2  -3    8.40    1.10
 -20  -3   3    5.50    1.90
 -20  -3   3    4.60    0.70
 -20   3   3    6.10    3.10
  20   3  -3    5.50    1.90
 -19  -3   3    0.20    1.40
 -19  -3   3    1.20    0.60
 -19   3   3    0.90    0.90
  19   3  -3    2.00    1.50
 -19   3   3    0.70    1.50
 -18  -3   3    1.30    0.50
 -18  -3   3    1.10    1.20
 -18   3   3    1.20    1.60
 -18   3   3    1.00    0.80
  18   3  -3    1.00    1.30
 -17  -3   3    8.30    0.70
 -17  -3   3    5.60    1.30
  17   3  -3    8.60    1.40
  17   3  -3    8.20    1.50
 -17   3   3    6.20    0.90
 -17   3   3    7.20    1.60
 -16  -3   3   29.50    2.00
 -16  -3   3   26.80    1.10
  16   3  -3   27.60    2.00
 -16   3   3   25.30    1.90
  16   3  -3   28.90    1.90
 -16   3   3   25.40    1.50
 -15  -3   3    0.10    0.40
 -15  -3   3   -0.20    0.90
  15   3  -3    0.10    0.90
 -15   3   3   -0.10    1.00
 -15   3   3   -0.30    0.60
  15   3  -3   -0.30    0.80
 -14  -3   3    5.10    0.50
 -14  -3   3    5.00    1.00
  14  -3  -3    6.60    1.00
  14   3  -3    5.90    1.10
 -14   3   3    5.40    0.70
  14   3  -3    4.40    1.00
 -14   3   3    6.60    1.10
  13  -3  -3   29.70    1.20
 -13  -3   3   32.90    1.20
  13  -3  -3   34.80    1.70
 -13  -3   3   33.20    1.70
 -13  -3   3   33.40    1.90
  13   3  -3   31.20    1.80
 -13   3   3   30.30    1.90
  13   3  -3   30.90    1.70
 -13   3   3   31.70    1.50
  12  -3  -3    3.40    0.50
 -12  -3   3    2.50    0.80
  12  -3  -3    3.60    0.70
 -12  -3   3    3.60    0.80
 -12  -3   3    4.40    0.40
  12   3  -3    5.40    1.00
 -12   3   3    2.50    0.80
 -12   3   3    3.90    0.60
  12   3  -3    3.80    0.80
  11  -3  -3  323.07   10.00
 -11  -3   3  321.77   10.40
 -11  -3   3  329.67   10.20
 -11  -3   3  329.97    9.90
  11  -3  -3  324.57   10.20
 -11   3   3  315.47   10.30
  11   3  -3  321.57   10.30
  11   3  -3  325.27   10.40
 -11   3   3  316.87   10.10
 -10  -3   3    0.30    0.30
  10  -3  -3    0.40    0.40
  10  -3  -3    0.20    0.50
 -10  -3   3    0.40    0.60
  10   3  -3   -0.10    0.60
  10   3  -3    0.60    0.60
 -10   3   3    0.80    0.40
 -10   3   3    0.90    0.80
   9  -3  -3    0.70    0.50
  -9  -3   3    0.90    0.30
  -9  -3   3    0.30    0.50
   9  -3  -3    0.90    0.40
  -9   3   3    0.80    0.70
   9   3  -3    0.90    0.60
  -9   3   3    0.50    0.40
   9   3  -3    1.00    0.60
   8  -3  -3  127.99    4.30
  -8  -3   3  131.59    4.10
  -8  -3   3  130.99    4.40
   8  -3  -3  135.79    4.40
   8   3  -3  129.99    4.50
  -8   3   3  127.09    4.40
   8   3  -3  133.79    4.40
  -8   3   3  133.79    4.30
   7  -3  -3   90.79    3.10
   7  -3  -3   93.09    3.20
  -7  -3   3   88.59    2.90
  -7  -3   3   90.69    3.20
   7   3  -3   91.99    3.30
  -7   3   3   97.39    3.10
  -7   3   3   92.29    3.30
   7   3  -3   95.59    3.20
  -6  -3   3   64.49    2.20
  -6  -3   3   64.59    2.40
   6  -3  -3   63.69    2.30
   6  -3  -3   67.89    2.40
  -6   3   3   67.99    2.30
  -6   3   3   69.09    2.40
   6   3  -3   68.39    2.10
   6   3  -3   65.59    2.10
   6   3  -3   68.69    2.40
   6   3  -3   61.19    2.50
  -6   3   3   67.49    2.50
  -5  -3   3  467.15   14.60
   5  -3  -3  488.95   14.60
   5  -3  -3  488.45   14.50
   5  -3  -3  463.55   14.70
   5  -3  -3  459.75   14.70
  -5  -3   3  472.45   14.70
   5   3  -3  493.85   14.50
   5   3  -3  478.75   14.70
   5   3  -3  474.75   14.50
  -5   3   3  457.55   14.80
  -5   3   3  474.75   14.60
  -5   3   3  492.15   14.50
   5   3  -3  471.45   14.80
  -5   3   3  489.45   14.70
   4  -3  -3   98.49    3.40
  -4  -3   3  104.79    3.30
   4  -3  -3  103.29    3.40
   4  -3  -3  104.59    3.30
  -4  -3   3   98.19    3.40
   4  -3  -3  104.79    3.50
  -4   3   3  104.59    3.30
   4   3  -3  112.39    3.30
  -4   3   3  102.79    3.40
   4   3  -3  100.09    3.30
   4   3  -3  102.89    3.50
   4   3  -3   99.69    3.50
  -4   3   3  103.69    3.50
  -4   3   3  102.99    3.40
  -3  -3   3   19.30    0.80
  -3  -3   3   19.20    1.00
   3  -3  -3   20.20    1.00
   3  -3  -3   20.70    0.90
   3  -3  -3   22.00    0.90
   3  -3  -3   20.60    1.00
   3   3  -3   18.60    1.20
  -3   3   3   21.10    1.00
   3   3  -3   22.50    1.00
  -3   3   3   19.50    0.90
   3   3  -3   19.60    1.10
   3   3  -3   20.80    0.90
  -3   3   3   22.10    0.90
  -3   3   3   21.20    1.10
  -2  -3   3   25.00    1.10
   2  -3  -3   28.50    1.10
  -2  -3   3   26.90    1.10
   2  -3  -3   24.00    1.10
  -2  -3   3   28.60    1.00
   2  -3  -3   27.50    1.10
   2  -3  -3   27.00    1.10
  -2   3   3   25.50    1.10
   2   3  -3   26.90    1.20
   2   3  -3   25.70    1.10
  -2   3   3   26.30    1.10
  -2   3   3   28.40    1.10
  -2   3   3   25.60    1.20
   2   3  -3   25.20    1.20
  -1  -3   3   23.90    1.10
  -1  -3   3   23.00    1.00
   1  -3  -3   25.60    1.00
   1  -3  -3   24.70    1.10
   1  -3  -3   25.50    1.00
   1  -3  -3   23.20    1.10
  -1  -3   3   25.00    1.10
   1   3  -3   25.40    1.10
   1   3  -3   23.20    1.00
  -1   3   3   23.50    1.00
  -1   3   3   23.70    1.00
   1   3  -3   21.90    1.00
   1   3  -3   23.20    1.10
  -1   3   3   24.10    1.20
  -1   3   3   25.40    1.00
   0  -3   3   78.59    2.50
   0  -3   3   77.49    2.60
   0  -3  -3   76.89    2.60
   0  -3   3   80.09    2.60
   0  -3  -3   77.29    2.60
   0  -3  -3   71.59    2.60
   0  -3  -3   76.49    2.50
   0   3   3   77.69    2.60
   0   3  -3   76.59    2.60
   0   3  -3   73.69    2.60
   0   3   3   79.09    2.70
   0   3   3   73.69    2.60
   0   3  -3   75.59    2.50
   0   3  -3   79.49    2.60
   0   3   3   75.19    2.50
   1  -3   3  311.97    9.70
  -1  -3  -3  312.77    9.70
   1  -3   3  317.67    9.70
  -1  -3  -3  319.37    9.60
   1  -3   3  309.97    9.60
  -1  -3  -3  311.07    9.70
  -1  -3  -3  317.87    9.70
  -1   3  -3  311.17    9.70
  -1   3  -3  311.87    9.70
   1   3   3  316.67    9.80
   1   3   3  304.57    9.70
   1   3   3  313.87    9.70
  -1   3  -3  310.77    9.60
   1   3   3  310.47    9.60
  -1   3  -3  293.17    9.70
  -2  -3  -3    4.10    0.50
  -2  -3  -3    4.80    0.60
   2  -3   3    3.80    0.50
  -2  -3  -3    5.10    0.50
   2  -3   3    4.00    0.50
  -2  -3  -3    3.60    0.50
   2  -3   3    4.40    0.40
  -2   3  -3    4.90    0.50
   2   3   3    4.50    0.50
  -2   3  -3    4.10    0.60
  -2   3  -3    4.90    0.50
   2   3   3    3.80    0.60
  -2   3  -3    4.50    0.60
   2   3   3    4.20    0.60
   3  -3   3   23.20    1.00
  -3  -3  -3   19.80    1.00
   3  -3   3   23.10    1.10
  -3  -3  -3   22.00    0.90
  -3  -3  -3   21.50    1.10
   3  -3   3   20.90    1.00
  -3  -3  -3   21.80    1.10
  -3   3  -3   23.50    1.00
   3   3   3   20.50    0.90
   3   3   3   24.00    1.10
  -3   3  -3   22.20    1.00
  -3   3  -3   22.90    1.10
  -3   3  -3   23.80    1.10
   3   3   3   21.60    1.10
   4  -3   3   35.70    1.50
   4  -3   3   39.70    1.50
  -4  -3  -3   34.30    1.30
   4  -3   3   40.00    1.40
  -4  -3  -3   35.10    1.60
  -4  -3  -3   35.40    1.40
  -4   3  -3   38.40    1.50
  -4   3  -3   37.20    1.40
   4   3   3   38.10    1.40
  -4   3  -3   36.70    1.60
   4   3   3   35.40    1.60
   4   3   3   34.60    1.40
  -4   3  -3   39.00    1.50
   4   3   3   35.90    1.60
   5  -3   3   16.20    0.90
   5  -3   3   15.10    0.90
   5  -3   3   15.80    1.10
  -5  -3  -3   16.40    0.80
  -5  -3  -3   15.60    0.90
  -5  -3  -3   16.10    1.00
  -5   3  -3   16.20    0.90
   5   3   3   17.80    0.80
  -5   3  -3   16.70    1.10
   5   3   3   14.10    1.00
   5   3   3   18.60    1.10
   5   3   3   18.70    0.80
  -5   3  -3   16.80    1.00
  -6  -3  -3  144.99    4.60
  -6  -3  -3  139.79    4.90
  -6  -3  -3  146.39    4.70
   6  -3   3  146.49    4.80
   6  -3   3  145.69    4.70
   6   3   3  145.69    4.90
  -6   3  -3  142.49    4.90
  -6   3  -3  146.49    4.80
  -6   3  -3  152.68    4.70
  -6   3  -3  154.58    4.80
   6   3   3  141.69    4.90
   6   3   3  146.89    4.60
  -7  -3  -3    1.20    0.60
   7  -3   3    1.20    0.40
  -7  -3  -3    0.90    0.30
   7  -3   3    0.50    0.50
  -7  -3  -3    1.10    0.50
   7   3   3    1.60    0.70
   7   3   3    1.20    0.60
  -7   3  -3    0.50    0.60
  -7   3  -3    1.00    0.40
  -7   3  -3    1.00    0.50
   7   3   3    1.30    0.30
   7   3   3    1.10    0.30
  -8  -3  -3  155.98    5.30
   8  -3   3  157.68    5.10
  -8  -3  -3  161.18    5.00
  -8  -3  -3  156.18    5.00
   8  -3   3  153.08    5.10
   8   3   3  155.68    5.30
  -8   3  -3  153.78    5.30
  -9  -3  -3    4.60    0.50
  -9  -3  -3    5.10    0.90
   9  -3   3    4.10    0.60
   9  -3   3    3.80    0.70
  -9   3  -3    4.20    0.90
   9   3   3    4.90    0.90
  -9   3  -3    4.60    0.60
 -10  -3  -3   26.20    1.60
  10  -3   3   26.90    1.20
 -10  -3  -3   25.80    1.10
  10   3   3   25.60    1.50
 -10   3  -3   25.60    1.30
 -10   3  -3   27.40    1.60
 -11  -3  -3   21.00    1.50
 -11  -3  -3   22.90    1.10
  11  -3   3   23.70    1.20
  11   3   3   22.00    1.50
 -11   3  -3   24.20    1.30
 -11   3  -3   22.40    1.60
  12  -3   3   30.00    1.40
 -12  -3  -3   30.90    1.30
 -12  -3  -3   32.20    1.90
 -12   3  -3   32.30    1.60
 -12   3  -3   29.50    1.80
  12   3   3   26.10    1.70
 -13  -3  -3    7.40    1.10
 -13  -3  -3    7.60    0.80
  13  -3   3    7.70    0.80
 -13   3  -3    7.50    0.90
 -13   3  -3    6.70    1.20
  13   3   3    8.00    1.20
 -14  -3  -3    5.00    0.60
 -14  -3  -3    3.70    1.20
  14  -3   3    5.40    0.60
  14   3   3    4.90    1.10
 -14   3  -3    4.60    1.30
 -14   3  -3    2.90    0.80
 -15  -3  -3    4.50    1.30
 -15  -3  -3    4.30    0.70
  15  -3   3    5.10    0.60
  15   3   3    6.00    1.20
 -15   3  -3    4.50    1.40
 -15   3  -3    5.90    1.00
 -16  -3  -3   40.00    2.50
 -16  -3  -3   38.40    1.70
 -16   3  -3   34.90    2.50
  16   3   3   38.90    2.50
 -17  -3  -3    5.30    0.80
 -17  -3  -3    5.10    1.60
 -17   3  -3    7.40    1.90
  17   3   3    6.30    1.70
 -17   3  -3    4.50    1.10
 -18  -3  -3   18.80    2.40
 -18  -3  -3   16.60    1.40
 -18   3  -3   20.30    1.80
  18   3   3   16.70    2.20
 -18  -4   3    0.20    1.30
 -18  -4   3    0.30    0.60
 -18   4   3    1.50    1.80
  18   4  -3    0.40    1.50
 -18   4   3    0.50    1.00
 -17  -4   3   21.40    2.20
 -17  -4   3   21.00    1.20
  17   4  -3   19.60    2.20
 -17   4   3   23.60    2.10
 -17   4   3   20.00    1.70
  17   4  -3   18.10    2.20
 -16  -4   3    3.80    0.60
 -16  -4   3    4.10    1.40
 -16   4   3    3.40    1.30
 -16   4   3    4.00    1.00
  16   4  -3    5.20    1.30
  16   4  -3    2.50    1.30
 -15  -4   3   18.40    1.90
  15  -4  -3   17.40    1.00
 -15  -4   3   20.20    1.00
 -15   4   3   19.10    1.80
 -15   4   3   19.70    1.50
  15   4  -3   21.50    1.80
  15   4  -3   21.50    2.00
 -14  -4   3    3.10    0.50
  14  -4  -3    2.20    1.00
 -14  -4   3    1.90    1.00
  14  -4  -3    2.10    0.50
 -14   4   3    3.40    1.10
 -14   4   3    2.10    0.80
  14   4  -3    2.80    1.10
  14   4  -3    3.10    1.20
 -13  -4   3   38.30    2.10
  13  -4  -3   41.90    1.90
  13  -4  -3   36.40    1.60
 -13  -4   3   39.80    2.20
 -13  -4   3   37.60    1.50
 -13   4   3   37.30    2.10
  13   4  -3   37.40    2.10
 -13   4   3   37.80    1.80
  13   4  -3   39.10    2.20
 -12  -4   3   19.10    1.00
 -12  -4   3   20.10    1.50
  12  -4  -3   19.10    1.10
  12  -4  -3   20.10    1.40
 -12  -4   3   24.70    1.50
  12   4  -3   19.20    1.40
  12   4  -3   20.90    1.70
 -12   4   3   19.80    1.30
 -12   4   3   21.00    1.70
  11  -4  -3   14.20    1.00
  11  -4  -3   15.80    1.20
 -11  -4   3   15.70    1.30
 -11  -4   3   19.40    1.30
 -11  -4   3   16.90    0.90
  11   4  -3   17.10    1.40
 -11   4   3   15.30    1.20
 -11   4   3   15.30    1.40
  11   4  -3   16.00    1.50
 -10  -4   3   -0.10    0.70
 -10  -4   3    0.20    0.40
  10  -4  -3   -0.10    0.50
  10  -4  -3    0.10    0.70
 -10   4   3    0.00    0.80
  10   4  -3   -0.30    0.70
 -10   4   3    0.20    0.60
  10   4  -3    1.00    0.80
  -9  -4   3    4.50    0.50
   9  -4  -3    4.00    0.60
   9  -4  -3    3.50    0.80
  -9  -4   3    4.40    0.80
  -9   4   3    4.00    1.00
   9   4  -3    4.00    0.90
   9   4  -3    2.90    0.80
  -9   4   3    3.00    0.60
  -8  -4   3    0.80    0.70
  -8  -4   3    0.10    0.30
   8  -4  -3   -0.50    0.40
   8  -4  -3    0.40    0.50
  -8   4   3   -0.70    0.50
   8   4  -3   -0.40    0.70
  -8   4   3    0.20    0.70
   8   4  -3    0.00    0.60
   7  -4  -3    4.00    0.70
   7  -4  -3    2.60    0.50
  -7  -4   3    3.60    0.50
  -7  -4   3    2.80    0.70
   7   4  -3    2.90    0.30
  -7   4   3    1.50    0.50
   7   4  -3    3.40    0.30
   7   4  -3    2.70    0.80
   7   4  -3    3.10    0.70
  -7   4   3    1.60    0.70
   6  -4  -3   22.40    1.20
  -6  -4   3   25.90    1.30
  -6  -4   3   25.50    1.10
   6  -4  -3   25.90    1.30
  -6   4   3   25.40    1.20
  -6   4   3   26.30    1.40
   6   4  -3   26.40    1.00
   6   4  -3   24.00    1.40
   6   4  -3   27.10    1.40
   5  -4  -3  105.19    3.70
   5  -4  -3  109.39    3.80
  -5  -4   3  109.59    3.80
  -5  -4   3  107.69    3.50
  -5   4   3  110.29    3.80
   5   4  -3  115.19    3.80
  -5   4   3  106.99    3.80
   5   4  -3  112.19    3.90
   5   4  -3  103.39    3.50
  -5   4   3  112.29    3.70
  -4  -4   3   44.70    1.70
   4  -4  -3   48.00    1.90
   4  -4  -3   43.20    1.80
  -4  -4   3   44.50    1.90
   4  -4  -3   46.10    1.70
   4  -4  -3   47.80    1.80
  -4   4   3   41.70    1.90
   4   4  -3   48.20    1.90
   4   4  -3   40.70    1.90
  -4   4   3   49.30    1.80
   4   4  -3   43.10    1.70
  -4   4   3   47.80    1.90
   3  -4  -3  238.08    7.80
   3  -4  -3  250.27    7.70
  -3  -4   3  241.48    7.80
   3  -4  -3  248.28    7.70
   3  -4  -3  243.78    7.80
  -3  -4   3  244.78    7.60
   3   4  -3  242.18    7.80
  -3   4   3  235.38    7.90
  -3   4   3  242.48    7.80
  -3   4   3  242.78    7.70
   3   4  -3  253.67    7.90
   3   4  -3  239.98    7.70
  -3   4   3  254.07    7.70
   2  -4  -3  139.99    4.60
   2  -4  -3  138.49    4.50
  -2  -4   3  134.69    4.60
   2  -4  -3  141.29    4.50
   2  -4  -3  137.49    4.60
  -2  -4   3  142.69    4.50
   2   4  -3  136.89    4.70
  -2   4   3  146.69    4.50
  -2   4   3  142.69    4.60
  -2   4   3  134.09    4.70
   2   4  -3  134.09    4.50
   2   4  -3  139.09    4.60
  -2   4   3  141.29    4.50
   1  -4  -3  292.47    9.30
  -1  -4   3  301.67    9.40
   1  -4  -3  293.57    9.30
   1  -4  -3  302.57    9.30
   1  -4  -3  290.47    9.20
  -1  -4   3  303.97    9.40
  -1  -4   3  298.67    9.20
   1   4  -3  292.57    9.40
   1   4  -3  289.27    9.30
  -1   4   3  301.27    9.30
   1   4  -3  301.67    9.40
  -1   4   3  295.47    9.30
  -1   4   3  288.67    9.40
  -1   4   3  296.57    9.40
   0  -4  -3   19.90    1.10
   0  -4  -3   18.50    1.10
   0  -4  -3   19.20    1.00
   0  -4   3   20.20    1.00
   0  -4  -3   20.10    1.10
   0  -4   3   20.20    1.10
   0  -4   3   19.90    1.10
   0   4   3   20.90    1.10
   0   4   3   19.60    1.10
   0   4  -3   19.30    1.10
   0   4   3   21.10    1.20
   0   4  -3   21.00    1.20
   1  -4   3    0.10    0.50
   1  -4   3    0.00    0.40
  -1  -4  -3    0.30    0.30
  -1  -4  -3    0.10    0.50
  -1  -4  -3   -0.10    0.40
  -1  -4  -3    0.20    0.50
   1  -4   3    0.00    0.40
   1   4   3    0.10    0.50
   1   4   3   -0.20    0.60
  -1   4  -3    0.30    0.40
   1   4   3    0.00    0.30
  -1   4  -3   -0.20    0.50
  -1   4  -3    0.20    0.60
   2  -4   3   17.80    1.10
  -2  -4  -3   20.10    1.00
   2  -4   3   22.30    1.00
  -2  -4  -3   21.00    1.20
   2  -4   3   20.50    1.20
  -2  -4  -3   18.50    1.10
  -2   4  -3   18.90    1.10
  -2   4  -3   21.00    1.20
   2   4   3   19.00    1.20
  -2   4  -3   20.10    1.10
   2   4   3   19.20    1.00
   2   4   3   23.20    1.30
  -3  -4  -3  169.78    5.60
   3  -4   3  172.68    5.60
  -3  -4  -3  171.28    5.70
   3  -4   3  182.68    5.60
  -3  -4  -3  173.48    5.50
   3  -4   3  170.88    5.60
  -3   4  -3  173.18    5.70
   3   4   3  164.78    5.70
   3   4   3  162.08    5.50
  -3   4  -3  179.38    5.60
   3   4   3  176.08    5.80
  -3   4  -3  168.48    5.60
  -3   4  -3  182.78    5.60
  -4  -4  -3   16.70    1.20
  -4  -4  -3   15.60    0.90
  -4  -4  -3   15.10    1.00
   4  -4   3   17.40    1.10
   4  -4   3   14.60    1.00
  -4   4  -3   15.20    1.00
  -4   4  -3   16.60    1.10
  -4   4  -3   17.30    1.00
   4   4   3   16.50    1.20
   4   4   3   16.70    1.20
   4   4   3   17.00    0.90
  -4   4  -3   16.40    1.10
  -5  -4  -3  133.19    4.50
   5  -4   3  133.79    4.50
  -5  -4  -3  134.79    4.70
  -5  -4  -3  141.59    4.40
   5  -4   3  130.89    4.50
  -5   4  -3  134.49    4.50
   5   4   3  136.19    4.70
  -5   4  -3  132.39    4.60
   5   4   3  138.39    4.70
   5   4   3  130.99    4.40
  -5   4  -3  136.59    4.60
  -6  -4  -3  168.88    5.80
  -6  -4  -3  175.88    5.60
  -6  -4  -3  167.68    5.50
   6  -4   3  170.18    5.60
   6  -4   3  160.48    5.60
   6   4   3  173.58    5.80
  -6   4  -3  179.48    5.80
   6   4   3  171.88    5.40
   6   4   3  173.68    5.80
  -6   4  -3  167.78    5.60
  -7  -4  -3  104.69    3.60
  -7  -4  -3  108.59    3.90
   7  -4   3   96.49    3.60
  -7  -4  -3  105.19    3.50
   7  -4   3  109.99    3.70
  -7   4  -3  105.79    3.60
   7   4   3  104.49    3.90
   7   4   3  105.59    3.40
   7   4   3  101.99    3.80
  -7   4  -3  103.49    3.80
  -8  -4  -3  253.57    7.80
   8  -4   3  248.18    7.80
  -8  -4  -3  239.18    7.60
   8  -4   3  233.88    7.80
  -8  -4  -3  240.18    8.10
   8   4   3  239.98    8.00
   8   4   3  239.78    7.40
  -8   4  -3  241.88    7.80
   8   4   3  236.98    8.00
  -8   4  -3  251.37    8.00
   9  -4   3    2.00    0.70
  -9  -4  -3    2.80    0.90
  -9  -4  -3    2.10    0.50
   9  -4   3    2.10    0.60
   9   4   3    2.90    0.90
  -9   4  -3    1.20    0.60
  -9   4  -3    2.00    1.00
  10  -4   3   19.50    1.50
 -10  -4  -3   19.30    1.50
  10  -4   3   19.80    1.20
 -10  -4  -3   21.90    1.10
  10   4   3   19.30    1.50
 -10   4  -3   20.80    1.70
 -10   4  -3   21.50    1.30
 -11  -4  -3   15.20    1.00
  11  -4   3   17.60    1.20
 -11  -4  -3   17.60    1.50
 -11   4  -3   16.90    1.30
 -11   4  -3   15.90    1.50
  11   4   3   15.90    1.40
 -12  -4  -3    8.80    0.90
 -12  -4  -3    8.40    1.30
  12  -4   3    8.40    1.00
  12   4   3    8.50    1.20
 -12   4  -3    7.50    1.30
 -12   4  -3    7.90    1.00
 -13  -4  -3    1.80    1.10
 -13  -4  -3    2.00    0.60
  13  -4   3    1.70    0.70
 -13   4  -3    2.30    0.80
  13   4   3    1.00    1.10
 -13   4  -3    1.00    1.30
  14  -4   3    0.00    0.60
 -14  -4  -3   -0.20    1.20
 -14  -4  -3   -0.10    0.60
 -14   4  -3   -0.10    0.80
 -14   4  -3   -0.30    1.40
  14   4   3   -0.30    1.00
  15  -4   3    0.00    0.60
 -15  -4  -3    0.60    1.30
 -15  -4  -3   -0.10    0.60
  15   4   3   -0.10    1.20
 -15   4  -3    0.00    0.90
 -15   4  -3    0.40    1.30
 -16  -4  -3   33.20    1.70
  16  -4   3   33.40    1.50
 -16  -4  -3   35.70    2.70
  16   4   3   34.80    2.70
 -16   4  -3   34.80    2.20
 -16   4  -3   35.30    2.90
 -17  -4  -3   16.00    2.20
 -17   4  -3   13.20    1.50
  17  -5  -3    7.90    0.90
  17   5  -3    9.30    3.00
  17   5  -3   10.00    2.00
 -17   5   3    7.40    1.40
 -16  -5   3   18.30    2.30
  16  -5  -3   14.70    1.10
 -16  -5   3   15.60    1.20
  16   5  -3   15.60    2.00
 -16   5   3   17.30    1.90
  16   5  -3   14.20    2.00
 -16   5   3   14.20    2.10
 -15  -5   3    0.00    1.30
 -15  -5   3    0.20    0.60
  15  -5  -3   -0.60    0.60
  15   5  -3    0.00    1.30
 -15   5   3   -0.10    1.30
  15   5  -3    0.30    1.40
 -15   5   3    0.50    1.00
 -14  -5   3    0.90    0.60
  14  -5  -3    1.00    1.00
 -14  -5   3    0.80    1.20
  14  -5  -3    0.60    0.70
  14   5  -3    0.10    1.10
 -14   5   3    1.20    1.20
 -14   5   3    0.90    0.90
  14   5  -3    0.50    1.30
 -13  -5   3    6.70    1.40
 -13  -5   3    5.80    0.70
  13  -5  -3    5.20    0.80
  13  -5  -3    4.80    1.10
 -13   5   3    6.10    1.40
  13   5  -3    4.90    1.30
  13   5  -3    4.20    1.20
 -13   5   3    5.50    1.00
  12  -5  -3   21.00    1.30
 -12  -5   3   19.80    1.70
 -12  -5   3   20.20    1.10
  12  -5  -3   18.20    1.60
 -12  -5   3   18.20    1.60
  12   5  -3   21.20    1.80
 -12   5   3   19.90    1.50
  12   5  -3   16.60    1.80
  11  -5  -3    1.10    0.90
 -11  -5   3    2.60    1.10
  11  -5  -3    2.70    0.70
 -11  -5   3    2.60    0.60
 -11  -5   3    2.30    1.00
  11   5  -3    3.30    1.10
  11   5  -3    2.90    1.10
 -11   5   3    1.90    1.10
 -11   5   3    2.40    0.80
 -10  -5   3   21.50    1.20
 -10  -5   3   26.70    1.70
 -10  -5   3   22.30    1.70
  10  -5  -3   19.70    1.50
  10  -5  -3   24.50    1.40
 -10   5   3   23.70    1.50
  10   5  -3   21.50    1.70
 -10   5   3   22.80    1.80
  10   5  -3   20.80    1.60
   9  -5  -3   48.70    2.20
  -9  -5   3   51.49    2.20
  -9  -5   3   47.90    1.90
   9  -5  -3   45.20    2.00
   9   5  -3   43.10    2.40
  -9   5   3   49.50    2.30
  -9   5   3   48.60    2.10
   9   5  -3   46.80    2.30
   8  -5  -3    4.10    0.90
  -8  -5   3    2.60    0.80
  -8  -5   3    4.00    0.60
   8  -5  -3    4.10    0.80
  -8   5   3    4.10    1.10
   8   5  -3    4.30    1.00
   8   5  -3    4.40    1.00
  -8   5   3    3.50    0.80
  -7  -5   3    0.80    0.80
   7  -5  -3    0.60    0.70
   7  -5  -3    0.40    0.60
  -7  -5   3    1.10    0.50
  -7   5   3    1.90    1.00
   7   5  -3    1.10    0.90
   7   5  -3    1.80    0.40
  -7   5   3    1.00    0.70
   7   5  -3    0.40    0.80
   6  -5  -3   24.50    1.40
  -6  -5   3   23.90    1.20
   6  -5  -3   24.60    1.50
  -6  -5   3   26.50    1.60
   6   5  -3   24.00    1.10
   6   5  -3   25.90    1.60
   6   5  -3   24.40    1.70
  -6   5   3   25.60    1.70
   5  -5  -3  142.99    5.00
   5  -5  -3  151.18    5.00
  -5  -5   3  146.69    4.80
  -5  -5   3  153.38    5.00
   5   5  -3  144.19    4.70
   5   5  -3  137.39    5.00
   5   5  -3  146.49    5.10
  -5   5   3  143.29    5.10
  -5   5   3  149.09    5.10
  -4  -5   3  153.08    5.10
   4  -5  -3  150.88    5.30
   4  -5  -3  158.28    5.40
  -4  -5   3  154.38    5.30
   4   5  -3  157.68    5.40
   4   5  -3  165.08    5.50
   4   5  -3  154.58    5.10
  -4   5   3  166.88    5.40
  -4   5   3  162.28    5.50
  -3  -5   3   -0.10    0.50
  -3  -5   3    0.70    0.70
   3  -5  -3    0.00    0.70
   3  -5  -3    0.00    0.60
   3   5  -3    0.10    0.50
  -3   5   3    0.00    0.70
   3   5  -3   -0.30    0.70
   3   5  -3    0.30    0.80
  -3   5   3    0.10    0.60
   2  -5  -3   94.59    3.40
   2  -5  -3   96.39    3.40
   2  -5  -3   96.79    3.40
  -2  -5   3   89.19    3.30
  -2  -5   3   91.79    3.40
   2  -5  -3   98.09    3.40
   2   5  -3   92.69    3.50
   2   5  -3   95.69    3.30
  -2   5   3   97.39    3.40
   2   5  -3   97.79    3.50
  -2   5   3   95.99    3.60
   1  -5  -3   -0.30    0.60
   1  -5  -3    0.80    0.50
  -1  -5   3    0.00    0.70
   1  -5  -3   -0.20    0.70
  -1  -5   3   -0.10    0.50
   1   5  -3   -0.50    0.70
   1   5  -3   -0.50    0.50
  -1   5   3    0.10    0.60
   1   5  -3   -0.30    0.80
  -1   5   3    0.00    0.70
  -1   5   3    0.00    0.60
   0  -5  -3    0.20    0.60
   0  -5   3    0.30    0.50
   0  -5  -3    0.20    0.60
   0  -5   3    0.20    0.60
   0  -5  -3   -0.40    0.50
   0   5  -3    0.00    0.60
   0   5  -3    0.00    0.70
   0   5   3    0.20    0.70
   0   5   3   -0.10    0.50
   0   5  -3    0.10    0.70
   0   5   3    0.30    0.60
  -1  -5  -3    5.00    0.90
  -1  -5  -3    4.90    0.80
  -1  -5  -3    5.00    0.60
   1  -5   3    4.60    0.80
   1  -5   3    5.40    0.70
   1   5   3    5.50    0.70
   1   5   3    4.70    1.00
  -1   5  -3    4.90    0.90
  -1   5  -3    4.50    0.70
  -1   5  -3    5.00    0.90
   1   5   3    4.80    0.80
   2  -5   3   -0.30    0.70
   2  -5   3    0.30    0.70
  -2  -5  -3   -0.10    0.60
  -2  -5  -3   -0.10    0.50
  -2  -5  -3    0.20    0.70
   2   5   3    0.30    0.70
  -2   5  -3   -0.30    0.70
   2   5   3   -0.30    0.40
  -2   5  -3    0.20    0.80
   2   5   3    0.40    0.80
  -2   5  -3   -0.40    0.50
  -3  -5  -3   14.10    1.00
   3  -5   3   16.90    1.10
   3  -5   3   13.40    1.20
  -3  -5  -3   12.60    1.20
  -3  -5  -3   15.70    1.20
  -3   5  -3   13.60    1.20
   3   5   3   17.30    1.30
   3   5   3   14.90    1.40
   3   5   3   13.90    1.00
  -3   5  -3   13.50    1.30
   4  -5   3    3.20    0.80
  -4  -5  -3    4.00    0.90
  -4  -5  -3    2.70    0.60
   4  -5   3    2.50    0.80
  -4  -5  -3    4.50    0.80
   4   5   3    2.60    1.00
  -4   5  -3    3.30    0.90
  -4   5  -3    2.30    0.70
   4   5   3    2.20    0.60
   4   5   3    3.40    0.90
  -5  -5  -3    1.10    0.50
   5  -5   3    0.20    0.70
  -5  -5  -3    1.10    0.80
  -5  -5  -3    1.30    0.70
   5  -5   3    0.50    0.70
   5   5   3    0.80    0.80
   5   5   3    0.70    0.50
  -5   5  -3    1.00    0.90
   5   5   3    1.40    0.90
   6  -5   3    2.20    0.80
   6  -5   3    2.00    0.70
  -6  -5  -3    2.50    0.80
  -6  -5  -3    3.30    0.60
  -6  -5  -3    2.00    0.80
   6   5   3    2.80    1.00
   6   5   3    2.70    1.00
   6   5   3    2.20    0.50
  -6   5  -3    3.10    1.00
   7  -5   3    9.00    1.00
  -7  -5  -3    8.60    1.10
  -7  -5  -3    9.60    1.20
   7  -5   3    8.40    1.10
  -7  -5  -3    9.50    0.90
  -7   5  -3    6.70    1.20
   7   5   3    8.30    0.80
   7   5   3    7.30    1.20
   7   5   3    8.80    1.20
  -8  -5  -3    7.70    0.80
  -8  -5  -3    6.30    1.00
   8  -5   3    6.00    1.00
  -8  -5  -3    5.70    1.10
   8  -5   3    6.60    0.90
   8   5   3    6.70    0.60
   8   5   3    6.30    1.10
   8   5   3    6.90    1.20
  -8   5  -3    6.20    1.10
   9  -5   3    1.30    0.70
   9  -5   3    0.80    0.90
  -9  -5  -3    0.70    0.80
  -9  -5  -3    1.20    0.60
  -9   5  -3    1.00    1.00
   9   5   3    1.00    1.10
  10  -5   3    2.40    0.80
 -10  -5  -3    2.80    1.00
  10  -5   3    2.30    1.00
 -10  -5  -3    3.60    0.70
 -10   5  -3    3.20    1.10
  10   5   3    2.40    1.20
 -11  -5  -3    7.00    0.90
 -11  -5  -3    5.90    1.20
  11  -5   3    7.60    1.00
  11   5   3    8.80    1.50
 -11   5  -3    5.20    1.30
 -11   5  -3    9.40    1.20
  12  -5   3    0.80    0.80
 -12  -5  -3    1.00    1.10
 -12  -5  -3    1.40    0.70
 -12   5  -3    0.20    0.90
  12   5   3    0.80    1.30
 -12   5  -3    1.90    1.50
 -13  -5  -3   -0.20    0.70
  13  -5   3    0.20    0.80
 -13  -5  -3    0.80    1.20
 -13   5  -3    0.30    1.50
  13   5   3    0.50    1.30
 -13   5  -3   -0.30    1.00
  14  -5   3    1.20    0.80
 -14  -5  -3    0.90    0.80
 -14  -5  -3    1.30    1.50
 -14   5  -3    0.50    1.60
 -14   5  -3    1.60    1.10
  14   5   3    0.30    1.50
 -15  -5  -3   15.40    2.30
  15  -5   3   15.20    1.40
 -15   5  -3   13.90    1.60
 -15   5  -3   10.90    2.30
  15   5   3   12.10    2.10
 -14  -6   3    2.40    0.80
 -14  -6   3    2.10    1.60
  14  -6  -3    1.70    1.30
  14  -6  -3    0.90    0.90
 -14   6   3    2.10    1.70
  14   6  -3    3.10    1.70
  14   6  -3    1.80    1.60
 -13  -6   3   18.90    2.30
  13  -6  -3   19.60    2.00
 -13  -6   3   19.00    1.40
  13  -6  -3   18.50    1.60
 -13   6   3   20.20    2.40
  13   6  -3   19.30    2.40
  13   6  -3   21.70    2.20
 -12  -6   3    1.40    0.70
  12  -6  -3    2.20    1.30
 -12  -6   3    1.60    1.30
  12  -6  -3   -0.10    0.90
 -12  -6   3    1.20    1.30
 -12   6   3    1.40    1.40
  12   6  -3    0.70    1.30
  12   6  -3    2.20    1.40
 -11  -6   3   14.30    1.60
  11  -6  -3   11.40    1.40
  11  -6  -3   10.60    1.20
 -11  -6   3   10.70    1.20
 -11  -6   3    8.90    1.40
  11   6  -3   11.70    1.60
 -11   6   3   11.60    1.70
  11   6  -3   10.70    1.60
  10  -6  -3    0.10    1.00
 -10  -6   3    0.30    1.10
 -10  -6   3    0.20    0.70
  10  -6  -3   -0.10    0.80
 -10  -6   3    0.90    1.10
  10   6  -3   -0.40    1.00
  10   6  -3    0.60    1.20
 -10   6   3   -0.10    1.20
  -9  -6   3   -0.20    0.60
   9  -6  -3    0.00    0.90
   9  -6  -3    0.10    0.80
  -9  -6   3   -0.50    1.00
  -9  -6   3   -0.30    1.00
  -9   6   3    0.60    1.10
   9   6  -3   -0.20    1.10
   9   6  -3   -0.10    1.10
  -8  -6   3    0.50    1.00
  -8  -6   3    1.00    0.70
   8  -6  -3    0.60    0.80
   8  -6  -3    1.30    1.00
   8   6  -3    0.40    0.40
   8   6  -3    0.40    1.10
   8   6  -3   -0.10    1.00
  -8   6   3    0.90    1.20
   7  -6  -3   31.90    1.90
   7  -6  -3   30.40    1.80
  -7  -6   3   29.20    1.50
  -7  -6   3   28.80    1.90
  -7   6   3   31.70    2.10
   7   6  -3   28.90    2.00
   7   6  -3   29.70    1.90
   7   6  -3   29.10    1.30
  -6  -6   3    0.50    0.60
   6  -6  -3    0.00    0.80
   6  -6  -3    0.30    0.90
  -6  -6   3    0.20    0.90
   6   6  -3    0.40    1.10
   6   6  -3   -0.20    1.00
   6   6  -3    0.50    0.60
  -6   6   3    0.80    1.00
  -5  -6   3    7.10    1.10
   5  -6  -3    7.50    1.00
  -5  -6   3    6.20    0.80
   5  -6  -3    4.00    0.90
   5   6  -3    5.70    1.10
  -5   6   3    6.40    1.30
   5   6  -3    9.50    1.30
   5   6  -3    6.30    0.70
  -4  -6   3    9.00    0.90
   4  -6  -3    8.30    1.20
  -4  -6   3    8.50    1.10
   4   6  -3   11.50    1.40
  -4   6   3   10.30    1.20
  -4   6   3    5.70    1.10
   4   6  -3    8.10    1.00
   4   6  -3    9.20    1.30
  -3  -6   3    0.80    0.70
   3  -6  -3    0.70    0.90
  -3  -6   3    1.60    0.90
   3   6  -3    0.90    1.00
  -3   6   3    2.20    0.90
   3   6  -3    1.00    1.00
   3   6  -3    1.20    0.60
  -3   6   3    2.10    1.10
  -2  -6   3   80.69    3.00
  -2  -6   3   79.49    3.20
   2  -6  -3   84.79    3.20
  -2   6   3   80.69    3.40
   2   6  -3   74.89    3.00
   2   6  -3   73.69    3.30
  -2   6   3   83.59    3.20
   2   6  -3   89.49    3.40
  -1  -6   3   65.99    2.90
  -1  -6   3   66.39    2.60
   1  -6  -3   63.09    2.80
   1   6  -3   72.09    2.90
   1   6  -3   69.09    2.90
   1   6  -3   68.59    2.70
  -1   6   3   70.09    3.00
  -1   6   3   66.89    2.80
   0  -6   3   -0.20    0.80
   0  -6  -3    0.10    0.70
   0   6  -3    0.00    0.70
   0   6  -3    0.20    1.00
   0   6  -3   -0.50    0.90
   0   6   3    0.10    0.90
   0   6   3    0.50    0.70
  -1  -6  -3   19.50    1.40
  -1  -6  -3   19.50    1.50
   1  -6   3   18.30    1.60
  -1  -6  -3   17.70    1.50
  -1   6  -3   20.20    1.50
  -1   6  -3   18.00    1.60
   1   6   3   19.10    1.40
   1   6   3   20.40    1.60
   1   6   3   20.60    1.80
  -2  -6  -3   38.70    2.00
  -2  -6  -3   37.60    1.80
   2  -6   3   37.70    2.00
  -2  -6  -3   37.10    2.00
  -2   6  -3   34.50    2.00
   2   6   3   36.10    1.80
   2   6   3   35.00    2.20
  -2   6  -3   36.10    2.10
   2   6   3   42.70    2.10
  -3  -6  -3    0.60    0.70
   3  -6   3    0.50    0.90
  -3  -6  -3    0.20    0.90
  -3  -6  -3   -0.10    0.90
   3   6   3    0.10    1.00
  -3   6  -3    0.70    1.10
  -3   6  -3    0.00    0.90
   3   6   3   -0.20    0.60
   3   6   3    0.40    1.00
  -4  -6  -3   25.70    1.90
  -4  -6  -3   27.40    1.60
  -4  -6  -3   26.90    1.90
   4  -6   3   29.60    1.80
  -4   6  -3   27.90    2.00
  -4   6  -3   31.90    1.90
   4   6   3   25.70    1.50
   4   6   3   31.00    2.00
   4   6   3   26.50    2.00
   5  -6   3   14.60    1.50
  -5  -6  -3   14.50    1.60
  -5  -6  -3   16.00    1.30
  -5  -6  -3   14.70    1.60
   5  -6   3   17.80    1.60
  -5   6  -3   15.10    1.70
   5   6   3   15.60    1.70
   5   6   3   14.30    1.70
   5   6   3   13.00    1.10
  -6  -6  -3   26.90    1.60
  -6  -6  -3   33.20    1.90
   6  -6   3   31.30    1.90
  -6  -6  -3   30.80    2.00
   6  -6   3   33.50    1.90
   6   6   3   29.20    2.00
  -6   6  -3   28.60    2.10
   6   6   3   28.60    1.90
   6   6   3   27.00    1.40
  -7  -6  -3   28.10    2.10
   7  -6   3   33.60    2.00
  -7  -6  -3   29.50    1.60
   7  -6   3   31.70    1.90
  -7  -6  -3   32.20    2.00
  -7   6  -3   31.40    2.20
   7   6   3   32.60    2.20
   7   6   3   30.60    2.10
   7   6   3   27.60    1.40
  -8  -6  -3   15.40    1.30
  -8  -6  -3   15.30    1.60
   8  -6   3   14.30    1.50
   8  -6   3   14.40    1.60
   8   6   3   16.40    1.90
   8   6   3   15.60    1.80
   8   6   3   13.80    0.90
  -8   6  -3   16.00    1.90
   9  -6   3   22.50    1.80
  -9  -6  -3   18.40    1.40
   9  -6   3   24.50    1.80
  -9  -6  -3   20.10    2.00
   9   6   3   19.30    2.10
  -9   6  -3   19.40    2.10
 -10  -6  -3    9.40    1.10
  10  -6   3    7.10    1.90
 -10  -6  -3    8.80    1.50
  10  -6   3    8.80    1.20
  10   6   3    9.10    1.80
 -10   6  -3    6.80    1.60
 -11  -6  -3    1.70    1.30
  11  -6   3    1.10    1.00
 -11  -6  -3    1.80    0.90
  11   6   3    2.60    1.50
 -11   6  -3    2.30    1.60
  12  -6   3    0.60    1.00
 -12  -6  -3    0.70    1.50
 -12  -6  -3    0.50    0.90
 -12   6  -3   -0.80    1.70
  12   6   3   -0.20    1.60
 -11  -7   3    1.10    2.30
  11  -7  -3    0.10    1.20
  11  -7  -3   -0.50    1.50
 -11  -7   3    0.40    1.10
 -11  -7   3    0.20    1.50
  11   7  -3   -0.10    1.70
  11   7  -3    0.20    2.40
 -10  -7   3   10.80    1.80
 -10  -7   3   15.80    1.90
  10  -7  -3   15.40    1.60
  10  -7  -3   15.80    1.90
  10   7  -3   13.40    1.90
  10   7  -3   11.60    1.80
 -10   7   3    9.20    1.80
   9  -7  -3    1.00    1.10
   9  -7  -3    1.00    1.40
  -9  -7   3    0.40    1.30
  -9  -7   3    0.50    1.20
  -9  -7   3    0.40    0.90
   9   7  -3    1.10    1.40
  -9   7   3    0.10    1.70
   9   7  -3    0.60    1.40
   8  -7  -3    0.90    1.30
  -8  -7   3   -0.90    1.30
  -8  -7   3    0.80    0.90
   8  -7  -3    1.10    1.10
  -8  -7   3   -0.20    1.30
   8   7  -3    0.50    1.40
   8   7  -3    0.40    0.60
  -8   7   3    1.80    1.50
   8   7  -3   -0.30    1.40
   7  -7  -3    2.70    1.10
  -7  -7   3    1.30    1.20
  -7  -7   3    1.70    0.90
   7  -7  -3    2.80    1.30
  -7  -7   3    2.90    1.30
   7   7  -3    2.00    1.40
   7   7  -3    2.50    1.50
  -7   7   3    2.40    1.60
   7   7  -3    2.10    0.70
  -6  -7   3   15.60    1.70
  -6  -7   3   13.90    1.30
   6  -7  -3   10.50    1.50
  -6  -7   3   13.50    1.60
   6   7  -3   12.80    1.70
   6   7  -3   15.30    1.80
   6   7  -3   12.60    1.20
  -6   7   3   11.70    1.80
  -5  -7   3    8.10    1.40
  -5  -7   3    9.30    1.10
   5  -7  -3    7.20    1.20
  -5   7   3    8.90    1.70
   5   7  -3    9.70    1.70
   5   7  -3    9.20    1.50
   5   7  -3    6.30    0.90
   4  -7  -3    4.30    1.10
  -4  -7   3    7.60    1.30
  -4  -7   3   10.20    1.10
  -4   7   3    7.30    2.00
   4   7  -3    9.40    1.50
   4   7  -3    4.40    0.90
  -4   7   3    6.80    1.60
   4   7  -3    6.90    1.40
   3  -7  -3   -0.30    1.10
  -3  -7   3   -0.60    1.10
  -3  -7   3   -0.60    0.90
   3   7  -3   -0.30    0.80
   3   7  -3    0.70    1.20
  -3   7   3    0.20    1.40
  -3   7   3   -0.80    1.00
   3   7  -3   -0.70    1.20
  -2  -7   3    0.00    1.10
   2  -7  -3    0.50    1.10
   2   7  -3   -0.60    1.30
  -2   7   3   -0.10    1.30
   2   7  -3   -0.10    0.80
  -2   7   3    0.20    1.00
  -1  -7   3    6.00    1.30
   1  -7  -3    7.80    1.30
  -1   7   3    4.50    1.00
   1   7  -3    8.40    1.50
  -1   7   3    4.70    1.50
   1   7  -3    5.50    1.10
   0  -7  -3    2.80    1.20
   0  -7   3    3.50    1.20
   0   7  -3    5.20    1.40
   0   7  -3    3.70    1.00
   0   7   3    4.60    1.40
   0   7   3    3.80    1.00
   1  -7   3   27.50    2.10
  -1  -7  -3   30.00    1.90
   1   7   3   27.40    1.80
   1   7   3   29.30    2.30
  -1   7  -3   29.50    2.10
  -1   7  -3   29.00    2.00
   2  -7   3   40.30    2.40
  -2  -7  -3   40.30    2.30
   2   7   3   36.20    2.10
   2   7   3   37.50    2.60
  -2   7  -3   37.70    2.50
  -2   7  -3   39.70    2.30
  -3  -7  -3    9.10    2.10
   3  -7   3    7.20    1.30
  -3  -7  -3   10.40    1.50
  -3   7  -3    6.20    1.30
  -3   7  -3    6.90    1.50
   3   7   3    6.10    1.00
   3   7   3    7.10    1.60
  -4  -7  -3    2.90    1.00
  -4  -7  -3    2.10    1.30
   4  -7   3    2.80    1.20
  -4  -7  -3    1.60    1.20
  -4   7  -3    1.20    1.40
   4   7   3    1.30    1.30
   4   7   3    2.10    1.40
   4   7   3    2.00    0.90
  -5  -7  -3  116.29    4.30
   5  -7   3  110.39    4.30
  -5  -7  -3  110.49    4.10
  -5  -7  -3  113.59    4.50
   5   7   3  106.49    4.60
   5   7   3  113.69    4.60
   5   7   3  105.69    3.90
  -5   7  -3   99.59    4.40
  -6  -7  -3    0.40    1.30
  -6  -7  -3    0.50    1.30
  -6  -7  -3    0.60    1.00
   6  -7   3    0.60    1.20
   6   7   3    0.10    1.50
  -6   7  -3    0.30    1.60
   6   7   3    0.10    1.40
   6   7   3    0.20    0.70
   7  -7   3   16.80    2.00
  -7  -7  -3   18.10    2.20
  -7  -7  -3   19.10    2.00
   7  -7   3   14.70    1.70
  -7  -7  -3   16.40    1.70
   7   7   3   13.70    1.90
  -7   7  -3   18.60    2.10
   7   7   3   15.80    1.30
  -8  -7  -3   25.40    2.50
  -8  -7  -3   24.30    1.90
   8  -7   3   28.30    2.30
   8  -7   3   27.50    2.20
   8   7   3   22.60    2.50
  -8   7  -3   28.30    2.70
   8   7   3   25.00    1.30
  -9  -7  -3   36.40    2.10
   9  -7   3   33.20    2.50
  -9  -7  -3   28.30    2.70
   9  -7   3   37.20    2.50
   9   7   3   31.60    2.90
  -9   7  -3   30.80    2.90
   4   8  -3   -0.90    1.90
   3   8  -3    2.30    1.80
  -3   8   3    3.60    1.50
   2  -8  -3    3.00    2.40
   2   8  -3    2.00    1.30
  -2   8   3    3.20    1.30
   2   8  -3    4.60    1.90
  -2   8   3    5.80    3.10
   1  -8  -3    3.50    1.80
  -1   8   3    4.70    1.40
   1   8  -3    2.50    1.30
  -1   8   3    4.10    2.10
   1   8  -3    5.20    2.00
   0  -8  -3    3.70    1.60
   0   8  -3    4.00    2.00
   0   8   3    4.00    2.00
   0   8   3    4.10    1.20
   0   8  -3    3.50    1.30
  -1  -8  -3    1.10    1.50
   1   8   3    1.70    2.80
  -1   8  -3   -0.30    1.70
  -1   8  -3    1.50    1.30
   1   8   3    0.40    1.30
  -2  -8  -3    0.20    1.60
  -2   8  -3    0.50    1.40
  -2   8  -3   -0.20    1.90
  -3  -8  -3    2.60    1.80
  -3   8  -3    2.00    1.80
 -21   0   4    0.70    0.70
 -21   0   4    0.30    1.70
 -20   0   4   23.40    1.20
 -20   0   4   19.20    2.20
 -19   0   4   -0.30    0.50
 -19   0   4    0.00    1.30
 -18   0   4    5.80    1.40
 -18   0   4    4.60    0.60
  17   0  -4    6.90    1.20
 -17   0   4    5.40    0.50
 -17   0   4    4.30    1.10
 -16   0   4   28.70    1.10
 -16   0   4   29.50    1.90
  16   0  -4   30.30    1.70
 -15   0   4   50.59    1.70
 -15   0   4   48.80    2.30
  15   0  -4   50.59    2.30
 -14   0   4  409.76   13.00
  14   0  -4  414.76   13.00
  14   0  -4  406.96   12.80
  13   0  -4   12.50    1.10
  13   0  -4   11.80    0.90
 -13   0   4   11.10    1.00
 -13   0   4   12.60    0.60
 -13   0   4   11.30    1.10
  13   0  -4   13.00    1.00
  12   0  -4    8.00    0.80
  12   0  -4    7.90    0.90
 -12   0   4    6.60    0.80
 -12   0   4    6.60    0.80
  12   0  -4    8.10    0.80
 -12   0   4    7.10    0.40
 -12   0   4    7.60    0.40
 -11   0   4    1.60    0.20
  11   0  -4    2.80    0.50
 -11   0   4    2.60    0.20
  11   0  -4    2.30    0.50
 -11   0   4    1.90    0.50
  11   0  -4    2.00    0.50
 -11   0   4    2.60    0.60
 -10   0   4  579.04   18.60
  10   0  -4  629.84   18.90
  10   0  -4  622.24   18.90
  10   0  -4  624.24   18.90
 -10   0   4  631.24   18.90
 -10   0   4  610.64   19.00
  -9   0   4    1.10    0.40
   9   0  -4    1.70    0.40
   9   0  -4    0.70    0.40
   9   0  -4    0.50    0.30
   8   0  -4  352.96   10.80
   8   0  -4  355.66   10.80
   8   0  -4  349.37   10.90
  -8   0   4  345.57   10.90
  -7   0   4  763.62   24.00
   7   0  -4  807.52   24.00
   7   0  -4  800.02   24.00
   7   0  -4  778.72   24.00
   6   0  -4    1.60    0.30
   6   0  -4    1.50    0.30
  -6   0   4    1.60    0.30
   6   0  -4    2.10    0.30
   5   0  -4  528.05   16.20
  -5   0   4  519.05   16.10
  -5   0   4  523.65   16.20
   5   0  -4  564.04   16.20
   5   0  -4  528.25   16.20
  -5   0   4  531.35   16.10
  -4   0   4  448.36   13.60
   4   0  -4  451.85   13.70
  -4   0   4  439.66   13.60
   4   0  -4  449.26   13.70
  -4   0   4  449.36   13.60
   3   0  -4  495.75   15.00
  -3   0   4  472.05   15.00
   3   0  -4  493.05   15.00
  -3   0   4  493.75   15.00
   3   0  -4  498.55   15.00
   3   0  -4  507.95   15.00
   2   0  -4   14.80    0.60
  -2   0   4   15.30    0.60
   2   0  -4   18.00    0.60
   2   0  -4   15.20    0.60
   1   0  -4   45.30    1.50
  -1   0   4   44.90    1.40
   1   0  -4   44.00    1.40
  -1   0   4   41.20    1.40
   1   0  -4   43.70    1.40
   0   0  -4 1499.35   46.50
   0   0   4 1592.24   46.60
   0   0   4 1573.54   46.50
   0   0  -4 1552.74   46.60
   0   0  -4 1586.84   46.60
   0   0   4 1488.25   46.50
   0   0  -4 1471.35   46.60
  -1   0  -4  165.98    5.30
   1   0   4  173.78    5.30
   1   0   4  163.58    5.30
   1   0   4  172.08    5.30
  -1   0  -4  176.08    5.30
  -1   0  -4  176.88    5.20
  -1   0  -4  174.48    5.40
  -2   0  -4 1328.67   40.30
   2   0   4 1338.17   40.20
   2   0   4 1323.37   40.20
  -2   0  -4 1316.87   40.20
   3   0   4   16.80    0.80
  -3   0  -4   19.30    0.70
  -3   0  -4   17.50    0.80
   3   0   4   17.80    0.70
  -4   0  -4   79.49    2.70
   4   0   4   80.89    2.60
  -4   0  -4   80.79    2.60
   4   0   4   80.89    2.70
   5   0   4   73.79    2.60
   5   0   4   74.59    2.40
   5   0   4   77.29    2.40
  -5   0  -4   73.39    2.60
  -5   0  -4   75.59    2.40
   6   0   4  116.89    3.90
  -6   0  -4  117.39    3.70
   6   0   4  120.19    3.70
  -6   0  -4  111.19    3.80
   6   0   4  114.39    3.70
   7   0   4   59.69    1.90
  -7   0  -4   60.19    2.00
   7   0   4   63.89    1.90
   7   0   4   51.89    2.10
  -7   0  -4   57.19    2.20
  -8   0  -4   50.59    2.10
   8   0   4   57.39    1.80
   8   0   4   48.30    2.10
   8   0   4   56.19    1.80
  -8   0  -4   55.79    1.90
   9   0   4   32.00    1.10
  -9   0  -4   29.40    1.40
   9   0   4   32.20    1.10
  -9   0  -4   29.90    1.20
   9   0   4   27.40    1.40
  -9   0  -4   29.40    1.40
 -10   0  -4    0.20    0.70
 -10   0  -4    0.40    0.30
  10   0   4    0.10    0.60
 -10   0  -4   -0.10    0.50
 -11   0  -4   29.40    1.60
 -11   0  -4   25.30    1.50
  11   0   4   29.60    1.60
 -11   0  -4   29.40    1.20
  12   0   4   23.90    1.60
 -12   0  -4   24.60    1.50
 -12   0  -4   23.80    1.10
 -12   0  -4   25.10    1.60
 -13   0  -4    4.60    0.90
  13   0   4    4.30    0.90
 -13   0  -4    4.20    0.60
 -13   0  -4    3.30    0.90
 -14   0  -4   13.90    1.00
 -14   0  -4   13.10    1.40
 -14   0  -4   13.90    1.40
  14   0   4   12.30    1.30
 -15   0  -4   78.59    2.80
  15   0   4   78.69    3.30
  16   0   4  108.79    4.50
 -16   0  -4  114.29    3.80
 -16   0  -4  111.39    4.50
  17   0   4   73.39    3.60
 -17   0  -4   73.89    2.80
 -17   0  -4   77.29    3.60
  18   0   4  200.18    7.40
 -18   0  -4  206.98    6.70
 -18   0  -4  203.68    7.50
 -19   0  -4   20.60    2.40
 -19   0  -4   21.10    1.70
  19   0   4   15.50    2.20
 -21  -1   4    0.90    0.60
 -21  -1   4    1.60    1.70
 -21   1   4    1.20    0.80
  21   1  -4    1.20    1.60
 -21   1   4    0.40    1.80
 -20  -1   4   26.30    1.20
 -20  -1   4   26.30    2.40
  20   1  -4   25.60    2.40
 -20   1   4   24.80    2.50
 -20   1   4   24.80    1.40
 -19  -1   4   10.60    1.60
 -19  -1   4    9.50    0.80
 -19   1   4    9.90    1.70
  19   1  -4    9.70    1.50
 -19   1   4    9.70    1.00
 -18  -1   4    0.00    0.40
 -18  -1   4   -0.20    1.00
 -18   1   4    0.40    1.20
  18   1  -4    0.10    1.10
 -18   1   4   -0.30    0.50
 -17  -1   4   83.89    3.50
 -17  -1   4   83.89    2.70
  17   1  -4   84.19    3.40
 -17   1   4   81.69    2.90
 -17   1   4   86.79    3.50
 -16  -1   4   80.99    2.50
 -16  -1   4   81.89    3.30
 -16  -1   4   80.19    3.30
  16   1  -4   79.19    3.20
 -16   1   4   77.09    3.20
 -16   1   4   76.49    2.70
  15  -1  -4  185.38    6.00
 -15  -1   4  188.18    6.10
 -15  -1   4  171.18    6.10
 -15   1   4  182.18    5.70
 -15   1   4  172.18    6.10
  15   1  -4  186.98    6.10
  15   1  -4  170.88    6.10
 -14  -1   4   62.79    2.40
 -14  -1   4   61.09    2.60
  14  -1  -4   65.19    2.40
 -14  -1   4   67.09    2.60
  14   1  -4   67.89    2.60
 -14   1   4   63.29    2.20
 -14   1   4   65.09    2.70
  14   1  -4   66.49    2.60
  14   1  -4   64.49    2.40
 -13  -1   4   25.50    1.40
 -13  -1   4   27.80    1.50
  13   1  -4   27.30    1.40
  13   1  -4   28.60    1.50
 -13   1   4   28.80    1.10
  13   1  -4   29.00    1.50
 -13   1   4   29.40    1.60
 -12  -1   4  118.09    4.00
  12  -1  -4  116.49    3.90
 -12   1   4  114.59    4.00
  12   1  -4  120.99    3.90
  12   1  -4  113.29    4.00
 -12   1   4  114.09    3.70
  12   1  -4  114.39    4.00
  11  -1  -4    0.20    0.50
 -11  -1   4    0.20    0.50
 -11   1   4    0.40    0.60
  11   1  -4   -0.30    0.50
  11   1  -4    0.40    0.40
 -11   1   4   -0.20    0.30
  11   1  -4    0.10    0.50
  10  -1  -4   54.49    2.00
 -10   1   4   54.69    1.90
  10   1  -4   54.69    2.10
  10   1  -4   56.39    2.00
 -10   1   4   50.09    2.10
 -10   1   4   55.09    1.80
  10   1  -4   60.39    2.10
 -10   1   4   48.30    1.80
   9  -1  -4  509.65   15.50
   9   1  -4  511.75   15.60
   9   1  -4  510.35   15.50
  -9   1   4  480.35   15.60
   9   1  -4  514.05   15.60
  -9   1   4  518.25   15.40
  -9   1   4  478.75   15.40
  -9   1   4  516.95   15.40
   8  -1  -4 2134.19   63.19
   8  -1  -4 2104.39   63.29
  -8   1   4 2146.49   63.19
   8   1  -4 2104.99   63.29
  -8   1   4 2021.40   63.29
   8   1  -4 2066.19   63.29
   8   1  -4 2077.99   63.39
  -8   1   4 2122.09   63.19
  -8   1   4 2015.70   63.19
   7  -1  -4   42.40    1.50
   7  -1  -4   45.50    1.40
   7  -1  -4   44.20    1.30
  -7   1   4   40.30    1.60
   7   1  -4   40.30    1.50
   7   1  -4   41.70    1.60
  -7   1   4   41.80    1.40
  -7   1   4   40.60    1.40
  -7   1   4   40.20    1.40
   7   1  -4   43.70    1.50
   6  -1  -4  636.44   19.80
   6  -1  -4  653.13   19.90
   6  -1  -4  660.93   19.80
   6  -1  -4  669.23   19.70
   6   1  -4  644.74   19.90
   6   1  -4  655.23   19.90
  -6   1   4  639.84   19.80
  -6   1   4  628.14   19.80
   6   1  -4  655.83   19.80
  -6   1   4  670.13   19.90
   5  -1  -4  150.58    4.70
  -5  -1   4  149.59    4.60
  -5  -1   4  151.68    4.60
   5  -1  -4  148.09    4.60
   5  -1  -4  153.28    4.60
   5  -1  -4  145.69    4.60
  -5   1   4  147.59    4.70
   5   1  -4  147.69    4.80
   5   1  -4  155.18    4.70
   5   1  -4  148.89    4.70
  -5   1   4  147.39    4.60
   4  -1  -4 1726.13   52.69
   4  -1  -4 1732.83   52.59
  -4  -1   4 1695.03   52.69
  -4  -1   4 1869.71   52.59
  -4  -1   4 1711.33   52.59
   4  -1  -4 1758.52   52.59
  -4   1   4 1694.23   52.69
   4   1  -4 1713.13   52.69
  -4   1   4 1713.53   52.59
   4   1  -4 1808.42   52.59
   4   1  -4 1699.43   52.69
  -3  -1   4  286.57    8.90
   3  -1  -4  302.27    9.00
   3  -1  -4  289.77    9.00
  -3  -1   4  289.27    9.00
   3  -1  -4  289.37    9.00
   3   1  -4  293.77    8.90
   3   1  -4  292.77    9.00
  -3   1   4  291.77    9.00
   3   1  -4  299.37    9.00
  -3   1   4  286.97    9.00
   3   1  -4  303.87    9.10
   3   1  -4  301.17    8.90
  -2  -1   4    0.70    0.20
   2  -1  -4    0.50    0.10
   2  -1  -4    0.60    0.20
   2  -1  -4    0.50    0.20
  -2   1   4    0.90    0.20
  -2   1   4    1.00    0.20
   2   1  -4    0.80    0.20
   2   1  -4    0.50    0.20
   1  -1  -4 1530.85   46.60
  -1  -1   4 1444.86   46.60
  -1  -1   4 1496.05   46.60
  -1  -1   4 1722.03   46.70
   1  -1  -4 1552.64   46.60
   1  -1  -4 1498.75   46.60
   1  -1  -4 1534.65   46.60
   1   1  -4 1501.25   46.60
  -1   1   4 1605.54   46.60
  -1   1   4 1585.14   46.60
  -1   1   4 1547.45   46.60
   1   1  -4 1507.65   46.60
   1   1  -4 1495.15   46.70
   1   1  -4 1534.75   46.60
   0  -1   4  105.49    3.40
   0  -1  -4  108.29    3.40
   0  -1   4  109.59    3.40
   0  -1  -4  111.49    3.40
   0  -1   4  104.59    3.40
   0  -1  -4  109.19    3.40
   0  -1  -4  106.19    3.40
   0   1  -4  104.79    3.40
   0   1  -4  107.59    3.40
   0   1   4  104.79    3.40
   0   1  -4  107.79    3.40
   0   1  -4  110.99    3.40
   0   1   4  109.29    3.40
   0   1   4  106.49    3.40
  -1  -1  -4  497.65   14.60
  -1  -1  -4  467.15   14.60
   1  -1   4  491.95   14.60
  -1  -1  -4  457.35   14.60
   1  -1   4  474.55   14.60
  -1  -1  -4  492.45   14.60
   1  -1   4  460.65   14.60
  -1   1  -4  488.85   14.60
  -1   1  -4  481.75   14.60
   1   1   4  474.05   14.60
  -1   1  -4  467.85   14.60
  -1   1  -4  485.35   14.60
   1   1   4  480.65   14.60
   1   1   4  479.35   14.60
  -2  -1  -4 1135.49   34.00
   2  -1   4 1135.19   34.00
  -2  -1  -4 1105.99   34.10
   2  -1   4 1148.59   34.10
   2  -1   4 1124.89   34.00
  -2  -1  -4 1154.78   34.00
   2   1   4 1090.49   34.10
  -2   1  -4 1106.89   34.10
  -2   1  -4 1123.99   34.10
   2   1   4 1120.59   34.00
  -2   1  -4 1099.59   34.10
   3  -1   4   31.20    1.00
  -3  -1  -4   28.30    1.20
  -3  -1  -4   28.90    1.00
  -3  -1  -4   27.80    1.00
   3  -1   4   29.70    1.00
   3  -1   4   28.50    1.10
  -3   1  -4   29.60    1.00
  -3   1  -4   29.10    1.10
   3   1   4   29.50    1.00
  -3   1  -4   28.50    1.10
   3   1   4   27.40    1.10
  -3   1  -4   28.30    1.10
   4  -1   4   34.70    1.20
  -4  -1  -4   33.30    1.10
  -4  -1  -4   34.40    1.20
   4  -1   4   33.30    1.20
  -4  -1  -4   33.00    1.30
   4  -1   4   31.60    1.30
   4   1   4   32.90    1.30
  -4   1  -4   33.40    1.20
  -4   1  -4   37.60    1.30
   4   1   4   37.40    1.20
  -4   1  -4   32.40    1.30
   4   1   4   33.00    1.20
  -5  -1  -4   82.49    3.00
  -5  -1  -4   87.59    2.80
  -5  -1  -4   89.99    2.80
   5  -1   4   93.09    2.80
   5  -1   4   87.29    2.90
   5  -1   4   88.69    3.00
  -5   1  -4   88.99    3.00
  -5   1  -4   86.99    2.90
  -5   1  -4   89.89    2.90
  -5   1  -4   89.49    2.90
   5   1   4   89.69    2.80
   5   1   4   86.89    3.00
   5   1   4   88.89    2.80
   6  -1   4  322.77   10.10
  -6  -1  -4  322.47   10.20
  -6  -1  -4  322.87   10.00
   6  -1   4  340.37   10.00
  -6  -1  -4  341.37    9.90
   6  -1   4  319.67   10.20
  -6   1  -4  327.27   10.00
  -6   1  -4  325.17   10.10
   6   1   4  327.57   10.00
   6   1   4  327.77   10.00
   6   1   4  314.67   10.20
  -6   1  -4  320.47   10.20
   7  -1   4   83.29    2.70
  -7  -1  -4   79.89    2.60
  -7  -1  -4   78.69    2.60
  -7  -1  -4   81.69    2.50
   7  -1   4   80.09    2.90
   7  -1   4   84.49    2.60
   7  -1   4   80.59    2.70
  -7  -1  -4   78.39    2.90
  -7   1  -4   79.69    2.70
   7   1   4   82.69    2.60
  -7   1  -4   80.39    2.90
  -7   1  -4   76.59    2.80
   7   1   4   78.29    2.90
   7   1   4   85.29    2.60
  -8  -1  -4   51.59    1.80
   8  -1   4   53.79    1.90
   8  -1   4   57.29    1.80
   8  -1   4   55.19    2.20
  -8  -1  -4   53.69    2.10
   8   1   4   55.79    1.70
  -8   1  -4   52.39    2.00
   8   1   4   51.29    2.10
  -8   1  -4   55.09    2.10
  -8   1  -4   53.59    1.90
   9  -1   4   41.90    1.40
  -9  -1  -4   39.40    1.40
  -9  -1  -4   37.90    1.70
   9  -1   4   38.90    1.80
  -9   1  -4   39.70    1.50
   9   1   4   41.90    1.80
  -9   1  -4   40.40    1.80
  -9   1  -4   38.60    1.60
  10  -1   4   28.10    1.00
 -10  -1  -4   26.50    1.50
 -10  -1  -4   27.30    1.10
  10  -1   4   26.40    1.50
  10   1   4   24.60    1.40
 -10   1  -4   25.40    1.40
 -10   1  -4   27.50    1.20
 -10   1  -4   26.30    1.50
 -11  -1  -4   24.20    1.10
  11  -1   4   26.40    1.50
 -11  -1  -4   26.50    1.50
  11  -1   4   25.70    0.90
  11   1   4   23.10    1.40
 -11   1  -4   24.40    1.20
 -11   1  -4   23.70    1.30
 -11   1  -4   23.90    1.60
 -12  -1  -4   26.60    1.10
  12  -1   4   25.10    1.50
 -12  -1  -4   26.40    1.60
 -12   1  -4   25.50    1.60
  12   1   4   27.60    1.60
 -12   1  -4   24.90    1.20
 -12   1  -4   23.50    1.50
 -13  -1  -4    6.70    1.10
  13  -1   4    7.50    1.10
 -13  -1  -4    7.30    0.70
  13   1   4    7.00    1.10
 -13   1  -4    6.50    0.70
 -13   1  -4    6.30    1.10
 -14  -1  -4   31.30    1.90
 -14  -1  -4   30.40    2.00
 -14  -1  -4   29.70    1.30
 -14   1  -4   30.50    1.90
  14   1   4   30.00    1.90
 -14   1  -4   30.40    1.50
 -15  -1  -4   17.90    1.80
 -15  -1  -4   18.40    1.10
 -15  -1  -4   18.80    1.70
  15   1   4   18.50    1.70
 -15   1  -4   17.70    1.30
 -15   1  -4   18.20    1.70
 -16  -1  -4   16.60    1.80
 -16  -1  -4   18.60    1.20
 -16  -1  -4   17.00    1.90
  16   1   4   14.50    1.60
 -16   1  -4   19.10    1.30
 -16   1  -4   15.20    1.80
 -17  -1  -4    6.30    0.80
 -17  -1  -4    6.50    1.60
 -17   1  -4    5.70    1.60
 -17   1  -4    5.90    0.90
  17   1   4    5.70    1.40
 -18  -1  -4    2.20    1.60
 -18  -1  -4    1.50    0.90
 -18   1  -4    1.70    0.90
  18   1   4    1.00    1.30
 -18   1  -4    1.50    1.70
 -21  -2   4   -0.10    0.60
 -21  -2   4    0.10    1.60
 -21   2   4   -0.40    1.80
  21   2  -4    0.20    1.70
 -20  -2   4    1.20    1.50
 -20  -2   4    0.70    0.50
  20   2  -4    1.30    1.50
 -20   2   4    0.70    1.70
 -20   2   4    0.70    0.70
 -19  -2   4   29.60    2.30
 -19   2   4   30.40    1.60
 -19   2   4   35.60    2.60
  19   2  -4   31.20    2.30
 -18  -2   4    3.70    0.40
 -18  -2   4    4.10    1.20
 -18  -2   4    2.70    1.30
  18   2  -4    4.70    1.30
 -18   2   4    3.90    0.70
 -18   2   4    4.00    1.40
 -17  -2   4    4.30    1.20
 -17  -2   4    4.80    1.20
 -17   2   4    4.70    1.20
 -17   2   4    4.70    0.70
  17   2  -4    6.40    1.30
  17   2  -4    4.80    1.20
 -16  -2   4   13.00    1.50
  16   2  -4   14.60    1.50
  16   2  -4   15.50    1.60
 -16   2   4   14.70    1.50
 -16   2   4   15.30    1.00
  15  -2  -4   86.59    3.10
 -15  -2   4   86.09    3.30
  15   2  -4   81.09    3.30
 -15   2   4   81.29    2.90
  15   2  -4   84.19    3.40
 -15   2   4   82.29    3.40
  14  -2  -4    0.10    0.70
 -14  -2   4    1.20    0.80
 -14  -2   4   -0.10    0.70
  14   2  -4    0.40    0.80
  14   2  -4    1.10    0.80
 -14   2   4   -0.10    0.40
 -14   2   4    0.50    0.80
  14   2  -4    0.60    0.70
  13  -2  -4    9.30    0.90
 -13  -2   4    8.20    0.90
 -13  -2   4    9.10    1.10
  13   2  -4    8.80    1.10
  13   2  -4    8.80    0.90
  13   2  -4    9.30    1.10
 -13   2   4    7.80    0.80
 -13   2   4   10.30    1.10
 -12  -2   4    7.50    0.90
  12  -2  -4    7.40    0.80
 -12  -2   4    5.60    0.80
 -12   2   4    6.70    0.90
  12   2  -4    5.90    0.80
  12   2  -4    7.40    0.80
  12   2  -4    6.00    0.80
 -12   2   4    5.80    0.60
  11  -2  -4  148.19    4.50
  11  -2  -4  151.08    4.50
 -11  -2   4  150.38    4.80
  11  -2  -4  147.99    4.80
  11   2  -4  153.68    4.90
  11   2  -4  143.09    4.80
  11   2  -4  137.89    5.00
 -11   2   4  145.99    4.70
 -11   2   4  147.89    5.00
 -10  -2   4  164.48    5.50
  10  -2  -4  179.38    5.30
  10  -2  -4  176.58    5.60
  10  -2  -4  172.48    5.30
 -10  -2   4  162.58    5.20
 -10  -2   4  167.88    5.30
  10   2  -4  174.68    5.70
 -10   2   4  171.38    5.40
 -10   2   4  171.38    5.70
  10   2  -4  177.88    5.60
  10   2  -4  176.88    5.60
   9  -2  -4    8.40    0.60
   9  -2  -4    9.00    0.60
  -9  -2   4    9.90    0.40
  -9  -2   4    9.40    0.40
   9  -2  -4   12.10    0.80
  -9  -2   4    8.60    0.80
  -9   2   4    8.10    0.60
   9   2  -4   11.10    0.80
   9   2  -4   10.90    0.80
   9   2  -4    9.00    0.90
  -9   2   4    8.30    0.90
   8  -2  -4  453.05   14.00
   8  -2  -4  477.45   13.80
  -8  -2   4  446.16   13.70
   8  -2  -4  448.46   13.80
  -8  -2   4  453.45   14.00
  -8  -2   4  454.15   13.70
   8   2  -4  425.66   14.10
   8   2  -4  457.95   14.00
  -8   2   4  459.35   13.90
   8   2  -4  456.25   14.00
  -8   2   4  442.36   14.00
   7  -2  -4  305.17    9.70
   7  -2  -4  321.97    9.80
  -7  -2   4  310.77    9.60
  -7  -2   4  313.77    9.80
  -7  -2   4  314.87    9.60
   7  -2  -4  330.87    9.70
   7   2  -4  325.27    9.90
   7   2  -4  307.27    9.80
  -7   2   4  308.17    9.70
   7   2  -4  312.97    9.80
  -7   2   4  317.17    9.90
  -6  -2   4  148.39    4.60
   6  -2  -4  152.48    4.80
  -6  -2   4  148.39    4.60
  -6  -2   4  146.59    4.80
   6  -2  -4  153.98    4.70
  -6   2   4  152.98    4.70
   6   2  -4  148.49    4.90
   6   2  -4  149.39    4.80
   6   2  -4  152.58    4.80
  -6   2   4  152.18    4.90
  -6   2   4  147.99    4.90
   5  -2  -4   63.79    2.20
   5  -2  -4   59.99    2.10
  -5  -2   4   61.99    2.00
  -5  -2   4   59.49    2.00
  -5  -2   4   61.39    2.10
  -5   2   4   61.69    2.10
   5   2  -4   64.79    2.10
  -5   2   4   60.29    2.20
  -5   2   4   62.49    2.10
  -4  -2   4   14.10    0.60
   4  -2  -4   12.70    0.60
   4  -2  -4   15.20    0.50
   4  -2  -4   13.40    0.70
  -4  -2   4   13.50    0.70
   4  -2  -4   13.80    0.70
  -4  -2   4   13.60    0.60
   4   2  -4   12.10    0.80
   4   2  -4   13.20    0.70
  -4   2   4   13.10    0.60
  -4   2   4   14.30    0.70
   4   2  -4   14.30    0.50
  -4   2   4   12.60    0.70
   4   2  -4   13.60    0.60
  -3  -2   4   23.40    0.80
   3  -2  -4   22.80    0.90
   3  -2  -4   22.30    1.00
   3  -2  -4   24.50    0.90
  -3  -2   4   24.00    1.00
   3  -2  -4   21.90    0.90
   3   2  -4   24.00    0.90
   3   2  -4   21.40    1.00
  -3   2   4   21.90    1.00
  -3   2   4   22.90    0.90
  -3   2   4   23.60    1.00
   3   2  -4   23.90    0.90
   3   2  -4   22.30    0.80
   2  -2  -4   71.89    2.50
   2  -2  -4   77.39    2.40
  -2  -2   4   72.79    2.50
   2  -2  -4   74.89    2.50
   2  -2  -4   76.49    2.40
  -2  -2   4   74.09    2.40
  -2   2   4   73.19    2.50
   2   2  -4   73.69    2.40
  -2   2   4   76.79    2.50
   2   2  -4   73.49    2.50
  -2   2   4   74.29    2.40
   2   2  -4   77.39    2.50
   1  -2  -4   48.00    1.70
   1  -2  -4   49.10    1.70
  -1  -2   4   47.30    1.60
   1  -2  -4   47.20    1.60
  -1  -2   4   44.60    1.70
   1  -2  -4   49.00    1.60
  -1  -2   4   47.40    1.70
   1   2  -4   49.70    1.70
   1   2  -4   46.20    1.60
  -1   2   4   48.80    1.70
   1   2  -4   50.69    1.70
  -1   2   4   47.40    1.60
   1   2  -4   47.80    1.60
   0  -2  -4  253.17    7.90
   0  -2  -4  261.97    7.90
   0  -2  -4  260.07    7.90
   0  -2  -4  250.57    8.00
   0  -2   4  255.97    7.90
   0  -2   4  260.17    7.90
   0  -2   4  253.17    7.90
   0   2  -4  254.57    7.90
   0   2   4  259.37    8.00
   0   2  -4  256.17    7.90
   0   2   4  262.17    7.90
   0   2  -4  247.18    8.00
  -1  -2  -4    1.40    0.30
   1  -2   4    2.00    0.30
  -1  -2  -4    1.70    0.30
   1  -2   4    1.70    0.30
   1  -2   4    1.50    0.30
  -1  -2  -4    2.10    0.30
  -1  -2  -4    2.70    0.40
  -1   2  -4    2.30    0.30
   1   2   4    1.70    0.40
  -1   2  -4    2.30    0.40
   1   2   4    2.00    0.30
  -1   2  -4    2.30    0.40
   1   2   4    2.00    0.30
  -1   2  -4    2.40    0.30
   2  -2   4   15.60    0.70
   2  -2   4   15.20    0.70
  -2  -2  -4   14.70    0.70
  -2  -2  -4   15.80    0.70
  -2  -2  -4   14.50    0.80
  -2  -2  -4   15.30    0.70
   2  -2   4   12.80    0.70
  -2   2  -4   18.20    0.70
  -2   2  -4   14.70    0.80
   2   2   4   14.90    0.70
   2   2   4   15.20    0.80
  -2   2  -4   13.60    0.70
  -3  -2  -4   15.30    0.70
   3  -2   4   15.80    0.70
  -3  -2  -4   15.70    0.70
  -3  -2  -4   15.80    0.90
   3  -2   4   14.20    0.70
   3  -2   4   17.10    0.70
   3   2   4   15.60    0.80
  -3   2  -4   15.60    0.80
  -3   2  -4   17.40    0.70
   3   2   4   14.70    0.70
  -3   2  -4   17.50    0.80
  -3   2  -4   15.00    0.80
   4  -2   4   21.50    1.00
  -4  -2  -4   24.80    1.00
   4  -2   4   23.50    1.00
  -4  -2  -4   24.00    1.10
  -4  -2  -4   25.20    0.90
   4  -2   4   23.10    1.00
  -4   2  -4   26.40    1.00
  -4   2  -4   25.00    1.10
  -4   2  -4   23.50    1.10
   4   2   4   26.10    1.00
   4   2   4   22.90    0.90
   4   2   4   21.70    1.10
  -4   2  -4   24.20    1.00
  -5  -2  -4   46.70    1.60
  -5  -2  -4   47.10    1.60
   5  -2   4   46.70    1.70
  -5  -2  -4   48.20    1.90
   5  -2   4   45.30    1.70
   5   2   4   43.60    1.80
   5   2   4   49.90    1.60
  -5   2  -4   46.50    1.70
  -5   2  -4   46.20    1.70
  -5   2  -4   45.30    1.80
   5   2   4   51.69    1.60
   6  -2   4   58.09    1.90
  -6  -2  -4   53.89    1.90
   6  -2   4   54.89    2.00
  -6  -2  -4   55.79    1.90
  -6  -2  -4   50.59    2.10
   6   2   4   51.89    2.10
   6   2   4   57.19    1.80
  -6   2  -4   56.99    2.10
   6   2   4   56.19    1.80
  -6   2  -4   56.59    1.90
  -6   2  -4   51.49    2.00
  -6   2  -4   53.89    2.00
  -7  -2  -4   12.10    0.70
  -7  -2  -4   10.10    0.90
   7  -2   4   11.70    0.70
   7  -2   4   12.60    0.70
  -7  -2  -4   11.40    0.70
  -7   2  -4   15.30    1.00
   7   2   4   12.00    0.50
  -7   2  -4   16.90    0.90
   7   2   4   10.80    0.90
   7   2   4   13.10    0.60
  -8  -2  -4   90.99    3.40
   8  -2   4   95.89    3.00
  -8  -2  -4   88.09    3.00
   8  -2   4   90.89    3.10
   8   2   4   89.79    3.30
  -8   2  -4   93.39    3.30
  -8   2  -4   95.39    3.10
  -8   2  -4   95.49    3.20
  -9  -2  -4   16.50    0.80
  -9  -2  -4   16.90    1.20
   9  -2   4   15.90    0.80
  -9   2  -4   15.70    0.90
  -9   2  -4   13.90    1.00
  -9   2  -4   16.20    1.10
   9   2   4   15.70    1.20
 -10  -2  -4   12.20    0.70
  10  -2   4   12.80    0.80
 -10  -2  -4   13.20    1.10
 -10   2  -4   13.10    0.90
  10   2   4   11.70    1.10
 -10   2  -4   13.30    1.10
  11  -2   4    4.30    0.50
 -11  -2  -4    2.80    0.80
 -11  -2  -4    4.30    0.50
  11   2   4    3.10    0.90
 -11   2  -4    3.20    0.60
 -11   2  -4    3.20    0.90
 -12  -2  -4   10.40    1.20
 -12  -2  -4    8.20    0.70
  12  -2   4    8.70    0.70
 -12   2  -4    9.80    1.20
 -12   2  -4    9.10    1.00
  12   2   4    9.80    1.20
 -13  -2  -4   16.20    1.50
 -13  -2  -4   16.90    1.00
  13  -2   4   16.60    0.80
  13   2   4   15.80    1.40
 -13   2  -4   16.10    1.50
 -13   2  -4   15.10    1.20
 -14  -2  -4    1.10    0.50
 -14  -2  -4    2.00    1.10
  14   2   4    1.10    0.90
 -14   2  -4    0.60    1.00
 -14   2  -4    0.30    0.60
 -15  -2  -4    4.70    1.20
 -15  -2  -4    5.10    0.60
 -15   2  -4    4.30    1.30
 -15   2  -4    3.90    0.80
  15   2   4    3.80    1.10
 -16  -2  -4    3.80    1.30
 -16  -2  -4    3.60    0.70
 -16   2  -4    2.90    1.40
  16   2   4    3.00    1.20
 -16   2  -4    3.80    0.90
 -17  -2  -4   14.20    1.20
 -17  -2  -4   12.30    1.70
 -17   2  -4   13.50    2.10
  17   2   4   11.70    1.80
 -17   2  -4   14.10    1.50
 -18  -2  -4   11.80    2.00
 -18  -2  -4   14.80    2.00
 -18  -2  -4   13.70    1.30
  18   2   4   11.10    1.90
 -18   2  -4   10.40    1.90
 -20  -3   4    0.00    0.60
 -20  -3   4    0.30    1.70
 -20   3   4   -0.10    1.90
  20   3  -4    0.60    1.70
 -19  -3   4    3.00    0.50
 -19  -3   4    2.50    1.40
 -19   3   4    3.00    0.90
 -19   3   4    3.00    1.70
  19   3  -4    2.90    1.50
 -18  -3   4    4.00    0.50
 -18  -3   4    7.20    1.50
 -18   3   4    4.30    0.90
  18   3  -4    4.90    1.40
 -18   3   4    5.10    1.50
  18   3  -4    5.80    1.50
 -17  -3   4   -0.30    1.00
 -17  -3   4    0.20    0.40
  17   3  -4    0.40    1.10
  17   3  -4    0.20    1.20
 -17   3   4   -0.20    0.70
 -17   3   4   -0.60    1.30
 -16  -3   4    0.60    1.00
 -16  -3   4    0.20    0.40
 -16   3   4   -0.60    1.00
  16   3  -4   -0.40    1.00
  16   3  -4    0.40    1.00
 -16   3   4   -0.20    0.60
 -15  -3   4    0.30    0.30
 -15  -3   4   -0.40    0.90
  15  -3  -4    0.10    0.80
 -15   3   4   -0.40    0.90
  15   3  -4   -0.20    1.00
  15   3  -4   -0.20    0.90
 -15   3   4   -0.20    0.60
  14  -3  -4   32.30    1.70
 -14  -3   4   33.00    1.80
 -14  -3   4   34.10    1.90
 -14  -3   4   30.50    1.20
 -14   3   4   29.80    1.50
  14   3  -4   27.60    1.80
 -14   3   4   30.60    1.90
  14   3  -4   32.20    1.80
  13  -3  -4   20.40    0.90
  13  -3  -4   22.60    1.40
 -13  -3   4   23.80    0.90
 -13  -3   4   20.80    1.40
 -13  -3   4   25.20    1.60
 -13   3   4   25.40    1.70
  13   3  -4   22.70    1.50
 -13   3   4   22.30    1.20
  13   3  -4   22.80    1.60
 -12  -3   4   14.60    0.70
  12  -3  -4   14.80    1.10
 -12  -3   4   19.90    1.30
  12  -3  -4   12.70    0.80
 -12  -3   4   14.90    1.20
 -12   3   4   13.20    1.20
 -12   3   4   13.70    1.00
  12   3  -4   13.80    1.20
  12   3  -4   12.90    1.30
 -11  -3   4  164.58    5.60
  11  -3  -4  166.98    5.60
  11  -3  -4  167.78    5.40
 -11  -3   4  167.38    5.30
  11   3  -4  174.88    5.80
  11   3  -4  172.88    5.60
 -11   3   4  175.18    5.50
 -11   3   4  163.78    5.70
 -10  -3   4   74.69    2.40
  10  -3  -4   76.29    2.70
 -10  -3   4   70.19    2.70
  10  -3  -4   73.59    2.50
 -10   3   4   77.19    2.90
  10   3  -4   72.69    2.70
  10   3  -4   71.79    2.90
 -10   3   4   74.89    2.60
  -9  -3   4   14.70    0.70
  -9  -3   4   13.80    1.00
   9  -3  -4   15.20    0.80
   9  -3  -4   14.50    1.00
  -9   3   4   14.70    0.90
  -9   3   4   13.50    1.10
   9   3  -4   14.20    1.10
   9   3  -4   15.60    1.00
   8  -3  -4  120.49    4.00
  -8  -3   4  114.49    3.70
  -8  -3   4  118.29    4.00
   8  -3  -4  115.49    3.90
  -8   3   4  119.49    3.90
   8   3  -4  118.69    4.10
   8   3  -4  120.89    4.00
  -7  -3   4    1.90    0.50
   7  -3  -4    2.20    0.50
  -7  -3   4    1.90    0.30
   7  -3  -4    2.10    0.40
   7   3  -4    2.30    0.60
   7   3  -4    4.10    0.60
  -7   3   4    3.00    0.50
  -7   3   4    2.80    0.70
   6  -3  -4    7.80    0.70
  -6  -3   4    5.90    0.50
  -6  -3   4    6.50    0.70
   6  -3  -4    5.90    0.60
   6   3  -4    6.00    0.70
  -6   3   4    6.50    0.70
   6   3  -4    7.10    0.40
   6   3  -4    8.10    0.70
  -6   3   4    7.20    0.60
  -6   3   4    6.80    0.80
   6   3  -4    6.70    0.40
   5  -3  -4  115.19    3.70
   5  -3  -4  110.79    3.80
  -5  -3   4  109.89    3.60
   5  -3  -4  110.69    3.70
  -5  -3   4  108.89    3.80
   5  -3  -4  117.59    3.60
   5   3  -4  120.69    3.80
  -5   3   4  112.39    3.90
   5   3  -4  113.99    3.60
   5   3  -4  120.79    3.60
  -5   3   4  120.09    3.80
   5   3  -4  108.79    3.90
  -5   3   4  115.49    3.70
   4  -3  -4   91.89    2.90
   4  -3  -4   87.39    3.10
   4  -3  -4   88.19    3.00
  -4  -3   4   83.59    3.00
   4  -3  -4   93.39    3.00
  -4  -3   4   88.79    2.90
   4   3  -4   98.89    2.90
  -4   3   4   91.49    3.10
   4   3  -4   88.59    2.90
   4   3  -4   91.29    3.20
   4   3  -4   88.79    3.00
  -4   3   4   86.29    3.10
  -4   3   4   92.79    3.00
   3  -3  -4    1.10    0.30
  -3  -3   4    0.50    0.30
   3  -3  -4    1.00    0.30
   3  -3  -4    0.20    0.30
   3  -3  -4    0.80    0.30
  -3  -3   4    0.30    0.40
  -3   3   4    1.10    0.30
  -3   3   4    0.10    0.40
   3   3  -4    0.40    0.40
   3   3  -4    0.60    0.30
   3   3  -4    0.90    0.40
  -3   3   4    0.80    0.40
   2  -3  -4   27.30    1.10
  -2  -3   4   26.40    1.20
   2  -3  -4   26.70    1.20
   2  -3  -4   26.60    1.10
  -2  -3   4   27.40    1.20
   2  -3  -4   28.20    1.10
  -2  -3   4   28.00    1.10
   2   3  -4   24.00    1.20
  -2   3   4   27.20    1.20
  -2   3   4   27.70    1.20
   2   3  -4   26.40    1.20
  -2   3   4   26.30    1.10
   2   3  -4   27.00    1.10
  -2   3   4   28.30    1.10
   1  -3  -4    8.80    0.60
   1  -3  -4    9.10    0.60
  -1  -3   4    7.90    0.70
   1  -3  -4    6.80    0.60
   1  -3  -4    7.70    0.60
  -1  -3   4    7.90    0.60
   1   3  -4    9.60    0.60
   1   3  -4    8.00    0.70
  -1   3   4    7.50    0.60
   1   3  -4    7.30    0.60
  -1   3   4    9.20    0.60
   1   3  -4    8.70    0.60
  -1   3   4    7.70    0.60
  -1   3   4    8.80    0.80
   0  -3  -4   49.10    1.90
   0  -3   4   51.19    1.90
   0  -3   4   52.49    1.90
   0  -3  -4   52.09    1.90
   0  -3  -4   51.19    1.80
   0  -3   4   51.59    1.80
   0  -3  -4   53.49    1.90
   0   3  -4   55.49    1.80
   0   3  -4   50.59    1.90
   0   3   4   51.19    1.90
   0   3   4   49.50    1.90
   0   3  -4   53.29    1.90
   0   3   4   51.89    1.90
   0   3  -4   49.99    1.90
   0   3   4   52.79    1.80
   1  -3   4  403.96   12.50
  -1  -3  -4  395.96   12.50
   1  -3   4  420.46   12.60
  -1  -3  -4  405.06   12.60
  -1  -3  -4  394.66   12.50
  -1  -3  -4  412.56   12.60
   1  -3   4  404.16   12.60
  -1   3  -4  395.56   12.60
  -1   3  -4  429.36   12.50
   1   3   4  392.16   12.50
   1   3   4  414.26   12.60
   1   3   4  412.86   12.50
  -1   3  -4  404.76   12.60
  -1   3  -4  402.56   12.60
   1   3   4  403.46   12.60
  -2  -3  -4   10.10    0.70
  -2  -3  -4   11.00    0.60
   2  -3   4   10.50    0.70
   2  -3   4   10.30    0.70
  -2  -3  -4   11.20    0.80
  -2  -3  -4   11.30    0.80
   2  -3   4   11.10    0.70
   2   3   4   10.50    0.70
  -2   3  -4   11.20    0.80
  -2   3  -4   10.20    0.70
  -2   3  -4   11.50    0.70
   2   3   4   11.00    0.80
   2   3   4    9.30    0.80
  -2   3  -4   10.30    0.70
  -3  -3  -4  206.48    6.50
   3  -3   4  211.28    6.60
  -3  -3  -4  203.28    6.70
  -3  -3  -4  204.68    6.60
   3  -3   4  214.58    6.60
   3  -3   4  207.08    6.60
  -3  -3  -4  222.08    6.60
  -3   3  -4  218.88    6.60
  -3   3  -4  210.48    6.60
  -3   3  -4  209.38    6.60
   3   3   4  208.38    6.70
   3   3   4  201.28    6.70
   3   3   4  204.58    6.60
  -3   3  -4  205.18    6.70
   4  -3   4   83.59    2.80
  -4  -3  -4   79.99    2.70
   4  -3   4   80.49    2.80
  -4  -3  -4   85.49    3.00
  -4  -3  -4   82.99    2.80
   4  -3   4   85.89    2.80
  -4   3  -4   82.49    2.80
   4   3   4   82.19    2.70
  -4   3  -4   81.59    2.80
   4   3   4   81.49    3.00
  -4   3  -4   80.29    2.90
  -5  -3  -4    4.80    0.50
  -5  -3  -4    3.70    0.70
  -5  -3  -4    3.70    0.50
   5  -3   4    3.90    0.60
   5  -3   4    2.50    0.50
  -5   3  -4    3.90    0.60
  -5   3  -4    4.20    0.70
  -5   3  -4    3.60    0.60
   5   3   4    3.40    0.60
   5   3   4    3.80    0.40
  -5   3  -4    4.30    0.50
   6  -3   4  280.67    8.90
  -6  -3  -4  283.97    8.80
  -6  -3  -4  289.77    8.90
  -6  -3  -4  275.37    9.10
   6  -3   4  288.17    8.90
   6   3   4  279.37    9.10
   6   3   4  283.97    8.80
  -6   3  -4  275.47    9.00
  -6   3  -4  293.57    8.90
  -6   3  -4  291.97    8.90
   7  -3   4   33.30    1.50
  -7  -3  -4   34.80    1.40
  -7  -3  -4   36.90    1.70
   7  -3   4   35.10    1.50
  -7  -3  -4   34.10    1.30
  -7   3  -4   37.30    1.50
  -7   3  -4   32.80    1.50
  -7   3  -4   34.70    1.60
   7   3   4   35.00    1.70
   7   3   4   34.40    1.20
  -8  -3  -4    3.30    0.50
  -8  -3  -4    3.20    0.70
   8  -3   4    3.60    0.60
   8  -3   4    3.20    0.60
   8   3   4    4.80    0.90
   8   3   4    3.40    0.40
  -8   3  -4    2.50    0.50
  -8   3  -4    5.30    0.90
   9  -3   4   14.00    0.90
  -9  -3  -4   13.10    1.10
  -9  -3  -4   14.40    0.80
   9  -3   4   15.00    1.10
  -9   3  -4   14.50    1.00
   9   3   4   13.50    1.20
  -9   3  -4   14.40    1.30
 -10  -3  -4   27.20    1.20
 -10  -3  -4   27.00    1.60
  10  -3   4   27.30    1.30
  10   3   4   24.50    1.50
 -10   3  -4   28.10    1.60
 -10   3  -4   29.70    1.40
 -11  -3  -4    2.50    0.50
 -11  -3  -4    1.80    0.80
  11  -3   4    2.30    0.50
 -11   3  -4    3.00    1.00
 -11   3  -4    3.00    0.70
  11   3   4    2.90    0.90
 -12  -3  -4    0.40    0.40
  12  -3   4    0.10    0.50
 -12  -3  -4   -0.30    0.80
 -12   3  -4    0.70    1.00
 -12   3  -4    0.20    0.70
  12   3   4   -0.20    0.90
  13  -3   4   44.70    1.70
 -13  -3  -4   43.50    1.70
 -13  -3  -4   44.50    2.40
  13   3   4   45.40    2.40
 -13   3  -4   44.70    2.40
 -13   3  -4   40.70    2.00
 -14  -3  -4    9.10    1.40
 -14  -3  -4    7.10    0.70
  14  -3   4    6.80    0.80
 -14   3  -4    6.70    1.40
  14   3   4    6.20    1.30
 -14   3  -4    5.40    0.90
 -15  -3  -4   35.60    2.20
  15  -3   4   34.80    1.30
 -15  -3  -4   36.20    1.60
 -15   3  -4   34.20    1.90
 -15   3  -4   35.70    2.50
  15   3   4   33.20    2.20
 -16  -3  -4   20.00    1.30
 -16  -3  -4   21.70    2.20
 -16   3  -4   18.20    2.10
 -16   3  -4   21.40    1.70
  16   3   4   23.20    2.20
 -17  -3  -4   56.49    2.30
 -17  -3  -4   63.69    3.30
 -17   3  -4   53.79    3.40
  17   3   4   53.09    3.20
 -18  -3  -4    0.90    1.60
 -19  -4   4   -0.40    1.50
 -19  -4   4    0.80    0.60
  19   4  -4    0.50    3.00
 -18  -4   4    3.50    0.70
 -18  -4   4    2.70    1.50
  18   4  -4    3.80    1.60
  18   4  -4    3.20    1.70
 -18   4   4    4.00    1.10
 -18   4   4    4.10    1.80
 -17  -4   4   19.20    2.10
 -17  -4   4   20.10    1.10
  17   4  -4   18.30    2.20
 -17   4   4   21.40    1.70
  17   4  -4   21.20    2.00
 -17   4   4   23.60    2.30
 -16  -4   4   -0.10    1.00
 -16  -4   4    0.20    0.50
  16   4  -4   -0.20    1.10
 -16   4   4    0.50    1.40
 -16   4   4   -0.80    0.80
  16   4  -4    0.00    1.30
 -15  -4   4   38.10    1.50
  15  -4  -4   43.00    2.10
 -15  -4   4   40.00    2.30
  15  -4  -4   40.60    1.50
 -15   4   4   40.40    2.00
  15   4  -4   40.30    2.30
 -15   4   4   37.10    2.30
  15   4  -4   39.50    2.40
  14  -4  -4   18.90    1.00
 -14  -4   4   19.90    1.60
 -14  -4   4   18.60    1.00
  14  -4  -4   18.70    1.50
 -14   4   4   18.90    1.70
  14   4  -4   18.90    1.70
  14   4  -4   20.20    1.70
 -14   4   4   20.90    1.40
 -13  -4   4    0.70    0.90
 -13  -4   4    0.50    0.90
 -13  -4   4    0.60    0.40
  13  -4  -4   -0.10    0.50
  13  -4  -4    1.00    0.80
 -13   4   4    1.10    1.10
  13   4  -4    0.40    0.90
  13   4  -4    0.30    1.00
 -13   4   4    0.40    0.70
 -12  -4   4    0.10    0.80
  12  -4  -4    0.10    0.80
 -12  -4   4    0.70    0.90
  12  -4  -4   -0.30    0.50
 -12  -4   4    0.10    0.40
 -12   4   4   -0.40    0.90
  12   4  -4    0.10    0.80
  12   4  -4    0.70    0.90
 -12   4   4    0.40    0.60
  11  -4  -4   39.80    1.70
  11  -4  -4   39.70    1.90
 -11  -4   4   45.50    2.00
 -11  -4   4   44.10    1.60
 -11   4   4   42.50    2.20
 -11   4   4   41.20    1.80
  11   4  -4   42.60    2.00
  11   4  -4   36.40    2.00
 -10  -4   4   -0.10    0.40
  10  -4  -4    0.60    0.70
 -10  -4   4    0.00    0.70
  10  -4  -4    0.00    0.50
  10   4  -4   -0.30    0.70
  10   4  -4    0.70    0.80
 -10   4   4    0.90    0.80
 -10   4   4    0.20    0.50
   9  -4  -4    2.00    0.60
  -9  -4   4    1.80    0.40
   9  -4  -4    1.70    0.50
  -9  -4   4    2.20    0.80
  -9   4   4    1.60    0.60
   9   4  -4    1.10    0.80
  -9   4   4    1.50    0.80
   9   4  -4    2.40    0.70
  -8  -4   4  181.48    5.70
   8  -4  -4  164.48    5.60
   8  -4  -4  172.08    5.70
  -8  -4   4  168.48    5.40
  -8   4   4  175.78    5.60
   8   4  -4  162.58    5.80
   8   4  -4  169.58    5.70
  -8   4   4  178.98    5.80
   7  -4  -4    0.90    0.50
  -7  -4   4    0.50    0.60
   7  -4  -4    0.90    0.60
  -7  -4   4    1.10    0.40
   7   4  -4    1.10    0.30
  -7   4   4    0.80    0.70
   7   4  -4    0.90    0.20
  -7   4   4    1.40    0.50
   7   4  -4    1.20    0.60
   7   4  -4    1.80    0.80
   6  -4  -4   19.30    1.10
   6  -4  -4   21.50    1.20
  -6  -4   4   24.10    1.30
  -6  -4   4   22.60    1.00
   6   4  -4   22.00    0.90
  -6   4   4   21.60    1.10
   6   4  -4   21.70    1.30
  -6   4   4   22.40    1.40
   6   4  -4   23.00    1.30
   5  -4  -4  145.39    4.80
   5  -4  -4  140.99    4.70
  -5  -4   4  136.19    4.80
  -5  -4   4  142.79    4.60
  -5   4   4  147.69    4.70
  -5   4   4  148.29    4.80
   5   4  -4  144.99    4.80
   5   4  -4  138.79    4.60
   5   4  -4  143.29    4.90
  -5   4   4  148.59    4.90
   4  -4  -4   85.49    3.00
   4  -4  -4   79.39    3.20
  -4  -4   4   81.99    3.00
  -4  -4   4   90.49    2.80
   4  -4  -4   83.29    3.00
  -4   4   4   80.69    3.10
  -4   4   4   87.09    3.00
   4   4  -4   80.59    2.80
   4   4  -4   82.79    3.10
   4   4  -4   87.69    3.00
  -4   4   4   88.49    2.90
   3  -4  -4  211.28    6.90
   3  -4  -4  226.28    6.80
   3  -4  -4  208.48    6.80
  -3  -4   4  216.98    6.80
   3  -4  -4  210.68    6.90
  -3  -4   4  208.28    6.90
   3   4  -4  220.98    6.90
  -3   4   4  222.08    6.80
   3   4  -4  207.18    6.80
  -3   4   4  217.68    6.90
  -3   4   4  213.28    7.00
   3   4  -4  212.68    7.00
   2  -4  -4  106.79    3.70
   2  -4  -4  110.09    3.70
  -2  -4   4  112.49    3.60
  -2  -4   4  111.19    3.80
   2  -4  -4  112.89    3.60
   2  -4  -4  113.29    3.70
  -2   4   4  110.69    3.60
   2   4  -4  111.49    3.80
   2   4  -4  103.59    3.60
  -2   4   4  107.69    3.70
  -2   4   4  103.99    3.80
  -2   4   4  110.49    3.70
   1  -4  -4    3.20    0.60
   1  -4  -4    2.30    0.40
  -1  -4   4    1.50    0.60
  -1  -4   4    2.70    0.50
   1  -4  -4    2.50    0.50
   1  -4  -4    2.50    0.60
  -1   4   4    2.20    0.60
   1   4  -4    2.00    0.60
  -1   4   4    2.70    0.50
  -1   4   4    3.20    0.60
   1   4  -4    2.90    0.60
   1   4  -4    1.90    0.40
   0  -4   4    0.10    0.40
   0  -4  -4    0.10    0.40
   0  -4  -4    0.00    0.50
   0  -4  -4    0.40    0.50
   0  -4   4    0.10    0.50
   0  -4   4    1.20    0.50
   0  -4  -4    0.20    0.40
   0   4  -4    0.10    0.60
   0   4   4    0.90    0.40
   0   4  -4    0.40    0.50
   0   4  -4    0.20    0.40
   0   4   4    0.20    0.50
   0   4   4    0.30    0.60
  -1  -4  -4   20.80    1.00
  -1  -4  -4   20.10    1.20
   1  -4   4   18.70    1.10
  -1  -4  -4   18.10    1.10
   1  -4   4   18.70    1.00
   1  -4   4   19.20    1.10
   1   4   4   17.10    1.10
  -1   4  -4   20.80    1.10
   1   4   4   19.00    1.30
  -1   4  -4   21.60    1.20
  -1   4  -4   20.00    1.10
   1   4   4   19.60    1.00
   2  -4   4  232.18    7.40
  -2  -4  -4  234.18    7.40
   2  -4   4  233.38    7.50
   2  -4   4  234.98    7.50
  -2  -4  -4  227.68    7.50
  -2  -4  -4  240.08    7.50
   2   4   4  227.78    7.40
   2   4   4  238.68    7.60
  -2   4  -4  239.28    7.50
  -2   4  -4  232.38    7.50
  -2   4  -4  233.68    7.50
   2   4   4  230.18    7.50
   3  -4   4    5.40    0.60
   3  -4   4    6.60    0.80
   3  -4   4    6.30    0.70
  -3  -4  -4    4.90    0.70
  -3  -4  -4    6.90    0.90
  -3  -4  -4    6.60    0.60
   3   4   4    7.50    0.90
   3   4   4    6.90    0.70
  -3   4  -4    5.30    0.60
   3   4   4    6.00    0.80
  -3   4  -4    3.80    0.60
  -3   4  -4    4.70    0.70
  -3   4  -4    7.30    0.80
  -4  -4  -4  456.85   13.80
  -4  -4  -4  445.86   14.10
   4  -4   4  449.26   14.00
  -4  -4  -4  445.26   13.90
   4  -4   4  449.95   13.90
   4   4   4  440.36   13.80
   4   4   4  445.36   14.10
  -4   4  -4  456.25   13.90
  -4   4  -4  436.46   13.90
   4   4   4  450.05   14.10
  -4   4  -4  447.36   14.00
  -4   4  -4  450.15   14.00
  -5  -4  -4   13.40    0.80
  -5  -4  -4   11.60    1.00
   5  -4   4   11.10    1.00
  -5  -4  -4   10.80    1.10
   5  -4   4    9.60    0.90
  -5   4  -4   10.70    1.00
  -5   4  -4   13.10    1.20
  -5   4  -4   12.30    1.00
   5   4   4   11.50    1.10
  -5   4  -4   10.00    1.00
   5   4   4   12.40    0.80
   5   4   4   13.00    1.20
   6  -4   4  188.28    6.30
  -6  -4  -4  187.38    6.50
   6  -4   4  194.68    6.30
  -6  -4  -4  189.68    6.20
  -6  -4  -4  193.78    6.10
   6   4   4  197.58    6.10
  -6   4  -4  194.38    6.40
  -6   4  -4  195.48    6.20
   6   4   4  190.88    6.40
   7  -4   4   18.00    1.20
   7  -4   4   17.90    1.20
  -7  -4  -4   18.60    1.00
  -7  -4  -4   17.20    1.20
  -7  -4  -4   16.60    1.40
  -7   4  -4   15.90    1.20
  -7   4  -4   18.30    1.40
   7   4   4   17.10    1.40
   7   4   4   17.90    0.90
   8  -4   4  100.39    3.50
  -8  -4  -4   98.49    3.80
  -8  -4  -4  104.99    3.40
   8  -4   4  101.99    3.50
  -8   4  -4  100.39    3.80
  -8   4  -4   99.69    3.50
   8   4   4   95.89    3.70
   8   4   4   98.09    3.20
   9  -4   4   21.80    1.40
   9  -4   4   23.40    1.30
  -9  -4  -4   20.40    1.20
  -9  -4  -4   22.20    1.60
  -9   4  -4   22.60    1.70
   9   4   4   20.20    1.60
  -9   4  -4   22.70    1.40
 -10  -4  -4    0.10    0.50
 -10  -4  -4    0.60    0.90
  10  -4   4    0.00    0.60
  10   4   4    0.40    0.90
 -10   4  -4    0.90    0.70
 -10   4  -4    0.40    1.00
 -11  -4  -4    0.10    0.90
  11  -4   4    0.60    0.60
 -11  -4  -4    0.20    0.50
  11   4   4    0.70    0.90
 -11   4  -4    0.20    0.80
 -11   4  -4   -0.30    1.10
  12  -4   4    0.10    0.60
 -12  -4  -4    0.30    0.50
 -12  -4  -4   -0.30    1.00
  12   4   4    0.60    1.10
 -12   4  -4    0.30    0.80
 -12   4  -4    0.20    1.10
 -13  -4  -4   16.30    1.80
  13  -4   4   14.00    1.10
 -13  -4  -4   11.80    1.10
 -13   4  -4   15.40    1.50
  13   4   4   10.30    1.40
 -13   4  -4   10.20    1.60
 -14  -4  -4   13.10    1.70
  14  -4   4   14.90    1.20
 -14  -4  -4   16.40    1.20
 -14   4  -4   16.00    1.60
 -14   4  -4   18.40    2.10
  14   4   4   12.70    1.70
  15  -4   4    0.90    0.70
 -15  -4  -4    0.80    0.70
 -15  -4  -4   -0.20    1.40
 -15   4  -4    0.90    1.00
 -15   4  -4    0.80    1.40
  15   4   4    0.70    1.40
 -16  -4  -4    1.50    0.80
 -16  -4  -4    1.70    1.60
  16  -4   4    1.50    0.70
 -16   4  -4    0.00    1.80
 -16   4  -4    3.00    1.20
  16   4   4    0.30    1.40
  17  -5  -4    1.80    0.60
 -17  -5   4    1.10    0.70
 -17  -5   4    1.20    1.50
 -17   5   4    2.60    2.00
  17   5  -4    1.70    1.70
 -17   5   4    1.50    1.20
 -16  -5   4    1.50    0.70
 -16  -5   4    1.20    1.50
  16  -5  -4    1.30    0.70
  16   5  -4    1.10    1.50
 -16   5   4    1.40    1.50
 -16   5   4    1.20    1.10
  16   5  -4    0.00    1.50
 -15  -5   4   18.60    1.90
  15  -5  -4   20.50    1.90
  15  -5  -4   18.70    1.30
 -15  -5   4   21.50    1.20
  15   5  -4   20.30    2.30
 -15   5   4   20.40    1.70
  15   5  -4   22.30    2.10
 -15   5   4   21.90    2.30
 -14  -5   4    9.20    1.50
  14  -5  -4    8.50    1.30
 -14  -5   4    9.90    1.00
  14  -5  -4    6.10    0.80
 -14   5   4    8.20    1.10
  14   5  -4    7.20    1.40
  14   5  -4   10.50    1.50
 -14   5   4    9.80    1.70
 -13  -5   4    2.00    0.60
 -13  -5   4    1.80    1.10
 -13  -5   4    2.30    1.00
  13  -5  -4    1.50    0.90
  13  -5  -4    1.60    0.70
 -13   5   4    2.90    0.90
 -13   5   4    1.20    1.20
  13   5  -4    1.40    1.20
  13   5  -4    3.40    1.20
 -12  -5   4    5.10    0.70
  12  -5  -4    5.80    0.80
 -12  -5   4    6.00    1.30
  12  -5  -4    4.90    1.00
 -12  -5   4    5.20    1.20
 -12   5   4    4.50    0.90
  12   5  -4    4.60    1.10
 -12   5   4    3.40    1.20
  12   5  -4    6.80    1.20
 -11  -5   4    2.90    1.10
 -11  -5   4    1.50    0.50
  11  -5  -4    1.80    0.90
  11  -5  -4    1.80    0.70
 -11  -5   4    1.60    0.90
  11   5  -4    2.10    1.10
  11   5  -4    1.80    1.00
 -11   5   4    1.60    0.70
 -11   5   4    2.10    1.00
 -10  -5   4    3.30    0.60
  10  -5  -4    2.50    0.90
  10  -5  -4    4.80    0.80
 -10  -5   4    2.90    1.00
  10   5  -4    4.10    1.10
  10   5  -4    2.30    0.90
 -10   5   4    3.80    1.10
 -10   5   4    2.30    0.70
   9  -5  -4   10.90    1.10
   9  -5  -4   10.80    1.30
  -9  -5   4    9.10    0.90
  -9  -5   4   11.30    1.20
   9   5  -4   11.10    1.30
  -9   5   4   10.60    1.10
   9   5  -4   10.70    1.30
  -9   5   4    9.70    1.30
   8  -5  -4   51.39    2.20
  -8  -5   4   54.79    2.40
  -8  -5   4   56.39    2.00
   8  -5  -4   49.70    2.20
  -8   5   4   50.99    2.50
   8   5  -4   53.09    2.40
   8   5  -4   52.29    2.50
  -8   5   4   52.59    2.20
  -7  -5   4    2.40    0.90
   7  -5  -4    3.10    0.70
   7  -5  -4    3.00    0.80
  -7  -5   4    2.80    0.60
  -7   5   4    3.80    0.80
   7   5  -4    2.30    0.90
  -7   5   4    4.70    1.10
   7   5  -4    3.80    0.50
   7   5  -4    3.80    1.00
   6  -5  -4   17.50    1.20
  -6  -5   4   17.70    1.00
   6  -5  -4   17.90    1.30
  -6  -5   4   18.30    1.40
   6   5  -4   17.20    1.40
   6   5  -4   16.90    0.90
   6   5  -4   14.60    1.30
  -6   5   4   18.10    1.50
  -5  -5   4   19.00    1.10
   5  -5  -4   18.90    1.30
   5  -5  -4   16.10    1.20
  -5  -5   4   19.00    1.40
   5   5  -4   19.00    1.50
  -5   5   4   22.40    1.60
   5   5  -4   17.30    1.00
  -5   5   4   15.90    1.60
   5   5  -4   16.80    1.40
  -4  -5   4    9.80    1.10
   4  -5  -4   11.20    1.10
   4  -5  -4   11.80    1.00
  -4  -5   4   12.00    0.90
   4   5  -4   11.80    1.30
   4   5  -4   12.00    0.90
  -4   5   4   11.40    1.10
  -4   5   4   12.30    1.20
   4   5  -4    9.40    1.20
  -3  -5   4   16.80    1.30
   3  -5  -4   16.40    1.20
  -3  -5   4   18.40    1.10
   3  -5  -4   15.70    1.30
  -3   5   4   18.20    1.40
   3   5  -4   19.40    1.40
   3   5  -4   16.20    1.00
   3   5  -4   14.80    1.30
  -3   5   4   15.30    1.30
   2  -5  -4  334.97   10.40
  -2  -5   4  314.57   10.40
   2  -5  -4  326.57   10.40
   2  -5  -4  315.97   10.80
  -2  -5   4  325.27   10.20
  -2   5   4  329.57   10.50
   2   5  -4  327.07   10.40
   2   5  -4  337.47   10.50
  -2   5   4  327.97   10.40
   2   5  -4  326.77   10.30
  -1  -5   4   77.89    2.80
   1  -5  -4   81.59    2.90
   1  -5  -4   81.19    3.00
   1  -5  -4   80.79    3.00
  -1  -5   4   76.89    3.00
   1   5  -4   84.39    3.10
  -1   5   4   78.09    3.00
  -1   5   4   84.09    3.00
  -1   5   4   80.39    3.10
   1   5  -4   77.49    2.90
   1   5  -4   79.99    3.10
   0  -5   4    0.30    0.60
   0  -5  -4    0.30    0.70
   0  -5  -4    0.30    0.50
   0  -5   4    0.40    0.50
   0  -5  -4    0.40    0.60
   0   5  -4    0.30    0.60
   0   5  -4    0.10    0.70
   0   5  -4   -0.10    0.70
   0   5   4    0.20    0.70
   0   5   4   -0.10    0.70
   0   5   4   -0.10    0.50
   1  -5   4   61.59    2.30
  -1  -5  -4   60.59    2.40
   1  -5   4   61.09    2.40
  -1  -5  -4   59.89    2.40
  -1  -5  -4   55.29    2.20
  -1   5  -4   57.29    2.40
  -1   5  -4   60.49    2.40
   1   5   4   59.89    2.60
   1   5   4   58.29    2.40
   1   5   4   57.39    2.30
  -2  -5  -4    6.00    0.70
  -2  -5  -4    6.90    0.90
  -2  -5  -4    5.90    0.90
   2  -5   4    7.20    1.00
  -2   5  -4    4.60    0.80
   2   5   4    6.10    0.80
   2   5   4    5.90    1.10
  -2   5  -4    5.30    0.90
  -2   5  -4    7.20    1.10
   2   5   4    7.20    1.00
   3  -5   4    1.40    0.70
   3  -5   4    1.30    0.70
  -3  -5  -4    1.20    0.70
  -3  -5  -4    0.70    0.70
  -3  -5  -4    1.10    0.60
   3   5   4    0.30    0.90
  -3   5  -4    0.90    0.60
   3   5   4    1.10    0.80
   3   5   4    0.80    0.50
  -3   5  -4    0.80    0.80
  -4  -5  -4    0.90    0.60
   4  -5   4    1.20    0.70
  -4  -5  -4    0.70    0.70
   4  -5   4    0.90    0.80
  -4  -5  -4    0.80    0.80
   4   5   4    1.50    0.80
  -4   5  -4    2.10    0.90
   4   5   4    1.10    0.80
  -4   5  -4    1.00    0.70
   4   5   4    1.20    0.50
   5  -5   4   89.19    3.40
  -5  -5  -4   97.49    3.40
  -5  -5  -4   92.69    3.30
  -5  -5  -4   91.99    3.60
   5   5   4   92.39    3.20
  -5   5  -4   91.49    3.50
   5   5   4   95.19    3.60
   5   5   4   95.19    3.70
  -6  -5  -4   51.69    2.00
  -6  -5  -4   55.69    2.30
  -6  -5  -4   50.49    2.40
   6  -5   4   45.10    2.20
   6  -5   4   51.89    2.20
   6   5   4   52.09    2.50
   6   5   4   50.59    2.00
  -6   5  -4   49.30    2.40
   6   5   4   49.50    2.40
  -7  -5  -4   32.20    1.90
   7  -5   4   28.60    1.80
  -7  -5  -4   29.00    1.50
  -7  -5  -4   32.50    1.80
   7  -5   4   30.60    1.70
   7   5   4   31.70    2.00
  -7   5  -4   30.10    2.00
   7   5   4   32.00    1.30
   8  -5   4   12.50    1.20
  -8  -5  -4   10.30    1.30
   8  -5   4   13.20    1.40
  -8  -5  -4   11.30    1.10
  -8   5  -4   12.30    1.40
   8   5   4   12.10    1.40
   8   5   4   12.80    0.80
   9  -5   4   22.50    1.60
  -9  -5  -4   23.10    1.80
   9  -5   4   23.60    1.50
  -9  -5  -4   21.20    1.30
   9   5   4   18.80    1.90
  -9   5  -4   21.20    1.80
 -10  -5  -4   43.70    2.00
 -10  -5  -4   44.80    2.40
  10  -5   4   49.80    2.10
 -10   5  -4   43.70    2.40
  10   5   4   46.70    2.50
 -11  -5  -4    1.20    0.70
 -11  -5  -4    0.70    1.10
  11  -5   4    0.30    0.80
  11   5   4    1.30    1.30
 -11   5  -4    1.00    1.30
 -12  -5  -4   23.80    2.10
 -12  -5  -4   20.90    1.50
  12  -5   4   21.10    1.60
 -12   5  -4   22.30    2.30
  12   5   4   20.90    2.10
 -13  -5  -4    1.20    1.40
 -13  -5  -4   -0.20    0.70
  13  -5   4    0.30    0.80
 -13   5  -4    1.10    1.60
  13   5   4    0.80    1.50
  14  -5   4    7.50    1.10
 -14  -5  -4    5.10    0.90
 -14  -5  -4    5.40    1.60
 -14   5  -4    7.20    1.50
 -14   5  -4    7.00    1.80
  14   5   4    6.60    1.60
 -15   5  -4    0.60    1.30
  15  -6  -4    5.00    1.60
  14  -6  -4    0.30    0.90
 -14  -6   4    0.50    1.50
 -14  -6   4    0.90    0.70
  14  -6  -4    1.20    1.30
  14   6  -4    1.30    1.60
 -14   6   4    1.00    1.70
 -13  -6   4   11.00    1.00
  13  -6  -4    9.40    1.50
 -13  -6   4   11.20    1.80
  13  -6  -4    7.90    1.10
  13   6  -4   10.20    1.60
 -13   6   4   10.20    1.70
  13   6  -4    7.20    1.60
 -12  -6   4    0.30    0.70
  12  -6  -4    0.40    1.20
 -12  -6   4    1.90    1.40
  12  -6  -4    0.40    0.90
 -12  -6   4    2.00    1.30
  12   6  -4    0.70    1.30
  12   6  -4    1.30    1.40
 -12   6   4   -0.20    1.50
 -11  -6   4    7.20    1.40
  11  -6  -4    6.60    1.10
 -11  -6   4    6.80    0.90
 -11  -6   4    6.50    1.50
  11  -6  -4    5.20    1.20
  11   6  -4    5.40    1.50
 -11   6   4    4.10    1.40
  11   6  -4    6.00    1.40
 -10  -6   4    3.50    1.20
  10  -6  -4    4.10    1.20
 -10  -6   4    3.60    1.20
  10  -6  -4    3.80    0.90
 -10  -6   4    3.50    0.80
  10   6  -4    3.80    1.30
  10   6  -4    4.20    1.40
 -10   6   4    4.40    1.30
  -9  -6   4    1.50    0.70
   9  -6  -4    2.40    1.10
  -9  -6   4    2.30    1.10
   9  -6  -4    2.00    0.80
   9   6  -4    1.30    1.10
   9   6  -4    1.30    1.20
  -9   6   4    0.50    1.10
  -8  -6   4   24.00    1.40
   8  -6  -4   20.80    1.70
  -8  -6   4   23.50    1.80
   8  -6  -4   23.30    1.60
   8   6  -4   24.80    1.80
   8   6  -4   21.60    1.90
   8   6  -4   23.10    1.00
  -8   6   4   23.00    2.00
  -7  -6   4    0.30    0.60
   7  -6  -4    0.40    0.80
  -7  -6   4   -0.40    0.90
   7  -6  -4    0.30    0.90
  -7   6   4    0.30    1.00
   7   6  -4    0.00    0.50
   7   6  -4    0.20    1.10
   7   6  -4    0.30    0.90
   6  -6  -4   24.90    1.60
  -6  -6   4   22.80    1.70
  -6  -6   4   21.50    1.30
   6  -6  -4   21.60    1.50
   6   6  -4   21.00    1.80
   6   6  -4   22.00    1.20
   6   6  -4   20.60    1.80
  -6   6   4   22.70    1.90
   5  -6  -4   94.69    3.50
  -5  -6   4   91.99    3.30
   5  -6  -4   92.69    3.60
  -5  -6   4   88.79    3.50
   5   6  -4   84.39    3.20
   5   6  -4   95.09    3.70
  -5   6   4   96.69    3.80
   5   6  -4   88.89    3.60
  -4  -6   4   32.50    1.90
  -4  -6   4   33.20    1.70
   4  -6  -4   33.40    1.90
   4   6  -4   31.30    2.00
  -4   6   4   33.70    2.10
   4   6  -4   32.60    1.60
   4   6  -4   32.70    2.00
  -4   6   4   37.20    2.00
  -3  -6   4    0.20    0.70
   3  -6  -4    1.80    0.90
  -3  -6   4    0.90    0.80
  -3   6   4    0.70    1.00
   3   6  -4    1.00    0.60
  -3   6   4    2.10    0.90
   3   6  -4    0.30    1.00
   3   6  -4    0.90    1.00
   2  -6  -4   88.49    3.40
  -2  -6   4   85.89    3.10
  -2  -6   4   83.59    3.40
   2   6  -4   82.39    3.40
   2   6  -4   86.19    3.20
  -2   6   4   89.19    3.30
   2   6  -4   84.59    3.40
  -2   6   4   78.49    3.40
   1  -6  -4   -0.10    0.80
  -1  -6   4    1.10    0.70
  -1  -6   4    1.10    0.90
  -1   6   4    0.70    0.70
   1   6  -4    0.50    1.00
   1   6  -4    0.80    1.00
  -1   6   4    1.10    1.00
   1   6  -4    0.40    0.70
   0  -6   4   52.39    2.50
   0  -6  -4   53.69    2.50
   0   6   4   52.19    2.40
   0   6   4   55.29    2.70
   0   6  -4   57.59    2.60
   0   6  -4   57.29    2.60
   0   6  -4   50.79    2.30
  -1  -6  -4   20.80    1.50
   1  -6   4   21.00    1.60
  -1  -6  -4   22.70    1.60
  -1  -6  -4   23.00    1.60
   1   6   4   22.50    1.40
  -1   6  -4   20.50    1.60
   1   6   4   20.00    1.60
  -1   6  -4   21.10    1.70
   1   6   4   20.30    1.60
  -2  -6  -4   48.40    2.10
  -2  -6  -4   46.80    2.20
   2  -6   4   45.80    2.30
  -2  -6  -4   49.40    2.30
  -2   6  -4   39.90    2.30
   2   6   4   45.50    2.30
   2   6   4   43.90    2.10
   2   6   4   47.00    2.50
  -2   6  -4   44.30    2.20
  -3  -6  -4    0.60    0.90
  -3  -6  -4    1.20    0.90
  -3  -6  -4    0.30    0.70
   3  -6   4    1.60    1.00
   3   6   4    0.70    1.00
  -3   6  -4    0.70    0.80
  -3   6  -4    0.10    1.10
   3   6   4    1.10    0.70
   3   6   4    0.40    1.00
  -4  -6  -4  233.98    7.60
  -4  -6  -4  244.68    7.90
   4  -6   4  225.08    7.80
  -4  -6  -4  236.58    7.80
   4   6   4  235.58    8.00
  -4   6  -4  232.68    7.90
  -4   6  -4  238.78    7.80
   4   6   4  239.68    8.00
   4   6   4  221.08    7.60
   5  -6   4   73.09    3.10
  -5  -6  -4   74.29    3.10
  -5  -6  -4   74.29    2.90
  -5  -6  -4   81.09    3.30
   5  -6   4   75.99    3.10
  -5   6  -4   74.09    3.30
   5   6   4   76.99    2.80
   5   6   4   73.09    3.30
   6  -6   4   21.10    1.70
  -6  -6  -4   21.60    1.50
  -6  -6  -4   25.10    1.70
  -6  -6  -4   25.80    1.90
   6  -6   4   25.60    1.80
  -6   6  -4   19.90    1.90
   6   6   4   21.10    1.90
   6   6   4   22.30    1.30
  -7  -6  -4    4.80    0.80
   7  -6   4    1.30    1.10
   7  -6   4    2.90    1.00
  -7  -6  -4    1.80    1.10
  -7   6  -4    2.00    1.30
   7   6   4    2.60    0.70
   7   6   4    2.10    1.30
  -8  -6  -4   17.50    1.90
  -8  -6  -4   16.90    1.40
   8  -6   4   16.10    1.60
   8  -6   4   19.40    1.60
   8   6   4   18.20    1.80
  -8   6  -4   19.80    2.10
   8   6   4   16.90    1.00
   9  -6   4   52.89    2.50
  -9  -6  -4   49.90    2.90
   9  -6   4   52.59    2.60
  -9  -6  -4   52.79    2.30
   9   6   4   53.19    3.00
  -9   6  -4   53.59    2.90
 -10  -6  -4    0.10    1.30
 -10  -6  -4    1.40    0.90
  10  -6   4    1.80    1.00
 -10   6  -4    0.90    1.50
  10   6   4    2.40    1.60
 -11  -6  -4   19.30    1.60
 -11  -6  -4   19.30    2.30
  11  -6   4   20.30    1.90
 -11   6  -4   18.10    2.10
  11   6   4   22.30    2.40
 -12  -6  -4    0.60    0.90
  12  -6   4    0.10    1.00
 -12  -6  -4    0.20    1.50
  12   6   4    0.80    1.70
 -12   6  -4    2.00    1.80
 -11  -7   4   16.40    2.00
 -11  -7   4   14.40    2.20
 -11  -7   4   12.30    1.30
  11  -7  -4   12.20    1.50
  11  -7  -4   14.40    1.90
  11   7  -4   12.90    2.40
  10  -7  -4    6.80    1.60
 -10  -7   4    5.30    1.60
  10  -7  -4    6.50    1.30
 -10  -7   4    4.20    1.10
 -10  -7   4    6.20    1.70
  10   7  -4    6.20    1.70
  10   7  -4    4.90    1.60
 -10   7   4    5.70    1.90
  -9  -7   4    6.70    1.60
  -9  -7   4    3.30    1.40
   9  -7  -4    4.00    1.40
  -9  -7   4    5.60    1.10
   9  -7  -4    5.80    1.30
  -9   7   4    3.30    1.80
   9   7  -4    4.50    1.60
   9   7  -4    3.10    1.60
   8  -7  -4   13.00    1.70
  -8  -7   4   14.20    1.80
  -8  -7   4   14.70    1.70
   8  -7  -4   11.90    1.40
  -8  -7   4   13.70    1.30
   8   7  -4   14.40    1.80
   8   7  -4   14.30    0.90
  -8   7   4   12.40    1.90
   8   7  -4   17.70    2.20
   7  -7  -4    7.20    1.40
  -7  -7   4    9.30    1.60
   7  -7  -4    8.70    1.40
  -7  -7   4   10.60    1.20
   7   7  -4    8.30    1.60
   7   7  -4    6.50    0.80
   7   7  -4    9.00    1.60
  -7   7   4    8.70    1.70
  -6  -7   4    0.00    0.90
  -6  -7   4   -0.40    1.20
   6  -7  -4    0.90    1.10
   6   7  -4    1.50    1.30
   6   7  -4    0.50    0.70
   6   7  -4    0.20    1.40
  -6   7   4    0.50    1.30
   5  -7  -4    3.90    1.20
  -5  -7   4    3.30    1.00
  -5  -7   4    3.20    1.30
   5   7  -4    3.10    1.40
   5   7  -4    2.70    0.80
   5   7  -4    2.20    1.30
  -5   7   4    3.60    1.60
  -4  -7   4    0.70    0.90
  -4  -7   4    0.80    1.10
   4  -7  -4    1.00    1.10
   4   7  -4    1.00    0.80
   4   7  -4    1.50    1.30
   4   7  -4    1.20    1.30
  -4   7   4    1.80    1.30
   3  -7  -4    7.10    1.30
  -3  -7   4   10.80    1.20
  -3  -7   4    7.70    1.40
   3   7  -4    7.30    1.40
  -3   7   4    8.00    1.60
   3   7  -4    6.30    1.50
  -3   7   4    7.60    1.30
   3   7  -4    8.60    1.10
  -2  -7   4    1.20    1.00
   2  -7  -4    1.80    1.20
  -2   7   4    1.30    1.40
   2   7  -4    1.00    0.90
  -2   7   4    1.40    1.00
   2   7  -4   -0.10    1.30
   1  -7  -4    0.60    1.10
  -1  -7   4    0.10    1.10
   1   7  -4    0.10    1.30
  -1   7   4   -0.20    0.90
   1   7  -4    0.30    0.90
  -1   7   4    0.30    1.40
   0  -7   4    4.00    1.20
   0  -7  -4    3.60    1.20
   0   7  -4    4.50    1.10
   0   7   4    3.80    1.30
   0   7  -4    3.20    1.40
   0   7   4    3.50    1.00
  -1  -7  -4    2.50    1.20
   1  -7   4    3.50    1.20
   1   7   4    3.30    1.00
   1   7   4    4.40    1.60
  -1   7  -4    4.90    1.40
  -1   7  -4    3.50    1.10
   2  -7   4   10.90    1.50
  -2  -7  -4   12.20    1.50
  -2   7  -4   12.80    1.70
  -2   7  -4   14.50    1.50
   2   7   4   13.10    1.80
   2   7   4   12.70    1.50
   3  -7   4   17.40    1.80
  -3  -7  -4   19.40    1.80
  -3   7  -4   17.80    1.90
   3   7   4   17.80    2.00
   3   7   4   16.70    1.50
  -3   7  -4   16.50    1.90
  -4  -7  -4    0.50    1.20
  -4  -7  -4    0.00    1.20
   4  -7   4   -0.30    1.20
  -4  -7  -4    0.30    1.00
  -4   7  -4    0.40    1.40
   4   7   4    0.40    0.80
   4   7   4   -0.90    1.50
  -5  -7  -4    0.40    1.00
  -5  -7  -4    0.20    1.20
  -5  -7  -4    0.20    1.20
   5  -7   4    0.30    1.30
   5   7   4    1.10    1.50
  -5   7  -4    1.70    1.60
   5   7   4   -0.20    0.80
  -6  -7  -4   22.70    2.20
   6  -7   4   26.50    2.30
  -6  -7  -4   25.20    1.90
  -6  -7  -4   23.30    2.10
  -6   7  -4   22.70    2.50
   6   7   4   19.50    2.10
   6   7   4   20.80    1.60
   7  -7   4   37.20    2.50
   7  -7   4   32.00    2.50
  -7  -7  -4   33.60    2.60
  -7  -7  -4   34.20    2.10
   7   7   4   35.80    2.80
  -7   7  -4   35.60    2.90
   7   7   4   36.10    1.80
   8  -7   4    1.40    1.30
  -8  -7  -4    0.70    1.50
   8  -7   4    1.90    1.40
  -8  -7  -4    1.80    1.10
  -8   7  -4    2.20    1.90
   8   7   4    1.50    0.70
   8   7   4    1.20    1.50
   9  -7   4   -0.20    1.30
  -9  -7  -4    0.60    1.10
   9  -7   4    0.60    2.30
  -9  -7  -4    0.20    1.60
  -9   7  -4    0.00    1.90
   4   8  -4    0.30    1.90
  -3   8   4   13.20    1.80
   3   8  -4   10.90    2.20
  -2   8   4    5.00    1.50
   2   8  -4    6.50    2.00
  -1   8   4    3.10    1.30
   1   8  -4    1.80    1.80
   1   8  -4    3.10    1.40
   0  -8  -4    3.70    1.80
   0   8  -4    1.80    1.80
   0   8   4    2.00    1.20
   0   8  -4    2.10    1.30
  -1  -8  -4    0.00    1.70
  -1   8  -4   -0.50    1.30
  -1   8  -4   -0.70    1.80
  -2  -8  -4   10.00    2.10
  -2   8  -4    8.70    2.10
  -2   8  -4    9.50    1.60
 -22   0   5    0.00    1.90
 -21   0   5   -0.10    0.60
 -21   0   5   -0.40    1.70
 -20   0   5    0.10    0.60
 -20   0   5    0.80    1.40
 -19   0   5    0.00    0.50
 -19   0   5    0.00    1.20
 -18   0   5   -0.10    0.40
 -18   0   5    0.10    1.20
 -17   0   5    0.60    0.40
 -17   0   5   -0.30    1.10
 -16   0   5   -0.40    0.30
 -16   0   5    0.20    1.00
  16   0  -5   -0.20    0.90
  15   0  -5    0.30    0.60
  15   0  -5    0.30    0.80
 -15   0   5    0.00    0.30
 -15   0   5    0.10    0.80
 -14   0   5   -0.10    0.70
 -14   0   5    0.30    0.30
  14   0  -5    0.20    0.50
  14   0  -5    0.40    0.70
 -13   0   5   -1.00    0.20
 -13   0   5   -0.30    0.50
 -13   0   5    0.20    0.70
  13   0  -5    0.10    0.50
  13   0  -5    0.40    0.60
 -13   0   5   -0.60    0.20
  13   0  -5   -0.70    0.60
  12   0  -5   -0.10    0.50
 -12   0   5    0.00    0.20
 -12   0   5   -0.40    0.40
 -12   0   5   -0.40    0.50
  12   0  -5   -0.10    0.50
 -12   0   5   -0.20    0.20
  12   0  -5   -0.10    0.60
 -11   0   5   -0.10    0.20
 -11   0   5   -0.10    0.20
 -11   0   5    0.00    0.20
  11   0  -5   -0.10    0.50
 -11   0   5   -0.20    0.50
  11   0  -5    0.00    0.40
  11   0  -5   -0.10    0.40
 -11   0   5   -0.10    0.40
 -10   0   5   -0.10    0.10
  10   0  -5    0.00    0.40
 -10   0   5    0.10    0.40
  10   0  -5   -0.90    0.40
 -10   0   5   -0.10    0.10
  10   0  -5    0.40    0.40
  -9   0   5    0.10    0.40
   9   0  -5   -0.60    0.30
   9   0  -5    0.00    0.40
   9   0  -5    0.30    0.40
  -9   0   5    0.00    0.10
   8   0  -5   -0.20    0.30
   8   0  -5    0.10    0.30
   8   0  -5    0.10    0.30
  -8   0   5    0.10    0.30
  -8   0   5    0.10    0.10
  -7   0   5   -0.10    0.30
  -7   0   5    0.20    0.10
   7   0  -5    0.10    0.30
   7   0  -5    0.00    0.30
   7   0  -5    0.20    0.30
   6   0  -5    0.20    0.20
  -6   0   5    0.10    0.10
   6   0  -5    0.20    0.20
  -6   0   5    0.10    0.10
  -6   0   5    0.00    0.20
  -5   0   5    0.00    0.10
  -5   0   5    0.00    0.10
   5   0  -5    0.30    0.20
  -5   0   5    0.10    0.20
   5   0  -5    0.20    0.20
  -4   0   5    0.20    0.10
   4   0  -5    0.10    0.20
   4   0  -5    0.20    0.10
  -4   0   5    0.00    0.20
   4   0  -5    0.30    0.20
  -4   0   5    0.20    0.10
   4   0  -5    0.60    0.10
   3   0  -5    0.10    0.10
  -3   0   5    0.30    0.10
   3   0  -5    0.00    0.20
  -3   0   5    0.10    0.10
   2   0  -5    0.00    0.20
   2   0  -5    0.80    0.20
  -2   0   5    0.00    0.10
   2   0  -5    0.00    0.10
  -1   0   5    0.00    0.10
  -1   0   5   -0.10    0.20
   1   0  -5    0.10    0.20
   1   0  -5    0.10    0.10
  -1   0   5    0.10    0.10
   1   0  -5    0.20    0.10
   1   0  -5    0.20    0.20
   0   0  -5    0.20    0.20
   0   0   5    0.00    0.20
   0   0   5    0.20    0.10
   0   0  -5    0.10    0.10
   0   0  -5    0.20    0.20
   0   0   5    0.20    0.10
   0   0  -5    0.20    0.10
  -1   0  -5    0.10    0.20
   1   0   5    0.10    0.20
  -1   0  -5    0.20    0.10
  -1   0  -5    0.20    0.20
   1   0   5    0.00    0.20
   1   0   5    0.30    0.20
  -1   0  -5    0.30    0.20
   2   0   5    0.40    0.10
  -2   0  -5    0.00    0.20
  -2   0  -5    0.10    0.20
   2   0   5    0.20    0.20
   2   0   5    0.00    0.20
  -2   0  -5    0.20    0.10
  -2   0  -5    0.10    0.20
   2   0   5    0.20    0.20
   3   0   5    0.10    0.30
  -3   0  -5    0.00    0.20
   3   0   5    0.00    0.20
  -3   0  -5    0.30    0.30
  -3   0  -5    0.10    0.20
  -4   0  -5    0.10    0.30
   4   0   5   -0.10    0.30
   4   0   5    0.20    0.20
  -4   0  -5    0.10    0.20
  -5   0  -5    0.10    0.20
   5   0   5    0.00    0.30
  -5   0  -5    0.00    0.30
   5   0   5    0.00    0.20
   6   0   5    0.00    0.20
  -6   0  -5   -0.10    0.40
   6   0   5    0.00    0.40
  -6   0  -5    0.00    0.20
   6   0   5   -0.10    0.30
   7   0   5    0.00    0.30
  -7   0  -5    0.00    0.40
   7   0   5    0.40    0.40
  -7   0  -5    0.30    0.30
   7   0   5   -0.10    0.20
   8   0   5    0.00    0.30
  -8   0  -5    0.40    0.50
   8   0   5    0.00    0.50
  -8   0  -5   -0.10    0.30
   8   0   5    0.20    0.20
  -9   0  -5    0.20    0.50
  -9   0  -5    0.10    0.30
  -9   0  -5   -0.10    0.60
   9   0   5   -0.10    0.50
   9   0   5    0.10    0.30
   9   0   5   -0.10    0.20
  10   0   5   -0.10    0.60
 -10   0  -5   -0.10    0.30
 -10   0  -5    0.50    0.70
  10   0   5    0.20    0.20
 -10   0  -5   -0.20    0.50
  10   0   5    1.10    0.30
 -11   0  -5   -0.40    0.60
 -11   0  -5    0.10    0.70
 -11   0  -5    0.00    0.40
  11   0   5   -0.20    0.70
  12   0   5    0.20    0.70
 -12   0  -5    0.10    0.50
 -12   0  -5   -0.30    0.70
 -12   0  -5    0.10    0.70
 -13   0  -5    0.60    0.50
 -13   0  -5   -0.20    0.80
 -13   0  -5    0.30    0.80
  13   0   5    0.10    0.80
 -14   0  -5    0.10    0.60
 -14   0  -5    0.30    0.90
  14   0   5    0.70    0.90
 -14   0  -5    0.30    0.90
 -15   0  -5    0.40    1.10
 -15   0  -5    0.30    0.60
  15   0   5    0.80    1.10
  16   0   5    0.40    1.30
 -16   0  -5    0.60    1.40
 -16   0  -5    0.60    0.70
 -17   0  -5   -0.90    1.50
 -17   0  -5   -0.50    0.80
  17   0   5   -0.10    1.40
 -18   0  -5    0.80    0.90
 -18   0  -5    0.90    1.50
  18   0   5    1.40    1.50
 -21  -1   5    0.80    0.60
 -21  -1   5    0.00    1.70
 -21   1   5    1.00    1.70
  21   1  -5   -0.70    1.50
 -21   1   5   -0.10    0.70
 -20  -1   5   31.60    2.50
 -20  -1   5   30.30    1.30
 -20   1   5   27.80    1.50
 -20   1   5   31.70    2.60
  20   1  -5   30.10    2.40
 -19  -1   5    0.50    1.30
  19   1  -5    0.90    1.20
 -19   1   5   -0.20    0.60
 -19   1   5    0.50    1.40
 -18  -1   5    0.00    1.10
 -18  -1   5    0.00    0.40
 -18   1   5    0.40    1.20
  18   1  -5   -0.60    1.10
 -18   1   5    0.10    0.50
 -17  -1   5   38.00    2.20
 -17   1   5   35.90    1.50
 -17   1   5   34.70    2.10
  17   1  -5   34.60    2.00
 -16  -1   5   11.30    1.40
 -16  -1   5   12.90    1.90
 -16   1   5   10.70    1.30
  16   1  -5   10.60    1.30
  16   1  -5    9.60    1.20
 -16   1   5   10.80    0.80
 -15  -1   5    1.20    0.80
 -15  -1   5    1.20    0.80
  15  -1  -5    0.70    0.70
  15   1  -5    0.50    0.80
  15   1  -5    0.60    0.70
 -15   1   5    1.00    0.90
 -15   1   5    0.10    0.40
  15   1  -5    0.60    0.80
 -14  -1   5    1.10    0.80
 -14  -1   5    1.10    0.70
  14  -1  -5    1.60    0.60
  14   1  -5    1.30    0.70
 -14   1   5    0.20    0.80
  14   1  -5    1.00    0.70
  14   1  -5    1.10    0.70
 -14   1   5    0.50    0.40
 -13  -1   5   34.40    1.70
  13  -1  -5   36.00    1.60
 -13  -1   5   35.10    1.70
  13   1  -5   35.70    1.60
  13   1  -5   36.30    1.70
 -13   1   5   34.20    1.30
  13   1  -5   35.50    1.70
 -13   1   5   38.90    1.80
 -12  -1   5   97.29    3.30
 -12  -1   5   94.29    3.30
  12  -1  -5   97.49    3.20
  12   1  -5   95.19    3.30
 -12   1   5   90.69    3.00
 -12   1   5   88.89    3.40
  12   1  -5   95.49    3.30
  12   1  -5   96.99    3.40
  11  -1  -5   97.09    3.20
 -11   1   5   90.99    3.30
  11   1  -5   97.09    3.30
 -11   1   5   91.19    3.00
  11   1  -5   97.79    3.30
  11   1  -5   97.69    3.20
  10  -1  -5  145.59    4.40
  10  -1  -5  143.59    4.60
 -10   1   5  140.19    4.40
 -10   1   5  141.39    4.40
  10   1  -5  139.49    4.60
 -10   1   5  130.29    4.40
  10   1  -5  147.09    4.60
  10   1  -5  142.19    4.60
 -10   1   5  131.99    4.60
   9  -1  -5  129.89    4.20
   9  -1  -5  135.39    4.00
   9   1  -5  128.49    4.20
   9   1  -5  128.39    4.20
  -9   1   5  133.79    4.00
  -9   1   5  117.79    4.20
  -9   1   5  124.39    4.00
  -9   1   5  122.19    4.00
   9   1  -5  130.39    4.20
   8  -1  -5   74.49    2.30
   8  -1  -5   73.89    2.50
   8   1  -5   68.19    2.50
  -8   1   5   69.69    2.50
   8   1  -5   74.19    2.40
   8   1  -5   71.59    2.40
  -8   1   5   68.49    2.30
   7  -1  -5   90.19    2.80
   7  -1  -5   89.59    2.80
   7  -1  -5   89.89    2.90
   7  -1  -5   90.09    2.80
  -7   1   5   87.39    2.90
  -7   1   5   87.49    2.80
  -7   1   5   85.59    2.80
   7   1  -5   84.89    3.00
   7   1  -5   89.49    2.90
   7   1  -5   90.79    2.90
   6  -1  -5   18.30    0.70
   6  -1  -5   18.40    0.70
  -6  -1   5   17.40    0.60
   6  -1  -5   17.00    0.80
   6  -1  -5   17.10    0.60
  -6  -1   5   15.90    0.60
  -6   1   5   16.30    0.80
   6   1  -5   17.40    0.80
   6   1  -5   17.20    0.80
   6   1  -5   17.90    0.70
  -6   1   5   17.30    0.70
   5  -1  -5   19.30    0.70
   5  -1  -5   19.10    0.80
   5  -1  -5   18.50    0.70
  -5  -1   5   16.90    0.60
   5  -1  -5   19.60    0.70
  -5   1   5   18.90    0.80
  -5   1   5   19.20    0.70
   5   1  -5   20.50    0.70
   5   1  -5   19.70    0.90
   5   1  -5   17.80    0.80
  -4  -1   5  394.06   12.20
   4  -1  -5  395.06   12.20
   4  -1  -5  414.56   12.20
   4  -1  -5  399.96   12.30
  -4  -1   5  385.16   12.20
  -4   1   5  393.96   12.20
   4   1  -5  397.46   12.30
   4   1  -5  402.86   12.20
   4   1  -5  414.26   12.20
   4   1  -5  397.36   12.20
  -4   1   5  414.06   12.30
   4   1  -5  403.96   12.30
   3  -1  -5  107.59    3.40
  -3  -1   5  107.39    3.40
   3  -1  -5  107.39    3.40
  -3  -1   5  105.69    3.30
   3  -1  -5  105.29    3.40
   3   1  -5  107.09    3.40
   3   1  -5  111.99    3.40
   3   1  -5  107.19    3.30
   3   1  -5  109.79    3.50
   3   1  -5  103.29    3.30
  -3   1   5  107.19    3.40
  -3   1   5  105.79    3.40
  -3   1   5  112.59    3.40
   2  -1  -5   68.09    2.20
   2  -1  -5   67.69    2.20
   2  -1  -5   68.09    2.20
  -2  -1   5   66.49    2.20
   2  -1  -5   67.09    2.20
  -2  -1   5   67.89    2.20
   2   1  -5   67.69    2.20
  -2   1   5   67.79    2.20
   2   1  -5   69.79    2.30
   2   1  -5   66.09    2.20
  -2   1   5   66.39    2.20
  -2   1   5   69.69    2.20
   2   1  -5   68.29    2.10
   1  -1  -5    1.10    0.20
  -1  -1   5    1.10    0.20
  -1  -1   5    2.00    0.30
   1  -1  -5    1.40    0.20
  -1  -1   5    1.10    0.20
   1  -1  -5    1.50    0.20
  -1   1   5    1.40    0.20
   1   1  -5    1.60    0.20
   1   1  -5    1.30    0.20
  -1   1   5    1.50    0.30
  -1   1   5    1.30    0.20
   1   1  -5    1.40    0.20
   1   1  -5    1.50    0.20
   1   1  -5    2.00    0.30
   0  -1  -5    0.20    0.20
   0  -1   5    0.20    0.20
   0  -1  -5    0.40    0.20
   0  -1   5    0.20    0.20
   0  -1  -5    0.20    0.20
   0  -1   5    0.10    0.20
   0  -1  -5    0.30    0.20
   0   1  -5    0.30    0.20
   0   1  -5    0.00    0.20
   0   1  -5    0.30    0.20
   0   1   5    0.30    0.20
   0   1  -5    0.40    0.20
   0   1   5    0.40    0.20
   0   1   5    0.40    0.20
  -1  -1  -5  122.69    3.70
   1  -1   5  115.49    3.70
   1  -1   5  115.49    3.60
   1  -1   5  111.59    3.60
  -1  -1  -5  114.99    3.70
  -1  -1  -5  118.29    3.60
  -1  -1  -5  117.09    3.60
   1   1   5  116.99    3.70
  -1   1  -5  111.59    3.70
   1   1   5  120.69    3.60
  -1   1  -5  113.79    3.70
  -1   1  -5  110.99    3.60
   1   1   5  114.29    3.70
  -1   1  -5  120.29    3.70
   2  -1   5  307.07    9.30
   2  -1   5  303.27    9.20
  -2  -1  -5  305.77    9.30
  -2  -1  -5  301.17    9.20
  -2  -1  -5  306.07    9.20
  -2  -1  -5  300.17    9.40
   2  -1   5  300.97    9.30
  -2   1  -5  306.67    9.30
  -2   1  -5  292.87    9.30
   2   1   5  299.37    9.30
  -2   1  -5  296.77    9.30
   2   1   5  294.07    9.30
  -2   1  -5  304.27    9.30
   3  -1   5  344.67   10.30
  -3  -1  -5  344.17   10.30
  -3  -1  -5  333.27   10.40
   3  -1   5  332.17   10.40
  -3  -1  -5  336.97   10.50
  -3  -1  -5  357.56   10.50
   3  -1   5  343.27   10.50
   3  -1   5  346.67   10.40
   3   1   5  340.27   10.50
  -3   1  -5  335.47   10.40
  -3   1  -5  332.77   10.50
   3   1   5  314.97   10.40
  -3   1  -5  318.47   10.40
  -3   1  -5  353.06   10.40
   4  -1   5    0.20    0.20
  -4  -1  -5    0.50    0.20
  -4  -1  -5    0.40    0.20
   4  -1   5    0.40    0.30
   4  -1   5    0.30    0.20
  -4  -1  -5    0.70    0.30
   4   1   5    0.50    0.30
  -4   1  -5    1.90    0.40
   4   1   5    0.40    0.20
  -4   1  -5    0.80    0.30
  -4   1  -5    0.70    0.30
  -4   1  -5    0.70    0.30
   5  -1   5    7.30    0.50
   5  -1   5    7.20    0.60
  -5  -1  -5    7.10    0.60
  -5  -1  -5    8.60    0.50
  -5  -1  -5    7.90    0.40
   5  -1   5    8.20    0.40
  -5   1  -5    7.00    0.60
   5   1   5    9.20    0.50
  -5   1  -5    8.30    0.60
   5   1   5    6.70    0.60
   5   1   5    8.70    0.50
  -5   1  -5    8.20    0.60
  -5   1  -5    8.80    0.70
   6  -1   5  223.68    7.20
   6  -1   5  225.18    7.10
  -6  -1  -5  222.58    7.00
   6  -1   5  237.58    7.00
  -6  -1  -5  218.88    7.20
  -6   1  -5  231.08    7.10
   6   1   5  224.08    7.00
  -6   1  -5  230.18    7.10
  -6   1  -5  229.58    7.20
   6   1   5  216.08    7.20
   6   1   5  235.28    7.00
  -6   1  -5  227.18    7.20
   7  -1   5   10.90    0.50
   7  -1   5    9.50    0.60
  -7  -1  -5    9.80    0.60
  -7  -1  -5    9.20    0.80
   7  -1   5    8.90    0.80
   7   1   5   11.20    0.60
   7   1   5    9.30    0.80
  -7   1  -5   10.60    0.90
  -7   1  -5   10.70    0.70
   7   1   5   10.40    0.50
  -7   1  -5    9.20    0.80
  -8  -1  -5   11.60    0.60
  -8  -1  -5    7.80    0.90
   8  -1   5    7.70    0.90
   8  -1   5    9.50    0.60
   8   1   5    9.50    0.50
  -8   1  -5    9.10    0.80
  -8   1  -5    9.30    0.70
   8   1   5   10.00    0.50
   8   1   5    8.60    0.80
  -8   1  -5   10.60    0.90
  -9  -1  -5    3.80    0.70
   9  -1   5    5.00    0.50
  -9  -1  -5    3.60    0.40
   9  -1   5    3.50    0.80
  -9   1  -5    5.90    0.90
  -9   1  -5    3.60    0.50
  -9   1  -5    3.60    0.60
   9   1   5    4.50    0.80
 -10  -1  -5   49.90    1.80
 -10  -1  -5   47.80    2.10
  10  -1   5   50.29    1.70
  10  -1   5   51.69    2.20
 -10   1  -5   45.20    2.00
  10   1   5   48.40    2.10
 -10   1  -5   47.80    1.80
 -10   1  -5   47.10    2.20
  11  -1   5    0.60    0.30
 -11  -1  -5    0.60    0.40
  11  -1   5    1.00    0.70
 -11  -1  -5    0.80    0.70
 -11   1  -5    0.50    0.70
 -11   1  -5    0.40    0.80
 -11   1  -5    0.80    0.50
  11   1   5    1.30    0.80
 -12  -1  -5   58.49    2.10
  12  -1   5   58.49    1.90
  12  -1   5   57.09    2.60
 -12  -1  -5   58.89    2.50
  12   1   5   56.59    2.60
 -12   1  -5   58.99    2.20
 -12   1  -5   63.69    2.70
 -12   1  -5   59.49    2.40
  13  -1   5   20.20    1.60
 -13  -1  -5   19.60    1.60
 -13  -1  -5   19.10    1.10
  13   1   5   18.60    1.50
 -13   1  -5   20.40    1.20
 -13   1  -5   19.70    1.70
 -14  -1  -5    0.60    0.50
 -14  -1  -5    0.00    0.90
 -14  -1  -5    0.10    0.90
 -14   1  -5    0.40    0.70
 -14   1  -5    0.90    1.10
  14   1   5    0.90    0.90
 -15  -1  -5   32.70    2.30
 -15  -1  -5   33.00    2.10
 -15  -1  -5   31.60    1.50
  15   1   5   30.50    2.10
 -15   1  -5   31.00    1.70
 -15   1  -5   31.80    2.30
 -16  -1  -5   69.29    2.60
 -16  -1  -5   74.39    3.20
 -16   1  -5   67.59    2.70
 -16   1  -5   69.99    3.30
  16   1   5   65.99    3.30
 -17  -1  -5   13.20    1.30
 -17  -1  -5   12.20    1.80
  17   1   5   13.50    1.90
 -17   1  -5   14.80    1.40
 -17   1  -5   14.70    1.90
 -18  -1  -5    0.50    1.60
 -18  -1  -5    1.40    1.00
 -18   1  -5   -0.10    0.90
 -18   1  -5    0.40    1.80
  18   1   5   -0.10    1.60
 -21  -2   5    8.30    2.00
 -21   2   5    8.90    2.00
  21   2  -5    8.10    1.90
 -20  -2   5    2.10    1.50
 -20  -2   5    3.30    0.50
 -20   2   5    2.10    1.70
 -20   2   5    2.90    0.80
  20   2  -5    5.30    1.60
 -19  -2   5   43.90    2.70
 -19   2   5   49.60    2.00
 -19   2   5   46.80    2.80
  19   2  -5   43.20    2.60
 -18  -2   5   37.80    2.70
 -18  -2   5   38.40    2.30
 -18   2   5   35.80    2.40
  18   2  -5   35.00    2.20
 -18   2   5   35.90    1.70
  18   2  -5   37.60    2.30
 -17  -2   5    5.10    1.30
 -17  -2   5    6.80    1.20
  17   2  -5    7.70    1.20
 -17   2   5    4.70    1.20
 -17   2   5    6.90    0.70
  17   2  -5    8.00    1.30
 -16  -2   5    2.50    1.00
  16  -2  -5    2.40    1.20
  16   2  -5    2.10    1.00
 -16   2   5    1.50    0.50
  16   2  -5    2.40    1.00
 -16   2   5    1.30    1.00
 -15  -2   5   12.10    1.30
 -15  -2   5   10.30    1.30
  15  -2  -5   11.00    1.20
  15   2  -5   11.10    1.20
  15   2  -5   10.70    1.30
  15   2  -5   12.20    1.30
 -15   2   5    9.40    0.90
 -15   2   5   11.80    1.40
 -14  -2   5    1.40    0.80
  14  -2  -5    1.70    0.70
 -14  -2   5    1.50    0.80
  14   2  -5    0.70    0.80
 -14   2   5    0.50    0.40
  14   2  -5    1.80    0.80
 -14   2   5    1.00    0.90
  14   2  -5    1.90    0.70
 -13  -2   5   42.10    1.90
  13  -2  -5   42.90    1.90
 -13  -2   5   44.40    2.00
  13   2  -5   44.50    1.90
  13   2  -5   44.10    1.90
  13   2  -5   43.30    2.00
 -13   2   5   45.60    2.00
 -13   2   5   41.80    1.60
  12  -2  -5    2.50    0.60
 -12  -2   5    2.40    0.70
 -12   2   5    2.00    0.80
  12   2  -5    1.60    0.70
  12   2  -5    1.40    0.60
 -12   2   5    2.30    0.40
  12   2  -5    2.10    0.70
  11  -2  -5   41.20    1.30
  11  -2  -5   43.30    1.40
 -11  -2   5   40.80    1.70
  11  -2  -5   41.60    1.70
  11   2  -5   39.20    1.80
  11   2  -5   43.20    1.70
 -11   2   5   40.20    1.80
 -11   2   5   39.30    1.50
  11   2  -5   40.70    1.80
  10  -2  -5  122.89    4.10
  10  -2  -5  128.29    3.80
 -10  -2   5  118.59    3.80
  10  -2  -5  120.69    3.80
 -10  -2   5  120.09    4.10
  10   2  -5  123.99    4.10
  10   2  -5  127.79    4.20
 -10   2   5  120.09    4.20
 -10   2   5  122.29    3.90
  10   2  -5  121.89    4.10
  -9  -2   5 1170.08   35.90
   9  -2  -5 1167.68   35.80
  -9  -2   5 1163.18   35.70
  -9  -2   5 1163.88   35.70
   9  -2  -5 1180.58   35.90
   9  -2  -5 1223.78   35.80
  -9   2   5 1167.68   35.80
   9   2  -5 1191.18   35.90
   9   2  -5 1176.78   35.90
   9   2  -5 1188.28   36.10
  -9   2   5 1180.68   36.00
  -8  -2   5  657.13   20.60
   8  -2  -5  691.13   20.80
  -8  -2   5  684.63   20.60
   8  -2  -5  699.23   20.70
  -8  -2   5  671.53   20.80
   8  -2  -5  655.13   20.60
   8   2  -5  683.33   20.90
   8   2  -5  694.63   20.80
  -8   2   5  674.63   20.80
  -8   2   5  671.13   20.70
  -7  -2   5  143.09    4.40
   7  -2  -5  135.99    4.50
   7  -2  -5  151.88    4.60
   7  -2  -5  150.68    4.70
  -7  -2   5  143.19    4.40
  -7  -2   5  134.19    4.60
  -7   2   5  142.19    4.60
  -7   2   5  145.19    4.70
   7   2  -5  149.29    4.60
   7   2  -5  149.59    4.70
   7   2  -5  140.39    4.80
   6  -2  -5    3.10    0.30
   6  -2  -5    3.10    0.50
  -6  -2   5    3.00    0.30
  -6  -2   5    3.40    0.30
  -6  -2   5    3.10    0.50
  -6   2   5    3.20    0.50
   6   2  -5    2.90    0.50
  -6   2   5    2.50    0.50
   6   2  -5    2.80    0.40
   6   2  -5    3.00    0.40
  -6   2   5    2.60    0.30
   5  -2  -5  246.38    7.60
  -5  -2   5  238.88    7.60
   5  -2  -5  234.98    7.60
  -5  -2   5  244.18    7.50
   5  -2  -5  245.58    7.40
  -5  -2   5  251.07    7.50
   5   2  -5  243.28    7.40
  -5   2   5  243.08    7.70
  -5   2   5  253.67    7.60
  -5   2   5  245.38    7.60
   5   2  -5  252.37    7.70
   5   2  -5  242.78    7.60
   5   2  -5  239.58    7.40
   5   2  -5  240.18    7.70
   4  -2  -5   23.80    0.80
   4  -2  -5   22.50    0.90
   4  -2  -5   27.30    0.90
  -4  -2   5   23.70    0.80
   4  -2  -5   20.60    0.90
  -4  -2   5   18.60    0.90
  -4   2   5   22.50    0.90
   4   2  -5   19.60    1.00
  -4   2   5   22.80    1.00
   4   2  -5   24.50    0.80
   4   2  -5   22.70    0.90
   4   2  -5   23.00    0.80
   3  -2  -5  389.46   12.20
  -3  -2   5  391.06   12.10
   3  -2  -5  402.16   12.10
   3  -2  -5  399.86   12.10
   3  -2  -5  398.26   12.10
  -3   2   5  394.06   12.20
   3   2  -5  376.46   12.10
  -3   2   5  397.46   12.10
   3   2  -5  388.16   12.20
   3   2  -5  385.76   12.10
  -3   2   5  420.86   12.20
   3   2  -5  393.46   12.10
  -2  -2   5   14.10    0.70
   2  -2  -5   14.60    0.70
  -2  -2   5   14.90    0.60
   2  -2  -5   12.20    0.70
  -2  -2   5   14.30    0.70
   2  -2  -5   15.60    0.70
   2  -2  -5   14.60    0.70
  -2   2   5   14.60    0.70
   2   2  -5   14.20    0.60
  -2   2   5   12.50    0.70
   2   2  -5   13.00    0.80
   2   2  -5   15.50    0.70
  -2   2   5   13.30    0.70
   1  -2  -5    1.20    0.30
   1  -2  -5    2.00    0.30
  -1  -2   5    1.60    0.30
   1  -2  -5    2.60    0.30
  -1  -2   5    1.80    0.30
  -1  -2   5    1.90    0.30
   1  -2  -5    1.80    0.30
   1   2  -5    1.40    0.30
  -1   2   5    1.90    0.40
   1   2  -5    1.70    0.40
  -1   2   5    2.10    0.30
   1   2  -5    1.70    0.30
  -1   2   5    1.80    0.30
   0  -2   5  680.93   21.50
   0  -2   5  718.23   21.50
   0  -2  -5  690.03   21.40
   0  -2  -5  725.33   21.50
   0  -2  -5  677.63   21.50
   0  -2   5  703.13   21.40
   0  -2  -5  714.03   21.40
   0   2   5  709.33   21.40
   0   2   5  698.43   21.50
   0   2  -5  703.33   21.50
   0   2  -5  724.23   21.40
   0   2  -5  692.53   21.40
   0   2   5  709.73   21.50
   1  -2   5  115.69    3.60
  -1  -2  -5  123.29    3.70
  -1  -2  -5  113.19    3.70
  -1  -2  -5  112.89    3.80
   1  -2   5  113.69    3.70
   1  -2   5  111.39    3.70
  -1  -2  -5  114.09    3.60
  -1   2  -5  106.09    3.70
  -1   2  -5  112.89    3.70
  -1   2  -5  120.69    3.70
   1   2   5  113.29    3.70
  -1   2  -5  116.19    3.70
   1   2   5  112.49    3.80
   1   2   5  119.39    3.60
   2  -2   5  207.68    6.50
   2  -2   5  213.78    6.50
  -2  -2  -5  209.88    6.60
  -2  -2  -5  206.58    6.50
  -2  -2  -5  208.18    6.50
   2  -2   5  204.38    6.50
  -2  -2  -5  213.48    6.50
  -2   2  -5  209.28    6.50
   2   2   5  206.58    6.60
  -2   2  -5  211.78    6.60
  -2   2  -5  202.18    6.50
  -2   2  -5  206.38    6.60
   2   2   5  209.18    6.50
   3  -2   5   10.40    0.70
   3  -2   5   12.70    0.70
  -3  -2  -5   11.80    0.60
  -3  -2  -5   12.90    0.60
  -3  -2  -5   10.60    0.70
  -3  -2  -5   10.50    0.70
   3  -2   5   10.90    0.60
   3   2   5   10.00    0.70
  -3   2  -5   10.40    0.70
  -3   2  -5   13.40    0.70
  -3   2  -5   12.90    0.80
   3   2   5   11.00    0.60
  -3   2  -5   12.20    0.70
  -4  -2  -5  187.08    6.00
  -4  -2  -5  184.28    5.80
   4  -2   5  179.18    5.80
   4  -2   5  192.78    5.80
  -4  -2  -5  185.58    5.70
  -4   2  -5  186.18    5.90
  -4   2  -5  183.48    5.90
   4   2   5  177.18    5.90
  -4   2  -5  183.98    5.90
   4   2   5  188.88    5.80
   4   2   5  182.18    5.80
  -4   2  -5  181.08    5.80
  -5  -2  -5  127.79    4.00
   5  -2   5  124.39    4.10
  -5  -2  -5  117.69    4.20
   5  -2   5  128.39    4.00
  -5  -2  -5  126.99    4.00
   5  -2   5  131.49    4.10
   5   2   5  121.29    4.20
  -5   2  -5  126.59    4.10
   5   2   5  126.79    4.00
  -5   2  -5  127.99    4.10
  -5   2  -5  123.49    4.20
   5   2   5  136.29    4.00
  -5   2  -5  121.89    4.10
   6  -2   5  113.29    3.80
  -6  -2  -5  115.49    3.80
  -6  -2  -5  116.99    4.00
   6  -2   5  121.09    3.80
  -6  -2  -5  119.89    3.70
   6   2   5  110.29    4.00
  -6   2  -5  119.19    3.90
  -6   2  -5  115.89    4.00
  -6   2  -5  117.29    3.80
   6   2   5  126.09    3.70
   6   2   5  110.29    3.70
  -6   2  -5  121.99    3.90
   7  -2   5   20.10    1.00
  -7  -2  -5   20.70    0.90
  -7  -2  -5   17.80    1.10
   7  -2   5   21.80    0.90
  -7   2  -5   19.80    1.10
  -7   2  -5   19.50    1.10
  -7   2  -5   22.80    1.00
   7   2   5   21.20    0.80
   7   2   5   19.70    1.20
  -8  -2  -5    3.10    0.70
   8  -2   5    3.10    0.50
  -8  -2  -5    3.20    0.40
  -8   2  -5    3.30    0.50
   8   2   5    3.20    0.40
  -8   2  -5    2.70    0.60
   8   2   5    4.70    0.80
  -8   2  -5    3.20    0.70
   8   2   5    3.40    0.40
  -9  -2  -5   14.30    0.80
  -9  -2  -5   14.00    1.10
   9  -2   5   14.80    0.80
  -9   2  -5   13.80    1.20
  -9   2  -5   12.00    1.00
   9   2   5   16.30    1.20
  -9   2  -5   12.80    0.90
 -10  -2  -5   75.39    2.50
  10  -2   5   73.19    2.50
 -10  -2  -5   74.39    2.90
 -10   2  -5   71.19    2.80
 -10   2  -5   74.49    2.60
 -10   2  -5   70.99    2.90
  10   2   5   72.09    2.80
  11  -2   5    3.90    0.50
 -11  -2  -5    3.50    0.80
 -11  -2  -5    3.90    0.50
 -11   2  -5    4.10    0.70
  11   2   5    4.60    0.90
 -11   2  -5    4.90    1.00
 -12  -2  -5  108.89    3.60
  12  -2   5  109.49    3.60
 -12  -2  -5  110.09    4.20
 -12   2  -5  114.49    3.80
  12   2   5  111.79    4.10
 -12   2  -5  106.79    4.10
 -13  -2  -5    6.90    0.70
  13  -2   5    6.00    0.70
 -13  -2  -5    8.90    1.30
 -13   2  -5    5.90    0.80
  13   2   5    5.30    1.00
 -13   2  -5    7.20    1.30
 -14  -2  -5   31.40    2.00
 -14  -2  -5   27.20    1.30
  14   2   5   27.80    1.90
 -14   2  -5   29.20    1.60
 -14   2  -5   29.50    2.10
 -15  -2  -5   18.50    1.10
 -15  -2  -5   18.10    1.80
 -15   2  -5   19.30    2.10
 -15   2  -5   18.20    1.40
  15   2   5   14.00    1.70
 -16  -2  -5    3.50    1.30
 -16  -2  -5    2.30    0.70
  16   2   5    2.50    1.20
 -16   2  -5    1.80    0.90
 -16   2  -5    2.20    1.50
 -17  -2  -5   14.90    2.10
 -17  -2  -5   13.90    1.30
 -17  -2  -5   14.50    1.80
 -17   2  -5   13.30    1.30
 -17   2  -5   10.90    2.00
  17   2   5   15.50    2.00
 -18  -2  -5    1.80    1.90
 -18  -2  -5    1.60    1.60
 -18  -2  -5    1.40    1.00
 -18   2  -5    1.40    1.10
 -20  -3   5    6.70    0.60
 -20   3   5    4.20    1.70
 -20   3   5    5.50    1.20
 -19  -3   5   17.00    0.90
 -19  -3   5   19.70    2.20
 -19   3   5   21.70    2.40
  19   3  -5   20.60    2.40
 -19   3   5   20.20    1.60
  19   3  -5   21.30    2.20
 -18  -3   5    1.40    0.40
 -18  -3   5    0.40    1.20
  18   3  -5    2.40    1.30
  18   3  -5    2.30    1.30
 -18   3   5    1.30    1.50
 -18   3   5    1.50    0.80
 -17  -3   5    0.70    0.40
 -17  -3   5    1.20    1.10
  17   3  -5    1.90    1.20
 -17   3   5    0.10    0.70
 -17   3   5    1.40    1.10
  17   3  -5    1.50    1.20
  16  -3  -5   12.30    1.30
 -16  -3   5   10.30    1.40
 -16  -3   5   10.20    0.60
  16   3  -5    9.10    1.30
 -16   3   5    8.00    0.90
  16   3  -5    8.00    1.30
 -16   3   5    9.70    1.40
 -15  -3   5   27.30    1.90
  15  -3  -5   30.00    1.70
 -15  -3   5   28.70    1.10
  15   3  -5   27.30    1.80
 -15   3   5   27.20    1.40
 -15   3   5   27.40    1.80
  15   3  -5   27.40    1.90
 -14  -3   5   19.10    1.50
  14  -3  -5   16.80    1.30
 -14  -3   5   17.00    0.80
 -14  -3   5   14.10    1.50
  14   3  -5   16.90    1.40
 -14   3   5   19.00    1.50
 -14   3   5   16.10    1.10
  14   3  -5   14.80    1.50
 -13  -3   5    0.10    0.30
 -13  -3   5   -0.10    0.70
  13  -3  -5   -0.20    0.30
 -13  -3   5    0.10    0.80
  13  -3  -5    0.00    0.70
  13   3  -5   -0.30    0.80
 -13   3   5    0.00    0.80
 -13   3   5    0.20    0.50
  13   3  -5    0.30    0.80
  12  -3  -5   18.00    0.90
  12  -3  -5   20.60    1.30
 -12  -3   5   20.60    0.80
 -12  -3   5   21.80    1.40
 -12   3   5   17.20    1.10
  12   3  -5   19.60    1.50
  12   3  -5   19.90    1.30
 -12   3   5   22.70    1.40
  11  -3  -5   32.60    1.30
 -11  -3   5   30.90    1.20
 -11  -3   5   35.70    1.70
  11  -3  -5   36.10    1.60
  11   3  -5   34.00    1.60
 -11   3   5   38.10    1.80
  11   3  -5   31.00    1.70
 -11   3   5   33.90    1.50
  10  -3  -5    6.10    0.70
 -10  -3   5    5.80    0.50
  10  -3  -5    5.20    0.50
 -10  -3   5    5.40    0.80
  10   3  -5    6.70    0.80
 -10   3   5    7.70    0.90
  10   3  -5    5.80    0.90
 -10   3   5    6.40    0.60
  -9  -3   5    1.90    0.60
   9  -3  -5    2.80    0.60
  -9  -3   5    2.20    0.30
   9  -3  -5    2.50    0.40
   9   3  -5    3.20    0.60
   9   3  -5    2.20    0.60
  -9   3   5    2.80    0.50
  -9   3   5    2.90    0.80
   8  -3  -5   32.30    1.50
   8  -3  -5   33.30    1.40
  -8  -3   5   36.20    1.60
  -8  -3   5   32.20    1.20
   8   3  -5   37.30    1.50
  -8   3   5   35.30    1.40
  -8   3   5   34.40    1.60
   8   3  -5   31.00    1.60
  -7  -3   5  121.19    4.10
   7  -3  -5  118.79    4.10
   7  -3  -5  118.19    4.00
  -7  -3   5  121.09    3.90
  -7   3   5  120.39    4.10
   7   3  -5  125.09    4.20
  -7   3   5  129.49    4.00
   7   3  -5  126.39    4.10
  -6  -3   5  244.08    7.90
  -6  -3   5  247.68    7.70
   6  -3  -5  238.18    7.80
   6  -3  -5  243.68    7.90
   6   3  -5  243.18    8.00
   6   3  -5  255.27    7.80
  -6   3   5  242.18    7.90
   6   3  -5  254.47    7.60
  -6   3   5  254.87    7.80
  -6   3   5  266.37    7.90
   6   3  -5  246.58    7.60
   5  -3  -5  181.48    5.70
   5  -3  -5  179.88    5.80
  -5  -3   5  180.18    5.70
  -5  -3   5  166.68    5.80
   5  -3  -5  178.38    5.80
   5  -3  -5  186.08    5.60
   5   3  -5  180.98    5.90
  -5   3   5  177.48    5.90
   5   3  -5  185.78    5.60
  -5   3   5  194.38    5.80
  -5   3   5  181.08    5.70
   5   3  -5  180.98    5.80
   5   3  -5  183.98    5.60
   4  -3  -5   54.89    1.90
   4  -3  -5   54.69    1.80
   4  -3  -5   49.80    2.00
   4  -3  -5   49.99    1.90
  -4  -3   5   53.09    1.80
  -4  -3   5   49.90    1.90
  -4   3   5   54.19    1.90
   4   3  -5   56.79    1.80
   4   3  -5   53.79    1.90
  -4   3   5   49.70    2.00
   4   3  -5   51.69    2.10
   4   3  -5   52.19    1.80
  -4   3   5   54.39    2.00
   3  -3  -5    1.70    0.30
   3  -3  -5    1.20    0.40
  -3  -3   5    1.70    0.30
   3  -3  -5    2.30    0.40
  -3  -3   5    1.70    0.40
  -3  -3   5    1.70    0.50
   3  -3  -5    2.20    0.40
  -3   3   5    1.40    0.40
  -3   3   5    1.10    0.30
   3   3  -5    1.20    0.50
  -3   3   5    1.10    0.50
   3   3  -5    0.90    0.30
   3   3  -5    1.30    0.40
   2  -3  -5  121.59    3.80
   2  -3  -5  123.39    3.80
  -2  -3   5  119.79    3.80
  -2  -3   5  115.29    3.90
   2  -3  -5  118.99    3.90
   2  -3  -5  117.49    3.90
  -2  -3   5  122.99    3.90
   2   3  -5  113.29    3.80
  -2   3   5  113.59    3.90
   2   3  -5  121.19    3.90
  -2   3   5  114.79    3.80
  -2   3   5  115.89    3.90
   2   3  -5  114.79    4.00
  -1  -3   5   58.19    2.20
   1  -3  -5   62.19    2.20
  -1  -3   5   61.69    2.10
  -1  -3   5   63.29    2.20
   1  -3  -5   60.49    2.10
   1  -3  -5   62.19    2.20
   1  -3  -5   60.49    2.20
   1   3  -5   60.39    2.30
  -1   3   5   63.09    2.30
   1   3  -5   60.59    2.10
  -1   3   5   64.79    2.10
  -1   3   5   61.79    2.20
   1   3  -5   63.89    2.20
   1   3  -5   63.29    2.10
   0  -3  -5   21.60    1.00
   0  -3   5   24.10    1.00
   0  -3   5   22.70    1.00
   0  -3  -5   23.50    1.00
   0  -3  -5   22.90    1.10
   0  -3  -5   22.60    1.10
   0  -3   5   19.80    1.00
   0   3  -5   23.10    1.00
   0   3   5   26.20    1.00
   0   3  -5   21.20    1.10
   0   3  -5   24.70    1.10
   0   3   5   22.30    1.20
   0   3   5   20.70    1.00
   0   3  -5   21.20    1.00
   1  -3   5  303.87    9.50
  -1  -3  -5  315.47    9.40
   1  -3   5  300.57    9.50
  -1  -3  -5  308.37    9.50
  -1  -3  -5  302.07    9.60
  -1  -3  -5  301.97    9.50
   1  -3   5  306.67    9.40
  -1   3  -5  300.97    9.50
  -1   3  -5  310.57    9.50
   1   3   5  301.87    9.50
   1   3   5  306.17    9.40
  -1   3  -5  296.57    9.60
   1   3   5  303.27    9.60
  -1   3  -5  307.27    9.50
   2  -3   5   55.89    1.90
  -2  -3  -5   50.19    1.90
  -2  -3  -5   56.19    1.90
   2  -3   5   56.39    2.00
  -2  -3  -5   58.09    2.00
  -2  -3  -5   56.89    2.10
   2  -3   5   55.09    2.00
   2   3   5   51.39    1.90
  -2   3  -5   55.09    2.00
  -2   3  -5   57.29    2.10
  -2   3  -5   54.89    2.00
  -2   3  -5   52.49    2.00
   2   3   5   50.49    2.10
  -3  -3  -5   78.39    2.70
  -3  -3  -5   79.19    2.90
   3  -3   5   78.09    2.70
  -3  -3  -5   79.69    2.70
   3  -3   5   83.79    2.70
   3  -3   5   78.39    2.80
   3   3   5   74.99    2.70
  -3   3  -5   82.99    2.70
  -3   3  -5   80.89    2.80
  -3   3  -5   81.49    2.80
  -3   3  -5   80.29    2.80
   3   3   5   77.59    2.90
  -4  -3  -5   31.50    1.20
   4  -3   5   28.30    1.30
  -4  -3  -5   30.10    1.40
   4  -3   5   32.60    1.30
   4  -3   5   31.60    1.30
  -4  -3  -5   32.40    1.30
  -4   3  -5   30.20    1.40
   4   3   5   28.40    1.20
  -4   3  -5   31.20    1.30
  -4   3  -5   31.20    1.40
   4   3   5   29.00    1.40
  -4   3  -5   28.50    1.40
  -5  -3  -5    2.30    0.50
  -5  -3  -5    3.60    0.40
   5  -3   5    3.10    0.50
   5  -3   5    2.20    0.50
  -5  -3  -5    2.80    0.60
  -5   3  -5    3.50    0.60
  -5   3  -5    4.20    0.70
   5   3   5    3.30    0.40
  -5   3  -5    3.20    0.50
  -5   3  -5    3.60    0.60
   5   3   5    2.30    0.60
   6  -3   5   25.40    1.30
  -6  -3  -5   26.20    1.10
  -6  -3  -5   26.30    1.40
   6  -3   5   27.10    1.20
  -6  -3  -5   28.10    1.20
   6   3   5   28.00    1.10
   6   3   5   29.30    1.50
  -6   3  -5   25.90    1.40
  -6   3  -5   27.60    1.30
  -6   3  -5   26.10    1.30
   7  -3   5    0.60    0.50
   7  -3   5    0.70    0.50
  -7  -3  -5    1.00    0.40
  -7  -3  -5    1.50    0.70
  -7   3  -5    0.70    0.50
   7   3   5    0.70    0.60
  -7   3  -5    1.30    0.60
   7   3   5    1.00    0.30
  -7   3  -5    1.30    0.70
   8  -3   5    0.80    0.50
  -8  -3  -5    0.70    0.60
  -8  -3  -5    0.90    0.40
   8  -3   5    1.00    0.50
  -8   3  -5    1.70    0.80
  -8   3  -5    1.20    0.50
   8   3   5    0.90    0.70
   8   3   5    0.50    0.30
   9  -3   5    4.80    0.60
  -9  -3  -5    3.60    0.50
  -9  -3  -5    5.10    0.90
  -9   3  -5    4.50    1.00
  -9   3  -5    4.80    0.70
   9   3   5    3.20    0.80
 -10  -3  -5    7.70    0.80
 -10  -3  -5    6.30    1.10
  10  -3   5    8.50    0.80
 -10   3  -5    7.50    1.10
  10   3   5    9.80    1.10
 -10   3  -5    9.10    1.00
 -11  -3  -5  111.19    3.70
  11  -3   5  110.99    3.70
 -11  -3  -5  113.39    4.20
 -11   3  -5  109.19    3.80
  11   3   5  104.99    4.10
 -12  -3  -5    1.90    0.50
 -12  -3  -5    1.40    1.00
  12  -3   5    1.10    0.50
 -12   3  -5    0.80    1.00
 -12   3  -5    1.70    0.70
  12   3   5    1.20    0.90
  13  -3   5   32.30    1.50
 -13  -3  -5   37.40    2.20
 -13  -3  -5   31.20    1.50
 -13   3  -5   34.80    1.80
 -13   3  -5   33.40    2.10
  13   3   5   31.80    2.00
 -14  -3  -5    2.60    1.20
 -14  -3  -5    2.20    0.60
  14  -3   5    3.00    0.60
  14   3   5    2.00    1.20
 -14   3  -5    3.30    1.30
 -14   3  -5    2.20    0.90
  15  -3   5    0.30    0.50
 -15  -3  -5    0.00    0.70
 -15  -3  -5    0.60    1.30
  15   3   5   -0.20    1.10
 -15   3  -5    0.00    1.20
 -15   3  -5    0.20    0.90
 -16  -3  -5    0.80    0.70
 -16  -3  -5    0.00    1.30
  16   3   5    1.50    1.50
 -16   3  -5    1.90    1.00
 -16   3  -5    1.30    1.60
 -17  -3  -5   14.30    2.00
 -17  -3  -5   12.00    1.30
 -17   3  -5   11.60    2.10
 -17   3  -5   12.40    1.50
  17   3   5   14.00    2.10
 -19  -4   5    0.50    0.60
 -19  -4   5    0.70    1.50
  19   4  -5    0.70    1.70
 -19   4   5    2.00    1.90
 -19   4   5    0.90    1.90
 -18  -4   5    0.10    1.40
 -18  -4   5   -0.10    0.60
 -18   4   5    1.00    1.70
 -18   4   5    0.60    1.00
  18   4  -5    0.60    1.50
 -17  -4   5   20.40    2.10
 -17  -4   5   19.40    1.10
  17   4  -5   18.10    2.10
 -17   4   5   18.00    2.20
 -17   4   5   18.50    1.60
  17   4  -5   18.40    2.30
 -16  -4   5    0.80    0.50
  16  -4  -5    0.90    1.10
 -16  -4   5    1.50    1.20
 -16   4   5    0.30    1.30
  16   4  -5    1.60    1.20
  16   4  -5    0.50    1.10
 -16   4   5    0.80    0.80
  15  -4  -5   19.20    1.00
  15  -4  -5   18.60    1.60
 -15  -4   5   23.30    1.90
 -15  -4   5   20.10    1.00
 -15   4   5   21.10    1.80
  15   4  -5   22.60    1.90
  15   4  -5   19.70    1.70
 -15   4   5   22.20    1.50
  14  -4  -5   28.20    1.30
 -14  -4   5   30.20    1.20
  14  -4  -5   28.90    1.80
 -14  -4   5   27.10    1.80
 -14  -4   5   33.60    1.90
 -14   4   5   27.50    2.00
 -14   4   5   28.00    1.60
  14   4  -5   32.30    1.90
  14   4  -5   28.30    2.00
  13  -4  -5    0.50    0.80
 -13  -4   5    0.10    0.90
  13  -4  -5   -0.30    0.50
 -13  -4   5   -0.30    0.90
 -13  -4   5    0.00    0.40
  13   4  -5   -0.20    0.90
 -13   4   5    0.40    1.10
 -13   4   5   -0.20    0.60
  13   4  -5    0.70    0.90
 -12  -4   5    1.30    0.40
 -12  -4   5    1.40    0.90
  12  -4  -5    1.10    0.50
  12  -4  -5    1.60    0.80
 -12   4   5    1.70    0.90
 -12   4   5    1.00    0.60
  12   4  -5    1.00    0.80
  12   4  -5    0.50    0.80
 -11  -4   5    2.60    0.50
  11  -4  -5    2.20    0.60
  11  -4  -5    2.90    0.80
 -11  -4   5    3.20    0.90
 -11   4   5    2.20    0.90
  11   4  -5    2.60    0.90
 -11   4   5    3.20    0.70
  11   4  -5    4.70    0.90
 -10  -4   5   -0.30    0.70
  10  -4  -5    0.00    0.60
 -10  -4   5   -0.10    0.30
  10  -4  -5   -0.30    0.50
  10   4  -5   -0.30    0.70
  10   4  -5   -0.30    0.70
 -10   4   5    0.20    0.50
 -10   4   5   -0.10    0.80
  -9  -4   5   12.40    1.10
   9  -4  -5   13.20    1.10
  -9  -4   5   12.00    0.80
   9  -4  -5   12.90    0.90
   9   4  -5   12.90    1.10
  -9   4   5   11.70    1.00
   9   4  -5   10.70    1.30
  -9   4   5   13.70    1.30
   8  -4  -5  108.49    3.80
  -8  -4   5  107.59    3.50
   8  -4  -5  108.89    3.70
  -8  -4   5  110.99    3.80
   8   4  -5  111.09    3.80
  -8   4   5  110.69    3.90
   8   4  -5  103.09    4.00
  -8   4   5  104.49    3.70
  -7  -4   5   44.80    1.90
  -7  -4   5   44.40    1.60
   7  -4  -5   46.00    1.90
   7  -4  -5   46.40    1.80
  -7   4   5   42.20    1.80
   7   4  -5   46.10    1.50
   7   4  -5   44.60    1.50
  -7   4   5   43.10    2.00
   7   4  -5   43.30    2.00
   7   4  -5   42.70    1.90
   6  -4  -5   74.99    2.80
   6  -4  -5   76.59    2.90
  -6  -4   5   80.09    2.90
  -6  -4   5   78.79    2.70
  -6   4   5   81.59    3.00
   6   4  -5   75.59    3.00
   6   4  -5   81.39    2.60
   6   4  -5   81.39    2.90
  -6   4   5   81.19    2.80
  -5  -4   5    6.50    0.60
   5  -4  -5    6.70    0.80
   5  -4  -5    8.30    0.90
  -5  -4   5    7.80    0.90
  -5   4   5    7.50    0.80
  -5   4   5    7.60    0.90
   5   4  -5    7.50    0.90
   5   4  -5    6.90    0.90
   5   4  -5    6.70    0.60
  -5   4   5    8.00    0.70
  -4  -4   5    3.10    0.70
  -4  -4   5    2.00    0.40
   4  -4  -5    2.00    0.50
   4  -4  -5    2.60    0.50
  -4   4   5    2.80    0.60
   4   4  -5    2.20    0.40
  -4   4   5    1.90    0.70
  -4   4   5    2.30    0.60
   4   4  -5    2.80    0.60
   4   4  -5    3.40    0.70
   3  -4  -5    2.40    0.50
   3  -4  -5    3.50    0.60
   3  -4  -5    2.90    0.50
  -3  -4   5    4.00    0.70
  -3  -4   5    3.40    0.40
   3  -4  -5    2.50    0.50
   3   4  -5    3.30    0.70
  -3   4   5    3.90    0.60
   3   4  -5    2.80    0.50
  -3   4   5    2.30    0.70
  -3   4   5    2.00    0.50
   3   4  -5    2.40    0.70
   2  -4  -5   11.50    0.80
  -2  -4   5    9.60    0.70
   2  -4  -5   10.10    0.80
   2  -4  -5   11.20    0.90
   2  -4  -5   10.80    0.80
  -2  -4   5   11.20    0.90
   2   4  -5   10.00    0.90
   2   4  -5    8.50    0.70
  -2   4   5    9.00    1.00
  -2   4   5   12.50    0.90
   2   4  -5   10.20    1.00
  -2   4   5   11.60    0.90
   1  -4  -5    0.20    0.50
   1  -4  -5   -0.20    0.40
   1  -4  -5    0.10    0.40
  -1  -4   5    0.40    0.50
  -1  -4   5    0.20    0.40
   1  -4  -5    0.00    0.50
  -1   4   5   -0.10    0.60
   1   4  -5   -0.10    0.50
   1   4  -5    0.60    0.50
   1   4  -5    0.20    0.40
  -1   4   5    0.10    0.40
   0  -4   5    0.10    0.40
   0  -4   5    0.00    0.50
   0  -4  -5    0.10    0.40
   0  -4   5    0.70    0.50
   0  -4  -5   -0.10    0.50
   0  -4  -5    0.30    0.50
   0  -4  -5    0.40    0.50
   0   4   5    0.10    0.60
   0   4   5    0.40    0.40
   0   4  -5    0.30    0.40
   0   4  -5   -0.20    0.50
   0   4  -5    0.00    0.50
  -1  -4  -5  179.58    5.50
  -1  -4  -5  163.88    5.60
   1  -4   5  173.68    5.60
   1  -4   5  172.58    5.60
   1  -4   5  173.68    5.50
  -1  -4  -5  173.08    5.60
  -1   4  -5  171.38    5.60
  -1   4  -5  161.08    5.50
  -1   4  -5  169.48    5.60
   1   4   5  173.38    5.60
   1   4   5  166.78    5.70
  -2  -4  -5   20.40    1.20
   2  -4   5   24.90    1.20
   2  -4   5   23.40    1.30
   2  -4   5   23.50    1.20
  -2  -4  -5   24.20    1.10
  -2  -4  -5   20.30    1.20
  -2   4  -5   21.20    1.20
   2   4   5   21.30    1.10
  -2   4  -5   23.60    1.30
   2   4   5   24.80    1.40
  -2   4  -5   22.40    1.20
  -3  -4  -5   62.59    2.20
   3  -4   5   60.99    2.30
   3  -4   5   63.49    2.30
  -3  -4  -5   57.79    2.40
  -3  -4  -5   61.59    2.30
   3  -4   5   60.79    2.40
   3   4   5   68.99    2.60
  -3   4  -5   58.99    2.40
  -3   4  -5   58.19    2.30
  -3   4  -5   63.19    2.40
   3   4   5   62.89    2.30
  -4  -4  -5  147.19    5.10
   4  -4   5  145.99    4.90
   4  -4   5  147.29    4.90
  -4  -4  -5  149.69    4.80
  -4  -4  -5  146.49    4.90
  -4   4  -5  149.39    4.90
  -4   4  -5  154.08    4.90
  -4   4  -5  143.79    4.90
  -4   4  -5  150.48    5.00
   4   4   5  145.19    4.80
   4   4   5  147.89    5.10
   5  -4   5   13.80    1.10
   5  -4   5   15.60    1.10
  -5  -4  -5   13.10    1.00
  -5  -4  -5   14.20    1.20
  -5  -4  -5   17.20    1.00
  -5   4  -5   15.70    1.10
   5   4   5   14.60    1.20
  -5   4  -5   15.00    1.10
   5   4   5   16.40    0.90
  -5   4  -5   15.40    1.20
  -5   4  -5   14.30    1.10
   6  -4   5   41.80    1.80
   6  -4   5   41.80    1.80
  -6  -4  -5   39.00    1.80
  -6  -4  -5   43.10    1.70
  -6  -4  -5   40.10    2.00
   6   4   5   42.20    1.60
  -6   4  -5   43.30    2.00
   6   4   5   44.80    2.00
  -6   4  -5   42.90    1.80
   7  -4   5   15.40    1.10
  -7  -4  -5   15.80    1.30
   7  -4   5   14.60    1.10
  -7  -4  -5   15.50    1.00
   7   4   5   16.00    1.40
   7   4   5   13.80    0.80
  -7   4  -5   14.70    1.20
  -7   4  -5   15.90    1.40
   8  -4   5    0.60    0.60
  -8  -4  -5    1.20    0.50
  -8  -4  -5    0.80    0.70
   8  -4   5    1.60    0.70
   8   4   5    0.90    0.90
  -8   4  -5    1.80    0.70
   8   4   5    2.00    0.40
  -8   4  -5    1.80    0.90
   9  -4   5    2.80    0.70
  -9  -4  -5    2.90    1.00
  -9  -4  -5    1.80    0.60
  -9   4  -5    3.00    1.00
  -9   4  -5    1.50    0.70
   9   4   5    2.00    0.90
 -10  -4  -5    4.30    1.00
 -10  -4  -5    5.50    0.70
  10  -4   5    5.10    0.80
 -10   4  -5    4.40    0.90
 -10   4  -5    4.50    1.10
  10   4   5    5.50    1.10
  11  -4   5    6.60    0.80
 -11  -4  -5    4.80    1.20
 -11  -4  -5    4.30    0.60
 -11   4  -5    4.00    0.90
  11   4   5    5.00    1.10
 -11   4  -5    4.30    1.10
  12  -4   5    6.40    0.80
 -12  -4  -5    7.50    1.40
 -12  -4  -5    7.40    0.80
 -12   4  -5    7.20    1.10
 -12   4  -5    5.60    1.40
  12   4   5    7.20    1.40
 -13  -4  -5    9.90    0.90
  13  -4   5    9.60    1.00
 -13  -4  -5   11.10    1.60
 -13   4  -5    9.10    1.60
  13   4   5    9.70    1.60
  14  -4   5   63.79    2.50
 -14  -4  -5   66.79    3.30
 -14  -4  -5   59.59    2.50
  14   4   5   62.39    3.20
 -14   4  -5   60.69    3.30
  15  -4   5    0.10    0.70
 -15  -4  -5   -0.40    0.70
 -15  -4  -5    0.50    1.50
  15   4   5   -0.40    1.50
 -15   4  -5    1.10    1.50
 -15   4  -5    0.50    1.10
  16  -4   5    5.70    0.80
 -16  -4  -5    3.50    1.70
 -16   4  -5    7.00    1.40
 -17  -5   5   39.40    1.80
  17  -5  -5   37.40    1.50
 -17  -5   5   41.10    2.90
  17   5  -5   39.80    3.00
 -17   5   5   40.80    2.30
  16  -5  -5    0.70    0.60
 -16  -5   5    0.70    1.40
  16  -5  -5    0.90    1.60
 -16  -5   5    1.20    0.70
 -16   5   5    1.10    1.70
 -16   5   5    1.90    1.00
  16   5  -5    2.40    1.50
 -15  -5   5   29.20    2.30
 -15  -5   5   28.90    1.40
  15  -5  -5   26.50    1.40
  15  -5  -5   29.60    2.20
 -15   5   5   29.80    2.40
 -15   5   5   28.10    1.90
  15   5  -5   28.10    2.30
 -14  -5   5    7.00    0.80
  14  -5  -5    5.70    1.20
 -14  -5   5    7.40    1.30
  14  -5  -5    4.70    0.80
 -14  -5   5    5.40    1.30
 -14   5   5    3.50    1.50
  14   5  -5    5.00    1.40
  14   5  -5    7.00    1.40
 -14   5   5    7.10    1.10
 -13  -5   5    0.30    0.50
  13  -5  -5    0.50    0.90
  13  -5  -5    0.60    0.60
 -13  -5   5    0.20    1.00
 -13  -5   5   -0.20    1.10
 -13   5   5    0.40    0.80
  13   5  -5    0.70    1.10
  13   5  -5    1.30    1.10
 -13   5   5    0.20    1.20
 -12  -5   5    1.50    1.00
  12  -5  -5    1.20    0.70
 -12  -5   5    1.50    0.50
  12  -5  -5    1.30    0.90
 -12   5   5    1.10    0.80
 -12   5   5    1.70    1.20
  12   5  -5    1.70    1.10
  12   5  -5    0.60    1.10
 -11  -5   5    1.40    0.50
 -11  -5   5    1.20    1.00
  11  -5  -5    1.10    0.90
  11  -5  -5    1.30    0.70
  11   5  -5    1.90    1.10
 -11   5   5    0.20    0.80
  11   5  -5    1.20    1.00
 -11   5   5    1.40    1.10
  10  -5  -5    1.50    0.70
  10  -5  -5    1.70    0.80
 -10  -5   5    2.40    1.00
 -10  -5   5    2.50    0.60
  10   5  -5    1.60    0.90
  10   5  -5    1.50    1.00
 -10   5   5    1.30    1.10
 -10   5   5    0.80    0.80
  -9  -5   5    1.50    0.90
   9  -5  -5    1.80    0.70
   9  -5  -5    1.70    0.90
  -9  -5   5    2.90    0.60
  -9   5   5    1.50    1.00
  -9   5   5    1.50    0.70
   9   5  -5    2.40    0.90
   9   5  -5    1.80    1.00
  -8  -5   5    2.90    0.90
   8  -5  -5    3.00    0.70
  -8  -5   5    2.80    0.60
   8  -5  -5    2.90    0.90
  -8   5   5    3.60    0.80
   8   5  -5    1.90    1.00
   8   5  -5    2.30    0.90
  -8   5   5    1.60    1.00
  -7  -5   5   44.60    2.00
   7  -5  -5   41.60    1.90
   7  -5  -5   40.60    2.00
  -7  -5   5   40.30    1.70
  -7   5   5   42.40    1.90
   7   5  -5   39.40    2.00
   7   5  -5   40.40    2.10
  -7   5   5   38.50    2.20
   7   5  -5   40.30    1.50
  -6  -5   5  243.18    7.70
   6  -5  -5  236.98    7.60
  -6  -5   5  229.98    7.40
   6  -5  -5  226.48    7.60
   6   5  -5  232.18    7.30
   6   5  -5  233.18    7.60
   6   5  -5  234.88    7.80
  -6   5   5  231.98    7.70
  -5  -5   5  147.89    4.80
  -5  -5   5  146.49    5.10
   5  -5  -5  157.48    5.10
   5  -5  -5  148.39    5.00
  -5   5   5  147.09    5.20
   5   5  -5  144.59    5.10
   5   5  -5  149.79    5.20
   5   5  -5  141.29    4.80
  -4  -5   5   60.89    2.30
   4  -5  -5   65.79    2.60
   4  -5  -5   59.19    2.50
  -4  -5   5   62.29    2.60
  -4   5   5   63.99    2.70
  -4   5   5   60.69    2.60
   4   5  -5   66.09    2.70
   4   5  -5   59.99    2.50
   4   5  -5   63.09    2.30
   3  -5  -5    9.90    1.10
   3  -5  -5    7.70    0.90
  -3  -5   5   10.40    1.10
  -3  -5   5    9.50    0.90
   3   5  -5    9.10    1.10
  -3   5   5    8.30    0.90
   3   5  -5    9.00    0.90
   3   5  -5    9.10    1.10
  -3   5   5    9.90    1.10
   2  -5  -5  131.49    4.60
  -2  -5   5  130.29    4.40
  -2  -5   5  131.79    4.60
   2  -5  -5  129.89    4.60
  -2   5   5  131.19    4.70
   2   5  -5  139.39    4.70
  -2   5   5  138.09    4.60
   2   5  -5  124.09    4.40
   2   5  -5  127.09    4.50
   1  -5  -5   15.40    1.20
  -1  -5   5   16.90    1.30
   1  -5  -5   15.20    1.20
   1  -5  -5   15.00    1.20
  -1  -5   5   16.70    1.10
   1   5  -5   17.60    1.30
  -1   5   5   16.70    1.40
   1   5  -5   15.40    1.10
  -1   5   5   13.40    1.20
   1   5  -5   17.40    1.30
   0  -5  -5    0.00    0.60
   0  -5  -5    0.50    0.70
   0  -5  -5    0.00    0.60
   0  -5   5   -0.10    0.50
   0  -5   5   -0.20    0.70
   0   5  -5    0.60    0.80
   0   5   5    0.60    0.80
   0   5   5    0.40    0.60
   0   5  -5    0.10    0.60
   0   5  -5    0.20    0.80
  -1  -5  -5   58.19    2.40
   1  -5   5   63.09    2.30
  -1  -5  -5   62.09    2.50
  -1  -5  -5   63.49    2.30
   1  -5   5   60.59    2.50
  -1   5  -5   62.69    2.50
   1   5   5   58.49    2.40
  -1   5  -5   61.09    2.50
   1   5   5   59.49    2.60
  -1   5  -5   58.99    2.50
  -2  -5  -5   38.30    1.70
   2  -5   5   37.90    1.90
  -2  -5  -5   37.20    1.90
  -2  -5  -5   40.00    1.80
  -2   5  -5   38.50    1.90
   2   5   5   41.30    2.10
  -2   5  -5   38.20    1.90
  -2   5  -5   40.00    1.80
   2   5   5   38.60    1.70
  -3  -5  -5  146.19    5.20
  -3  -5  -5  151.58    5.00
  -3  -5  -5  155.18    5.10
   3  -5   5  139.99    5.10
   3  -5   5  152.28    5.20
   3   5   5  150.18    5.30
   3   5   5  152.18    5.00
  -3   5  -5  147.89    5.20
  -3   5  -5  161.28    5.20
  -4  -5  -5   18.10    1.40
  -4  -5  -5   16.90    1.20
   4  -5   5   18.10    1.30
   4  -5   5   16.40    1.40
  -4  -5  -5   19.30    1.40
   4   5   5   19.10    1.60
  -4   5  -5   17.90    1.40
  -4   5  -5   20.60    1.40
   4   5   5   17.10    1.10
  -5  -5  -5   31.80    1.70
   5  -5   5   28.10    1.60
   5  -5   5   31.10    1.70
  -5  -5  -5   26.60    1.80
  -5  -5  -5   26.40    1.40
  -5   5  -5   29.30    1.80
   5   5   5   26.10    1.30
   5   5   5   27.60    1.90
   6  -5   5   91.09    3.30
  -6  -5  -5   91.89    3.30
  -6  -5  -5   85.69    3.50
   6  -5   5   82.89    3.20
  -6  -5  -5   83.49    3.10
  -6   5  -5   87.89    3.50
   6   5   5   85.09    3.50
   6   5   5   84.49    3.00
  -7  -5  -5   63.99    2.50
  -7  -5  -5   64.49    2.90
   7  -5   5   70.49    2.70
   7  -5   5   67.19    2.70
  -7   5  -5   61.59    2.90
   7   5   5   65.89    3.00
   7   5   5   65.89    2.40
  -8  -5  -5   14.60    1.20
  -8  -5  -5   14.50    1.60
   8  -5   5   15.80    1.50
   8  -5   5   15.60    1.40
  -8   5  -5   14.90    1.60
   8   5   5   14.40    0.90
   8   5   5   15.40    1.70
  -9  -5  -5   10.60    1.10
  -9  -5  -5   13.20    1.50
   9  -5   5   14.10    1.30
   9   5   5   13.00    1.50
  -9   5  -5   12.60    1.60
  10  -5   5    1.40    0.80
 -10  -5  -5    0.60    0.70
 -10  -5  -5    0.60    1.00
 -10   5  -5    1.10    1.30
  10   5   5    1.10    1.10
  11  -5   5    0.40    0.80
 -11  -5  -5    0.10    1.20
 -11  -5  -5    0.00    0.70
 -11   5  -5   -0.10    1.30
  11   5   5   -0.20    1.30
  12  -5   5    7.90    1.10
 -12  -5  -5    7.50    1.60
 -12  -5  -5    8.40    1.00
  12   5   5    8.60    1.50
 -12   5  -5    6.20    1.60
  13  -5   5   26.90    1.70
 -13  -5  -5   23.90    2.40
 -13  -5  -5   22.80    1.50
  13   5   5   26.60    2.50
 -13   5  -5   24.20    2.60
 -14  -5  -5    1.80    0.90
 -14  -5  -5    0.70    1.70
  14  -5   5    0.50    0.90
  14   5   5    2.70    1.80
 -14   5  -5    0.70    1.80
  15  -6  -5    0.50    1.60
 -14  -6   5   27.80    1.60
  14  -6  -5   33.00    2.30
  14  -6  -5   28.90    1.80
 -14  -6   5   28.10    2.50
  14   6  -5   31.00    2.60
 -14   6   5   30.00    2.50
 -13  -6   5    2.90    1.50
 -13  -6   5    4.20    0.90
  13  -6  -5    2.30    1.20
 -13  -6   5    2.70    1.40
  13  -6  -5    2.80    0.90
 -13   6   5    2.20    1.70
  13   6  -5    2.20    1.50
 -12  -6   5    3.70    0.80
 -12  -6   5    3.70    1.30
  12  -6  -5    2.60    0.90
  12  -6  -5    2.80    1.20
 -12  -6   5    3.00    1.40
  12   6  -5    2.90    1.40
 -12   6   5    5.20    1.60
 -11  -6   5    2.00    1.20
 -11  -6   5    3.10    0.80
  11  -6  -5    2.10    1.20
 -11  -6   5    1.70    1.30
  11  -6  -5    1.20    0.90
 -11   6   5    1.10    1.30
  11   6  -5    1.30    1.30
  11   6  -5    3.90    1.40
 -10  -6   5   10.10    1.40
  10  -6  -5    9.80    1.40
  10  -6  -5    8.40    1.10
 -10  -6   5    9.40    0.90
 -10   6   5    8.30    1.50
  10   6  -5   11.50    1.50
  10   6  -5    9.00    1.50
  -9  -6   5   68.99    2.60
   9  -6  -5   65.09    3.00
  -9  -6   5   73.99    3.10
   9  -6  -5   67.99    2.80
   9   6  -5   63.29    3.20
  -9   6   5   66.89    3.20
   9   6  -5   65.59    3.00
  -8  -6   5   11.50    1.40
   8  -6  -5   12.10    1.40
   8  -6  -5   11.20    1.20
  -8  -6   5   10.10    1.10
   8   6  -5    9.50    0.70
  -8   6   5   10.20    1.50
   8   6  -5    9.30    1.40
   8   6  -5    8.80    1.30
   7  -6  -5    0.50    0.90
  -7  -6   5    0.20    1.00
   7  -6  -5    0.70    0.80
  -7  -6   5    0.90    0.70
  -7   6   5    1.30    1.20
   7   6  -5    0.70    1.10
   7   6  -5    0.60    1.10
   7   6  -5    0.90    0.50
  -6  -6   5    3.70    1.10
  -6  -6   5    4.80    0.80
   6  -6  -5    3.20    0.90
   6  -6  -5    6.10    1.10
   6   6  -5    4.90    1.20
   6   6  -5    4.20    1.20
   6   6  -5    3.70    0.60
  -6   6   5    2.70    1.00
   5  -6  -5   17.80    1.50
  -5  -6   5   17.80    1.60
  -5  -6   5   15.90    1.20
   5  -6  -5   18.30    1.50
   5   6  -5   18.00    1.70
  -5   6   5   18.30    1.60
   5   6  -5   17.30    1.60
   5   6  -5   16.40    1.20
  -4  -6   5    7.00    0.90
  -4  -6   5    8.60    1.20
   4  -6  -5    9.50    1.20
  -4   6   5    8.20    1.10
   4   6  -5    9.40    1.20
   4   6  -5    5.60    1.10
   4   6  -5    7.40    0.80
  -4   6   5    8.00    1.30
  -3  -6   5   32.70    1.60
   3  -6  -5   31.30    1.80
  -3  -6   5   34.30    1.90
   3   6  -5   28.30    1.60
  -3   6   5   30.50    1.90
   3   6  -5   31.80    2.00
   3   6  -5   30.50    1.90
  -3   6   5   35.10    1.90
  -2  -6   5   39.30    2.10
   2  -6  -5   37.50    2.00
   2   6  -5   38.90    1.90
  -2   6   5   40.40    2.00
   2   6  -5   34.30    2.10
   2   6  -5   41.90    2.20
  -2   6   5   39.60    2.20
  -1  -6   5   -0.50    0.70
  -1  -6   5    0.00    0.80
   1  -6  -5   -0.40    0.90
  -1   6   5   -0.70    0.90
   1   6  -5   -0.20    0.90
  -1   6   5    0.10    0.80
   1   6  -5   -0.10    0.70
   1   6  -5   -0.20    0.90
   0  -6  -5    7.00    1.10
   0  -6   5    6.60    1.10
   0   6  -5    8.10    1.20
   0   6  -5    7.80    1.00
   0   6   5    5.90    1.10
   0   6  -5    5.60    1.20
   0   6   5    5.30    0.90
  -1  -6  -5   29.70    1.80
  -1  -6  -5   31.20    1.80
  -1  -6  -5   33.80    1.80
   1  -6   5   25.60    1.80
  -1   6  -5   28.80    1.90
   1   6   5   26.70    1.70
  -1   6  -5   28.70    1.80
   1   6   5   31.60    2.00
  -2  -6  -5    4.10    1.00
   2  -6   5    3.20    0.90
  -2  -6  -5    4.50    1.00
  -2  -6  -5    5.00    0.90
  -2   6  -5    2.60    0.90
   2   6   5    4.60    0.90
   2   6   5    4.20    1.10
  -2   6  -5    4.60    1.20
   3  -6   5   -0.40    0.90
  -3  -6  -5   -0.50    0.70
  -3  -6  -5    0.50    0.90
  -3  -6  -5    0.00    0.90
  -3   6  -5    0.30    0.90
   3   6   5    0.20    0.70
   3   6   5   -0.60    1.10
  -3   6  -5   -0.60    1.10
  -4  -6  -5   33.90    1.80
   4  -6   5   30.40    1.90
  -4  -6  -5   32.60    1.90
  -4  -6  -5   36.70    2.10
  -4   6  -5   31.80    2.10
   4   6   5   32.20    2.10
  -4   6  -5   35.20    2.20
   4   6   5   32.80    1.70
  -5  -6  -5   31.30    1.70
  -5  -6  -5   31.30    2.10
   5  -6   5   35.20    2.30
   5  -6   5   31.70    2.00
  -5  -6  -5   39.50    2.00
  -5   6  -5   33.50    2.20
   5   6   5   32.40    1.60
   5   6   5   30.10    2.10
   6  -6   5   16.70    1.60
  -6  -6  -5   17.80    1.40
  -6  -6  -5   16.10    1.60
   6  -6   5   17.00    1.60
  -6  -6  -5   16.30    1.70
   6   6   5   12.30    1.60
   6   6   5   14.90    1.20
  -6   6  -5   16.40    1.90
   7  -6   5    2.30    1.00
  -7  -6  -5    2.30    1.10
  -7  -6  -5    3.20    0.90
   7  -6   5    2.90    1.10
   7   6   5    2.40    0.70
  -7   6  -5    2.60    1.20
   7   6   5    3.40    1.40
  -8  -6  -5   13.10    1.60
   8  -6   5   13.90    1.60
  -8  -6  -5   13.40    1.40
   8  -6   5   14.30    1.50
  -8   6  -5   15.20    1.80
   8   6   5   13.70    1.00
   8   6   5   13.40    1.80
   9  -6   5    0.20    1.00
  -9  -6  -5   -0.40    0.80
  -9  -6  -5   -0.40    1.20
  -9   6  -5    0.30    1.40
   9   6   5   -0.30    1.30
  10  -6   5    0.40    1.00
 -10  -6  -5   -1.00    1.40
 -10  -6  -5    0.60    0.90
 -10   6  -5    1.20    1.60
  10   6   5   -0.50    1.50
 -11  -6  -5   14.50    2.00
  11  -6   5   14.90    1.80
 -11  -6  -5   15.20    1.60
 -11   6  -5   13.70    2.20
  11   6   5   12.50    2.00
 -12   6  -5    0.20    2.40
  11  -7  -5    0.00    1.20
 -11  -7   5   -0.60    1.00
  11  -7  -5    0.40    1.50
 -11  -7   5   -0.50    1.50
 -11  -7   5    0.00    1.60
  11   7  -5   -0.40    1.80
  10  -7  -5   13.90    1.50
  10  -7  -5   12.40    1.70
 -10  -7   5   12.20    1.90
 -10  -7   5   10.60    1.20
 -10  -7   5   14.20    1.80
  10   7  -5   10.80    1.90
 -10   7   5   15.00    2.20
  -9  -7   5   14.60    1.80
   9  -7  -5   17.70    1.90
  -9  -7   5   15.70    1.90
  -9  -7   5   15.70    1.60
   9  -7  -5   16.40    1.80
  -9   7   5   14.50    2.10
   9   7  -5   13.90    1.90
   8  -7  -5   19.00    2.00
   8  -7  -5   15.20    1.60
  -8  -7   5   15.80    1.80
  -8  -7   5   15.40    1.50
  -8   7   5   13.60    2.00
   8   7  -5   16.90    2.10
   8   7  -5   15.80    0.90
   8   7  -5   18.50    2.20
   7  -7  -5    0.40    1.10
  -7  -7   5   -0.10    0.90
   7  -7  -5    0.10    1.20
  -7  -7   5   -0.60    1.30
   7   7  -5    0.30    1.30
   7   7  -5    0.00    1.40
  -7   7   5   -0.10    1.40
   7   7  -5   -0.30    0.60
   6  -7  -5    3.20    1.20
  -6  -7   5    4.60    1.40
  -6  -7   5    4.60    1.00
   6   7  -5    4.40    1.40
   6   7  -5    3.50    0.80
  -6   7   5    2.80    1.50
   6   7  -5    4.10    1.50
   5  -7  -5    0.70    1.20
  -5  -7   5    0.00    0.90
  -5  -7   5    0.20    1.20
   5   7  -5   -0.10    1.30
   5   7  -5    0.50    1.30
   5   7  -5    0.10    0.70
  -5   7   5    1.90    1.50
  -4  -7   5    6.10    1.00
   4  -7  -5    3.70    1.20
  -4  -7   5    4.80    1.30
   4   7  -5    3.60    1.30
   4   7  -5    4.30    0.90
  -4   7   5    5.20    1.40
   4   7  -5    4.30    1.30
  -3  -7   5    0.20    0.90
   3  -7  -5   -0.10    1.10
  -3  -7   5    0.50    1.10
   3   7  -5    0.10    0.80
   3   7  -5   -0.20    1.20
   3   7  -5    0.20    1.20
  -3   7   5    0.30    0.90
  -3   7   5   -0.50    1.30
   2  -7  -5    4.30    1.20
  -2  -7   5    5.70    1.40
   2   7  -5    4.20    1.00
  -2   7   5    5.70    1.20
  -2   7   5    5.80    1.60
   2   7  -5    5.70    1.40
   1  -7  -5    4.70    1.30
  -1  -7   5    3.00    1.20
   1   7  -5    2.90    1.00
   1   7  -5    4.00    1.30
  -1   7   5    3.20    1.00
  -1   7   5    2.60    1.30
   0  -7   5   22.90    2.00
   0  -7  -5   23.20    1.90
   0   7   5   21.90    2.20
   0   7  -5   24.70    1.80
   0   7  -5   22.10    2.10
   0   7   5   24.50    1.80
  -1  -7  -5   15.70    1.60
   1  -7   5   10.80    1.50
  -1   7  -5   12.20    1.80
   1   7   5   12.80    1.30
   1   7   5   13.70    1.90
  -1   7  -5   13.60    1.50
   2  -7   5    3.00    1.30
  -2  -7  -5    2.30    1.30
   2   7   5    2.30    1.40
  -2   7  -5    2.90    1.40
   2   7   5    2.00    1.00
  -2   7  -5    1.70    1.20
   3  -7   5   26.10    2.10
  -3  -7  -5   27.40    2.10
  -3   7  -5   30.20    2.20
   3   7   5   21.70    1.70
  -3   7  -5   24.10    2.30
   3   7   5   27.60    2.50
  -4  -7  -5    0.40    1.20
  -4  -7  -5   -0.30    1.20
  -4  -7  -5    0.20    1.20
   4  -7   5   -0.10    1.20
   4   7   5   -0.40    1.40
   4   7   5    0.10    0.80
  -4   7  -5    0.00    1.40
  -5  -7  -5   -0.10    1.30
  -5  -7  -5    0.80    1.30
  -5  -7  -5    0.10    1.00
   5  -7   5    0.40    1.30
   5   7   5    1.70    1.40
  -5   7  -5    1.60    1.60
   5   7   5    0.50    0.80
  -6  -7  -5    3.30    1.50
  -6  -7  -5    2.70    1.10
   6  -7   5    3.30    1.50
   6   7   5    3.70    1.70
  -6   7  -5    4.50    1.70
   6   7   5    2.40    0.90
   7  -7   5    0.10    1.40
  -7  -7  -5    0.50    1.00
  -7  -7  -5    0.80    1.40
   7   7   5   -0.20    1.40
  -7   7  -5    0.70    1.70
   7   7   5    0.60    0.80
   8  -7   5    0.60    1.40
  -8  -7  -5    0.10    1.10
   8  -7   5    0.30    1.30
  -8  -7  -5    2.00    1.60
  -8   7  -5    0.20    1.80
   8   7   5   -0.10    2.20
   8   7   5    0.80    0.70
   4   8  -5    2.70    2.20
  -3   8   5    5.10    1.50
   3   8  -5    8.80    2.10
  -2   8   5    0.50    1.30
   2   8  -5    0.80    1.70
   1   8  -5    0.90    1.80
  -1   8   5    1.10    1.30
   0   8  -5   -0.10    1.60
   0   8   5    0.30    1.40
   0   8  -5   -0.80    1.80
  -1   8  -5   11.00    2.10
 -22   0   6    1.10    1.90
 -22   0   6   -0.30    0.60
 -21   0   6    0.30    0.60
 -21   0   6   -0.10    1.70
 -20   0   6    4.70    0.60
 -20   0   6    4.60    1.50
 -19   0   6  140.89    5.00
 -19   0   6  123.59    4.10
 -18   0   6  105.69    4.00
 -18   0   6   96.29    3.20
 -17   0   6    9.50    1.40
 -16   0   6   59.49    2.00
 -16   0   6   67.19    2.70
  16   0  -6   59.89    2.50
 -15   0   6   66.49    2.60
  15   0  -6   63.29    2.40
 -15   0   6   59.09    2.00
 -14   0   6   11.20    0.60
  14   0  -6   12.20    1.10
 -14   0   6   14.60    1.20
  14   0  -6   13.30    1.10
 -13   0   6  223.58    6.90
  13   0  -6  222.98    7.20
 -13   0   6  222.88    7.30
 -13   0   6  220.68    6.90
  13   0  -6  233.38    7.20
  13   0  -6  222.78    7.30
 -13   0   6  226.98    7.20
 -12   0   6   66.09    2.30
 -12   0   6   75.89    2.30
  12   0  -6   78.29    2.70
  12   0  -6   73.59    2.60
  12   0  -6   78.99    2.70
 -12   0   6   71.49    2.70
 -12   0   6   76.89    2.60
 -11   0   6   10.10    0.90
 -11   0   6    9.00    0.40
  11   0  -6   11.10    0.80
 -11   0   6   10.30    0.40
  11   0  -6   11.30    0.90
  11   0  -6   11.70    0.80
 -10   0   6  426.26   13.20
 -10   0   6  406.46   13.00
  10   0  -6  434.96   13.20
  10   0  -6  431.66   13.20
  10   0  -6  433.86   13.20
 -10   0   6  433.66   13.00
  -9   0   6  657.13   20.40
   9   0  -6  685.33   20.60
   9   0  -6  676.83   20.60
  -9   0   6  676.83   20.40
   9   0  -6  679.93   20.60
  -9   0   6  670.23   20.60
  -8   0   6    3.60    0.40
   8   0  -6    3.40    0.50
  -8   0   6    2.90    0.20
   8   0  -6    2.90    0.40
  -8   0   6    2.80    0.20
  -7   0   6   40.60    1.30
   7   0  -6   44.40    1.50
  -7   0   6   39.40    1.30
  -7   0   6   43.00    1.50
   7   0  -6   41.70    1.50
   6   0  -6  215.78    6.80
  -6   0   6  217.38    6.70
  -6   0   6  216.38    6.60
   6   0  -6  221.38    6.80
   5   0  -6  243.18    7.40
   5   0  -6  248.78    7.60
   5   0  -6  245.88    7.60
  -5   0   6  234.38    7.40
  -5   0   6  237.48    7.40
   5   0  -6  245.58    7.40
  -5   0   6  250.87    7.50
   4   0  -6   90.29    2.90
  -4   0   6   91.49    2.90
  -4   0   6   89.39    2.90
   4   0  -6   96.19    3.00
   4   0  -6   89.19    3.00
   4   0  -6   96.39    2.90
  -3   0   6  103.89    3.30
   3   0  -6  106.29    3.40
   3   0  -6  109.79    3.40
   3   0  -6  102.99    3.30
  -2   0   6 1687.23   49.20
   2   0  -6 1597.74   49.30
  -2   0   6 1657.23   49.30
   2   0  -6 1645.04   49.30
  -2   0   6 1621.74   49.30
   2   0  -6 1559.54   49.30
  -1   0   6  517.05   15.20
  -1   0   6  516.45   15.30
   1   0  -6  498.35   15.30
   1   0  -6  492.75   15.40
   1   0  -6  510.15   15.30
  -1   0   6  494.65   15.30
   1   0  -6  485.35   15.30
   0   0  -6 1407.36   45.10
   0   0  -6 1460.55   45.00
   0   0  -6 1499.85   45.00
   0   0  -6 1515.55   45.00
   0   0   6 1511.35   45.00
   0   0   6 1525.45   45.10
   0   0   6 1482.65   45.00
  -1   0  -6   36.20    1.40
   1   0   6   36.20    1.30
   1   0   6   36.50    1.30
  -1   0  -6   36.90    1.30
  -1   0  -6   36.70    1.20
  -1   0  -6   37.90    1.30
   1   0   6   38.40    1.30
   2   0   6  713.43   21.10
  -2   0  -6  731.73   21.10
  -2   0  -6  661.33   21.10
  -2   0  -6  697.83   21.30
   2   0   6  668.63   21.20
   2   0   6  698.73   21.20
  -2   0  -6  692.23   21.20
   3   0   6  355.16   11.30
  -3   0  -6  391.16   11.30
   3   0   6  353.56   11.40
  -3   0  -6  374.36   11.30
   3   0   6  366.56   11.30
  -3   0  -6  361.76   11.40
   4   0   6   30.50    1.20
  -4   0  -6   31.30    1.10
   4   0   6   30.40    1.10
  -4   0  -6   31.40    1.20
  -4   0  -6   27.80    1.20
   5   0   6  936.31   28.40
   5   0   6  913.01   28.50
  -5   0  -6  930.11   28.50
  -5   0  -6  971.30   28.40
  -5   0  -6  915.21   28.40
   6   0   6  630.44   18.90
  -6   0  -6  603.04   19.10
   6   0   6  620.74   19.10
   6   0   6  610.84   18.90
  -6   0  -6  628.04   18.90
  -7   0  -6    5.00    0.70
   7   0   6    5.50    0.70
  -7   0  -6    6.10    0.50
   7   0   6    4.30    0.50
   8   0   6    0.10    0.30
   8   0   6   -0.10    0.50
  -8   0  -6    0.00    0.50
  -8   0  -6    0.40    0.30
  -9   0  -6  103.99    3.40
   9   0   6  100.99    3.70
  -9   0  -6  103.99    3.80
   9   0   6  108.69    3.40
  -9   0  -6  105.89    3.70
 -10   0  -6   46.60    2.20
 -10   0  -6   45.10    2.00
  10   0   6   47.90    1.60
  10   0   6   46.00    2.10
 -10   0  -6   48.00    1.80
 -11   0  -6    1.10    0.70
 -11   0  -6    1.50    0.80
  11   0   6    1.00    0.30
  11   0   6    1.20    0.70
 -11   0  -6    1.60    0.50
 -12   0  -6    3.30    0.90
 -12   0  -6    3.30    0.60
 -12   0  -6    2.40    0.90
  12   0   6    2.90    0.90
 -13   0  -6  134.39    4.40
 -13   0  -6  137.69    4.90
  13   0   6  129.09    4.90
 -13   0  -6  133.49    4.80
 -14   0  -6  149.39    4.80
 -14   0  -6  145.59    5.20
 -14   0  -6  140.99    5.30
  14   0   6  134.09    5.20
 -15   0  -6  120.89    4.70
  15   0   6  117.69    4.60
 -15   0  -6  117.59    4.10
 -16   0  -6    1.10    0.80
  16   0   6    1.20    1.20
 -16   0  -6    1.50    1.30
 -17   0  -6    2.30    1.50
 -17   0  -6    1.80    0.90
  17   0   6    2.20    1.50
  18   0   6   76.49    4.00
 -18   0  -6   84.79    3.30
 -18   0  -6   85.99    4.20
 -21  -1   6    1.20    1.70
 -21   1   6    1.40    1.80
 -21   1   6    1.60    0.70
  21   1  -6    0.90    1.50
 -20  -1   6   55.59    3.20
 -20   1   6   56.29    3.10
  20   1  -6   55.89    3.00
 -20   1   6   54.59    2.10
 -19  -1   6  102.39    4.10
 -19   1   6   97.79    3.40
  19   1  -6   98.79    4.10
 -19   1   6  109.39    4.30
 -18  -1   6    9.60    1.40
  18   1  -6   12.70    1.50
 -18   1   6    8.40    0.80
 -18   1   6    8.30    1.40
 -17  -1   6    4.90    1.20
  17   1  -6    7.40    1.20
 -17   1   6    3.50    0.50
 -17   1   6    4.50    1.10
 -16  -1   6    5.90    1.10
  16  -1  -6    7.60    1.00
 -16   1   6    4.80    1.20
  16   1  -6    7.30    1.10
  16   1  -6    7.20    1.30
 -16   1   6    5.40    0.50
  16   1  -6    7.40    1.00
  15  -1  -6    5.90    0.80
 -15  -1   6    5.50    0.90
 -15  -1   6    5.10    0.90
  15   1  -6    7.60    1.00
  15   1  -6    6.90    1.00
  15   1  -6    6.80    0.90
 -15   1   6    6.00    1.00
 -15   1   6    5.60    0.60
 -14  -1   6   42.90    2.00
  14  -1  -6   44.80    1.90
 -14  -1   6   45.90    2.00
  14   1  -6   43.70    1.90
 -14   1   6   47.50    2.10
  14   1  -6   43.00    2.00
  14   1  -6   49.70    2.10
 -14   1   6   44.20    1.60
 -13  -1   6   34.50    1.70
  13  -1  -6   39.40    1.70
 -13  -1   6   35.40    1.80
  13   1  -6   40.30    1.70
  13   1  -6   40.80    1.80
 -13   1   6   38.90    1.40
  13   1  -6   46.50    1.70
 -13   1   6   36.60    1.80
  12  -1  -6    1.80    0.60
 -12  -1   6    1.30    0.60
  12   1  -6    1.90    0.60
  12   1  -6    1.30    0.60
  12   1  -6    1.80    0.60
  11  -1  -6   66.79    2.30
 -11  -1   6   61.79    2.30
  11   1  -6   64.19    2.30
  11   1  -6   65.79    2.30
 -11   1   6   61.49    2.40
 -11   1   6   61.99    2.10
  11   1  -6   67.39    2.40
  10  -1  -6  106.39    3.30
  10  -1  -6  103.79    3.50
  10   1  -6  109.59    3.50
 -10   1   6  101.29    3.30
 -10   1   6  104.19    3.30
  10   1  -6  103.49    3.50
 -10   1   6   99.09    3.30
 -10   1   6   96.49    3.50
  10   1  -6  103.39    3.50
   9  -1  -6  366.76   11.70
   9  -1  -6  384.86   11.50
   9   1  -6  377.66   11.70
  -9   1   6  362.66   11.50
  -9   1   6  379.96   11.50
   9   1  -6  385.76   11.60
  -9   1   6  377.16   11.70
   8  -1  -6   29.00    1.20
   8  -1  -6   29.60    1.00
  -8   1   6   27.60    1.20
   8   1  -6   29.50    1.20
   8   1  -6   28.70    1.20
  -8   1   6   27.60    1.00
  -8   1   6   26.90    1.00
   8   1  -6   28.40    1.10
   7  -1  -6   28.40    1.10
   7  -1  -6   27.60    0.90
   7  -1  -6   27.90    1.00
   7  -1  -6   29.20    0.90
  -7  -1   6   26.50    0.90
   7   1  -6   27.10    1.10
   7   1  -6   27.30    1.20
  -7   1   6   26.20    1.10
  -7   1   6   25.60    1.00
   7   1  -6   29.20    1.10
  -7   1   6   25.50    1.00
   6  -1  -6  472.95   13.90
   6  -1  -6  477.15   13.90
  -6  -1   6  454.15   13.90
  -6  -1   6  447.26   13.90
   6  -1  -6  456.25   14.00
  -6   1   6  444.56   14.00
   6   1  -6  466.25   13.90
   6   1  -6  455.65   14.00
  -6   1   6  442.86   13.90
   6   1  -6  448.96   14.10
   5  -1  -6  337.97   10.70
  -5  -1   6  331.77   10.50
   5  -1  -6  356.56   10.60
   5  -1  -6  356.76   10.60
   5  -1  -6  342.27   10.60
  -5  -1   6  339.07   10.50
   5   1  -6  342.57   10.70
  -5   1   6  342.17   10.60
   5   1  -6  349.37   10.70
  -5   1   6  349.77   10.60
   5   1  -6  363.16   10.60
   4  -1  -6   31.90    1.10
  -4  -1   6   29.70    1.10
   4  -1  -6   30.50    1.20
   4  -1  -6   32.50    1.10
   4   1  -6   30.40    1.20
   4   1  -6   32.30    1.10
  -4   1   6   31.00    1.10
   4   1  -6   31.80    1.10
  -4   1   6   31.90    1.10
   4   1  -6   29.70    1.20
   4   1  -6   33.40    1.00
   3  -1  -6  259.27    8.00
  -3  -1   6  255.87    7.90
  -3  -1   6  250.07    8.00
   3  -1  -6  251.57    8.00
   3  -1  -6  266.37    8.00
   3   1  -6  244.58    7.90
   3   1  -6  269.37    8.10
  -3   1   6  254.07    7.90
   3   1  -6  256.77    8.00
   3   1  -6  262.37    7.90
  -3   1   6  271.97    8.00
   2  -1  -6   25.60    1.00
  -2  -1   6   24.30    1.00
  -2  -1   6   26.20    0.90
   2  -1  -6   26.30    1.00
  -2  -1   6   27.90    1.20
   2  -1  -6   25.60    1.00
   2  -1  -6   28.20    1.00
  -2   1   6   25.00    0.90
  -2   1   6   25.80    1.00
   2   1  -6   26.80    0.90
   2   1  -6   27.70    1.10
  -2   1   6   26.10    1.00
   2   1  -6   24.80    1.00
   2   1  -6   25.40    0.90
   1  -1  -6  271.87    8.50
  -1  -1   6  287.67    8.50
  -1  -1   6  275.97    8.50
   1  -1  -6  267.87    8.50
   1  -1  -6  276.37    8.50
   1  -1  -6  276.37    8.50
   1   1  -6  268.77    8.50
   1   1  -6  274.67    8.50
  -1   1   6  279.37    8.50
   1   1  -6  286.17    8.40
  -1   1   6  277.97    8.50
  -1   1   6  286.97    8.50
   1   1  -6  260.77    8.50
   1   1  -6  268.97    8.60
   0  -1  -6  326.07   10.00
   0  -1   6  330.47   10.10
   0  -1  -6  321.67   10.10
   0  -1   6  316.67   10.10
   0  -1  -6  328.47   10.10
   0  -1   6  323.67   10.10
   0  -1  -6  332.87   10.10
   0   1  -6  327.47   10.20
   0   1   6  339.87   10.10
   0   1   6  337.97   10.10
   0   1  -6  325.17   10.10
   0   1  -6  335.07   10.10
   0   1  -6  330.97   10.00
   0   1   6  328.87   10.10
   0   1  -6  319.57   10.10
   1  -1   6   25.20    0.90
  -1  -1  -6   23.70    1.00
  -1  -1  -6   23.60    0.90
  -1  -1  -6   24.10    1.00
   1  -1   6   25.00    1.00
   1  -1   6   25.40    0.90
  -1  -1  -6   25.10    0.90
  -1   1  -6   23.40    1.00
   1   1   6   26.40    1.00
  -1   1  -6   26.40    1.00
  -1   1  -6   24.80    1.00
   1   1   6   25.60    0.90
   1   1   6   26.00    1.00
  -1   1  -6   24.10    1.00
   2  -1   6    1.50    0.30
  -2  -1  -6    1.80    0.40
  -2  -1  -6    2.40    0.30
   2  -1   6    1.80    0.30
  -2  -1  -6    2.00    0.30
   2  -1   6    1.70    0.30
  -2  -1  -6    1.60    0.20
   2  -1   6    1.50    0.30
   2   1   6    1.90    0.30
   2   1   6    1.70    0.40
  -2   1  -6    1.70    0.40
   2   1   6    1.20    0.30
  -2   1  -6    1.60    0.30
  -2   1  -6    2.20    0.30
  -2   1  -6    2.00    0.30
  -3  -1  -6  864.01   26.60
   3  -1   6  905.41   26.60
   3  -1   6  889.11   26.60
  -3  -1  -6  899.11   26.50
   3  -1   6  859.01   26.70
  -3  -1  -6  874.01   26.80
   3  -1   6  863.51   26.70
  -3  -1  -6  876.21   26.60
   3   1   6  871.11   26.60
   3   1   6  877.61   26.70
  -3   1  -6  858.21   26.60
  -3   1  -6  897.71   26.70
  -3   1  -6  853.01   26.70
  -3   1  -6  869.81   26.70
  -4  -1  -6    0.40    0.30
  -4  -1  -6    0.40    0.30
  -4  -1  -6    0.70    0.30
   4  -1   6    0.40    0.30
   4  -1   6    0.40    0.30
   4  -1   6    0.60    0.20
   4  -1   6    0.90    0.30
  -4  -1  -6    0.90    0.20
   4   1   6    0.30    0.40
  -4   1  -6    1.30    0.30
   4   1   6    0.40    0.20
  -4   1  -6    1.20    0.40
  -4   1  -6    0.80    0.40
  -4   1  -6    1.30    0.30
   5  -1   6   11.30    0.80
   5  -1   6   11.90    0.50
   5  -1   6   11.90    0.70
  -5  -1  -6   12.30    0.60
  -5  -1  -6   11.70    0.80
  -5   1  -6   11.70    0.80
  -5   1  -6   11.10    0.70
  -5   1  -6   12.10    0.80
   5   1   6   12.70    0.70
  -5   1  -6   11.50    0.70
   5   1   6   10.40    0.60
   5   1   6   10.90    0.80
   6  -1   6    8.50    0.60
   6  -1   6    9.20    0.80
  -6  -1  -6    9.30    0.60
   6  -1   6   10.90    0.50
  -6  -1  -6    7.70    0.80
   6   1   6    9.80    0.80
  -6   1  -6    9.30    0.80
  -6   1  -6   10.60    0.80
   6   1   6   11.50    0.70
  -6   1  -6   11.30    0.70
   6   1   6   10.50    0.60
  -6   1  -6    9.50    0.80
   7  -1   6    7.70    0.80
  -7  -1  -6    7.90    0.60
   7  -1   6    7.90    0.60
  -7  -1  -6    8.30    0.80
  -7   1  -6    7.10    0.80
   7   1   6    9.60    0.60
   7   1   6    7.30    0.80
  -7   1  -6    7.50    0.90
  -7   1  -6    9.10    0.70
   7   1   6    8.30    0.50
  -8  -1  -6  191.58    6.50
  -8  -1  -6  203.88    6.30
   8  -1   6  193.08    6.50
   8  -1   6  209.08    6.30
  -8   1  -6  205.48    6.30
   8   1   6  191.28    6.50
  -8   1  -6  205.28    6.50
  -8   1  -6  192.48    6.50
   8   1   6  201.98    6.20
  -9  -1  -6   26.30    1.40
  -9  -1  -6   26.20    1.10
   9  -1   6   24.70    1.40
   9  -1   6   26.20    1.10
   9   1   6   25.60    1.40
  -9   1  -6   23.10    1.30
  -9   1  -6   25.70    1.40
   9   1   6   23.90    1.00
  -9   1  -6   25.40    1.20
   9   1   6   26.00    1.00
  10  -1   6    1.80    0.70
 -10  -1  -6    2.10    0.80
 -10  -1  -6    0.90    0.40
  10  -1   6    0.90    0.40
 -10   1  -6    0.90    0.60
 -10   1  -6    1.70    0.80
  10   1   6    1.60    0.70
 -10   1  -6    1.10    0.50
 -11  -1  -6   61.09    2.30
  11  -1   6   66.79    2.20
  11  -1   6   61.69    2.70
 -11  -1  -6   65.79    2.70
 -11   1  -6   64.79    2.60
  11   1   6   62.19    2.70
 -11   1  -6   65.09    2.40
 -11   1  -6   66.69    2.70
 -12  -1  -6  138.79    4.50
  12  -1   6  137.19    5.00
  12  -1   6  136.19    4.30
 -12  -1  -6  137.49    4.90
 -12   1  -6  136.59    4.80
 -12   1  -6  139.89    5.00
 -12   1  -6  141.79    4.60
  12   1   6  134.19    4.90
 -13  -1  -6   21.40    1.20
 -13  -1  -6   24.90    1.80
  13  -1   6   22.40    1.80
 -13   1  -6   23.70    1.40
 -13   1  -6   25.80    1.90
  13   1   6   22.80    1.80
 -14  -1  -6  150.68    4.80
 -14  -1  -6  142.79    5.20
 -14  -1  -6  143.99    5.30
  14   1   6  142.09    5.20
 -14   1  -6  142.69    4.90
 -14   1  -6  146.69    5.40
 -15  -1  -6    7.70    1.40
 -15  -1  -6    8.20    0.90
 -15  -1  -6    5.40    1.40
 -15   1  -6    5.90    1.50
 -15   1  -6    8.60    1.00
  15   1   6    6.40    1.30
 -16  -1  -6   12.20    1.60
 -16  -1  -6    7.80    1.00
 -16  -1  -6    5.50    1.40
  16   1   6    8.30    1.50
 -16   1  -6    8.70    1.10
 -16   1  -6   10.20    1.70
 -17  -1  -6    1.90    1.40
 -17  -1  -6    1.50    0.90
  17   1   6    2.50    1.40
 -17   1  -6    1.60    1.00
 -17   1  -6    1.00    1.60
 -18  -1  -6    0.40    1.60
 -18  -1  -6   -0.30    1.40
 -18   1  -6    0.30    1.10
  18   1   6    0.80    2.40
 -18   1  -6    0.30    1.90
 -21   2   6   19.10    1.70
 -21   2   6   23.70    2.80
 -20   2   6    1.10    0.80
 -20   2   6    0.50    1.60
 -19  -2   6    1.40    1.30
 -19   2   6    1.30    0.70
  19   2  -6    1.10    1.30
 -19   2   6    1.60    1.50
 -18  -2   6    1.70    1.10
 -18   2   6    2.10    1.30
  18   2  -6    2.70    1.20
  18   2  -6    2.00    1.20
 -18   2   6    1.50    0.60
 -17  -2   6   30.60    2.00
 -17  -2   6   30.90    2.00
  17   2  -6   32.10    2.10
 -17   2   6   29.80    1.40
 -17   2   6   29.20    2.10
  17   2  -6   27.70    1.90
  16  -2  -6    0.40    0.80
 -16  -2   6    0.10    0.90
 -16   2   6    0.00    0.50
  16   2  -6    0.10    0.80
  16   2  -6   -0.50    0.90
  16   2  -6   -0.40    0.90
 -16   2   6    0.30    1.00
  15  -2  -6   21.10    1.40
 -15  -2   6   21.40    1.40
 -15  -2   6   19.10    1.50
  15   2  -6   20.80    1.40
 -15   2   6   21.20    1.10
  15   2  -6   21.00    1.50
  15   2  -6   20.50    1.50
 -15   2   6   22.10    1.70
 -14  -2   6    2.00    0.80
 -14  -2   6    2.00    0.80
  14  -2  -6    3.30    0.80
  14   2  -6    2.20    0.80
 -14   2   6    2.40    0.50
 -14   2   6    3.70    1.00
  14   2  -6    3.60    0.80
  14   2  -6    2.80    0.70
  13  -2  -6   14.80    1.10
 -13  -2   6   16.20    1.20
  13   2  -6   17.20    1.20
 -13   2   6   12.40    0.90
 -13   2   6   15.60    1.30
  13   2  -6   15.50    1.20
  13   2  -6   11.10    1.20
  12  -2  -6   16.20    1.10
 -12  -2   6   16.50    1.20
  12   2  -6   17.80    1.10
 -12   2   6   20.00    1.30
 -12   2   6   19.20    0.90
  12   2  -6   18.50    1.10
  12   2  -6   17.40    1.30
  11  -2  -6    0.40    0.20
  11  -2  -6    0.20    0.50
 -11  -2   6    0.40    0.60
  11   2  -6    0.90    0.60
 -11   2   6    0.50    0.30
  11   2  -6    0.80    0.50
 -11   2   6    0.60    0.60
  11   2  -6    0.10    0.50
  10  -2  -6   22.20    1.10
  10  -2  -6   22.50    0.90
  10  -2  -6   25.10    0.90
 -10  -2   6   21.60    1.20
 -10  -2   6   22.00    0.80
 -10   2   6   22.20    1.30
  10   2  -6   24.30    1.10
  10   2  -6   21.00    1.30
  10   2  -6   22.00    1.20
 -10   2   6   23.60    1.00
   9  -2  -6    3.90    0.50
  -9  -2   6    3.00    0.30
   9  -2  -6    3.10    0.30
  -9  -2   6    4.20    0.60
   9  -2  -6    4.40    0.60
   9   2  -6    4.70    0.60
   9   2  -6    3.50    0.70
  -9   2   6    3.50    0.40
  -9   2   6    3.60    0.70
   9   2  -6    4.00    0.50
   8  -2  -6  203.68    6.40
   8  -2  -6  212.58    6.60
   8  -2  -6  219.18    6.40
  -8  -2   6  191.28    6.50
  -8  -2   6  214.08    6.30
  -8  -2   6  196.58    6.30
  -8   2   6  204.28    6.40
   8   2  -6  211.98    6.60
   8   2  -6  210.48    6.50
   8   2  -6  205.58    6.70
  -8   2   6  194.48    6.60
  -7  -2   6  265.87    7.80
  -7  -2   6  251.07    7.80
   7  -2  -6  253.97    8.00
   7  -2  -6  265.97    7.90
   7  -2  -6  244.08    7.90
  -7  -2   6  252.87    8.00
   7   2  -6  241.28    8.10
   7   2  -6  259.27    7.90
  -7   2   6  251.57    8.00
   7   2  -6  258.27    8.00
  -7   2   6  259.37    7.90
  -6  -2   6    5.70    0.60
  -6  -2   6    5.70    0.40
   6  -2  -6    5.20    0.40
   6  -2  -6    6.60    0.40
  -6  -2   6    4.40    0.40
   6  -2  -6    6.80    0.60
  -6   2   6    5.10    0.60
   6   2  -6    6.80    0.60
   6   2  -6    6.00    0.60
   6   2  -6    5.80    0.50
  -6   2   6    5.70    0.60
  -6   2   6    6.00    0.50
   5  -2  -6   19.70    0.70
  -5  -2   6   16.70    0.90
  -5  -2   6   17.30    0.70
  -5  -2   6   17.90    0.80
   5  -2  -6   16.30    0.80
   5  -2  -6   17.10    0.90
   5   2  -6   18.30    0.90
   5   2  -6   18.30    0.70
  -5   2   6   17.50    0.80
   5   2  -6   18.30    0.70
  -5   2   6   18.80    0.90
  -5   2   6   17.20    0.90
   5   2  -6   19.50    1.00
   5   2  -6   18.20    0.80
   4  -2  -6    6.50    0.50
   4  -2  -6    6.60    0.40
   4  -2  -6    6.70    0.50
   4  -2  -6    6.50    0.60
  -4  -2   6    6.80    0.40
  -4  -2   6    5.40    0.60
   4   2  -6    5.60    0.60
   4   2  -6    6.70    0.40
  -4   2   6    6.70    0.50
   4   2  -6    5.90    0.40
   4   2  -6    6.00    0.50
   4   2  -6    5.50    0.60
  -4   2   6    5.40    0.60
  -4   2   6    4.30    0.50
   3  -2  -6  582.94   17.50
   3  -2  -6  584.94   17.50
  -3  -2   6  572.14   17.40
   3  -2  -6  581.44   17.50
  -3  -2   6  567.14   17.50
   3  -2  -6  584.64   17.50
   3   2  -6  559.74   17.40
   3   2  -6  560.54   17.40
   3   2  -6  556.74   17.60
  -3   2   6  562.64   17.50
  -3   2   6  572.84   17.50
  -3   2   6  580.14   17.50
  -2  -2   6  149.19    4.80
   2  -2  -6  152.28    4.80
   2  -2  -6  155.58    4.70
   2  -2  -6  153.68    4.80
  -2  -2   6  155.28    4.80
  -2  -2   6  150.48    4.70
   2  -2  -6  149.69    4.80
   2   2  -6  149.29    4.70
  -2   2   6  152.48    4.80
   2   2  -6  147.39    4.70
  -2   2   6  150.28    4.70
  -2   2   6  151.28    4.80
   2   2  -6  143.09    4.90
  -1  -2   6  165.48    5.10
   1  -2  -6  165.98    5.10
  -1  -2   6  163.78    5.00
  -1  -2   6  163.28    5.10
   1  -2  -6  163.58    5.10
   1  -2  -6  163.18    5.10
   1  -2  -6  152.68    5.10
   1   2  -6  156.88    5.00
  -1   2   6  163.88    5.00
   1   2  -6  160.18    5.20
  -1   2   6  158.48    5.10
   1   2  -6  149.59    5.10
   1   2  -6  163.28    5.00
  -1   2   6  163.38    5.10
   0  -2  -6  198.58    6.30
   0  -2  -6  203.18    6.40
   0  -2  -6  205.28    6.30
   0  -2   6  196.88    6.30
   0  -2   6  197.18    6.30
   0  -2  -6  214.48    6.40
   0  -2   6  209.48    6.40
   0   2  -6  201.88    6.30
   0   2  -6  199.58    6.30
   0   2  -6  202.08    6.30
   0   2  -6  192.78    6.40
   0   2   6  202.58    6.30
   0   2   6  204.68    6.30
   0   2   6  195.88    6.40
  -1  -2  -6   91.59    3.00
  -1  -2  -6   91.79    3.10
   1  -2   6   92.29    3.10
   1  -2   6   95.69    3.00
   1  -2   6   91.59    3.00
  -1  -2  -6   98.09    3.10
  -1  -2  -6   96.39    3.00
  -1   2  -6   96.79    3.10
   1   2   6   86.29    3.10
  -1   2  -6   88.89    3.10
  -1   2  -6   92.19    3.00
   1   2   6   94.09    3.00
  -1   2  -6   93.19    3.00
   1   2   6   90.89    3.10
   2  -2   6  790.82   24.60
  -2  -2  -6  845.42   24.60
  -2  -2  -6  789.72   24.70
   2  -2   6  815.42   24.60
  -2  -2  -6  825.52   24.60
   2  -2   6  804.52   24.60
  -2  -2  -6  819.72   24.60
   2   2   6  800.32   24.70
   2   2   6  810.92   24.60
  -2   2  -6  792.62   24.70
  -2   2  -6  810.52   24.60
   2   2   6  809.12   24.60
  -2   2  -6  795.72   24.60
  -2   2  -6  788.12   24.60
  -3  -2  -6  430.46   13.00
  -3  -2  -6  439.66   13.10
  -3  -2  -6  434.66   13.00
   3  -2   6  411.26   13.10
   3  -2   6  425.66   13.00
   3  -2   6  438.06   13.10
  -3  -2  -6  428.36   13.20
   3   2   6  424.16   13.10
  -3   2  -6  426.76   13.10
   3   2   6  422.96   13.20
  -3   2  -6  409.16   13.10
  -3   2  -6  422.46   13.20
  -3   2  -6  411.36   13.10
   4  -2   6    0.10    0.30
   4  -2   6    0.10    0.30
   4  -2   6    0.10    0.30
  -4  -2  -6    0.10    0.20
  -4  -2  -6    0.00    0.30
  -4  -2  -6    0.10    0.40
  -4  -2  -6    0.00    0.40
  -4   2  -6   -0.10    0.40
  -4   2  -6    0.20    0.40
  -4   2  -6   -0.10    0.40
   4   2   6    0.00    0.30
   4   2   6    0.10    0.50
  -4   2  -6    0.20    0.30
   5  -2   6    7.70    0.60
  -5  -2  -6    7.10    0.50
   5  -2   6    8.20    0.60
  -5  -2  -6    7.40    0.70
  -5  -2  -6    7.30    0.60
  -5   2  -6    9.00    0.80
  -5   2  -6    6.50    0.70
   5   2   6    6.50    0.50
   5   2   6    6.20    0.80
  -5   2  -6    6.90    0.70
  -5   2  -6    6.40    0.60
   6  -2   6  159.88    5.20
  -6  -2  -6  155.38    5.30
   6  -2   6  164.88    5.10
  -6  -2  -6  154.58    5.10
  -6   2  -6  159.88    5.30
   6   2   6  157.48    5.10
  -6   2  -6  166.58    5.10
   6   2   6  155.48    5.30
  -6   2  -6  167.48    5.20
   7  -2   6   92.69    3.20
  -7  -2  -6   94.29    3.50
   7  -2   6   96.59    3.40
  -7  -2  -6   98.89    3.20
   7   2   6   86.99    3.40
  -7   2  -6   98.19    3.20
   7   2   6   95.29    3.10
  -7   2  -6  104.39    3.50
  -7   2  -6  100.29    3.30
   8  -2   6   88.19    2.90
  -8  -2  -6   84.69    2.80
  -8  -2  -6   85.79    3.20
   8   2   6   85.79    2.70
  -8   2  -6   80.49    2.90
  -8   2  -6   80.59    3.00
   8   2   6   83.59    3.10
  -8   2  -6   89.09    3.20
  -9  -2  -6    5.20    0.90
   9  -2   6    3.40    0.50
  -9  -2  -6    3.00    0.50
   9   2   6    3.60    0.40
  -9   2  -6    4.50    0.90
   9   2   6    3.60    0.80
   9   2   6    4.00    0.40
  -9   2  -6    4.70    0.60
  -9   2  -6    3.80    0.80
 -10  -2  -6    0.30    0.40
 -10  -2  -6    0.90    0.80
  10  -2   6    1.20    0.40
 -10   2  -6    1.10    0.80
  10   2   6    0.70    0.80
 -10   2  -6    0.80    0.70
 -10   2  -6    0.20    0.50
  11  -2   6    0.20    0.40
 -11  -2  -6   -0.10    0.40
 -11  -2  -6    0.80    0.80
  11   2   6    0.30    0.80
 -11   2  -6    0.00    0.80
 -11   2  -6    0.10    0.60
 -12  -2  -6  210.88    6.80
 -12  -2  -6  212.38    7.30
  12  -2   6  219.28    6.80
 -12   2  -6  223.38    7.30
  12   2   6  200.48    7.20
 -12   2  -6  220.88    7.00
  13  -2   6   25.20    1.10
 -13  -2  -6   23.70    1.30
 -13  -2  -6   27.90    1.90
  13   2   6   22.90    1.80
 -13   2  -6   25.10    1.50
 -13   2  -6   25.70    1.80
 -14  -2  -6    0.50    0.60
  14  -2   6    0.90    0.40
 -14  -2  -6    1.30    1.00
 -14   2  -6    1.00    0.70
 -14   2  -6    0.70    1.10
  14   2   6    1.30    1.10
 -15  -2  -6   20.90    2.00
 -15  -2  -6   23.90    1.40
 -15   2  -6   24.50    1.60
  15   2   6   20.10    1.90
 -15   2  -6   23.70    2.00
 -16  -2  -6   32.30    1.70
 -16  -2  -6   33.40    2.40
 -16   2  -6   27.90    1.90
  16   2   6   28.40    2.20
 -16   2  -6   33.40    2.70
 -17  -2  -6    3.90    0.90
 -17  -2  -6    4.40    1.80
 -17  -2  -6    4.90    1.70
  17   2   6    5.80    1.80
 -17   2  -6    4.90    1.20
 -17   2  -6    2.80    1.80
 -20   3   6   -0.20    1.80
 -20   3   6    0.10    0.90
 -19  -3   6    0.00    1.30
 -19   3   6    0.20    0.90
 -19   3   6    0.00    1.60
  19   3  -6    0.30    1.40
 -18  -3   6    5.10    1.40
 -18  -3   6    4.80    0.50
 -18   3   6    4.70    1.60
  18   3  -6    5.10    1.50
 -18   3   6    5.80    0.90
 -17  -3   6    0.20    0.30
 -17  -3   6   -0.20    1.00
  17   3  -6   -0.20    1.10
  17   3  -6   -0.10    1.00
 -17   3   6   -0.40    1.20
 -17   3   6   -0.20    0.70
 -16  -3   6    0.60    1.00
 -16  -3   6    0.40    0.30
  16  -3  -6    1.30    0.90
  16   3  -6    0.50    1.00
 -16   3   6    0.10    0.60
 -16   3   6    0.10    1.10
  16   3  -6    1.00    1.00
  15  -3  -6   41.40    2.00
 -15  -3   6   37.50    2.20
 -15  -3   6   41.90    2.10
 -15  -3   6   41.90    1.40
 -15   3   6   42.40    1.80
  15   3  -6   42.00    2.10
  15   3  -6   36.90    2.10
 -15   3   6   43.10    2.30
 -14  -3   6   34.20    1.20
 -14  -3   6   37.00    1.80
  14  -3  -6   35.90    1.80
 -14  -3   6   33.90    1.90
  14   3  -6   31.50    1.90
  14   3  -6   32.80    1.80
 -14   3   6   32.40    1.60
 -14   3   6   36.70    2.10
 -13  -3   6    0.10    0.30
  13  -3  -6    0.10    0.70
 -13  -3   6    0.30    0.80
  13  -3  -6   -0.10    0.30
  13   3  -6    0.30    0.80
 -13   3   6    1.00    0.50
 -13   3   6    0.00    0.90
[truncated: 622,162 more chars]
