# Supplementary material for: Crystal structure, Hirshfeld surface analysis, inter­action energy and DFT studies of 4-[(4-allyl-2-meth­oxy­phen­oxy)meth­yl]-1-(4-meth­oxy­phen­yl)-1H-1,2,3-triazole
Source: Acta Crystallogr E Crystallogr Commun. 2020 May 29;76(Pt 6):962–6. doi: 10.1107/S2056989020006994 (PMC7273996; doi:10.1107/S2056989020006994)
Supplement: Supplementary file 2 [file e-76-00962-Isup2.hkl]

data_I                                                                          
_shelx_title ' JTM1211_0m_a.res in P2(1)/c'                                     
_shelx_refln_list_code          4                                               
_shelx_F_calc_maximum      199.83                                               
_exptl_crystal_F_000       744.00                                               
_reflns_d_resolution_high  0.7258                                               
                                                                                
loop_                                                                           
 _space_group_symop_operation_xyz                                               
 'x, y, z'                                                                      
 '-x, y+1/2, -z+1/2'                                                            
 '-x, -y, -z'                                                                   
 'x, -y-1/2, z-1/2'                                                             
                                                                                
_cell_length_a    16.2121                                                       
_cell_length_b     5.9584                                                       
_cell_length_c    19.4504                                                       
_cell_angle_alpha  90.000                                                       
_cell_angle_beta  110.537                                                       
_cell_angle_gamma  90.000                                                       
                                                                                
_shelx_F_squared_multiplier     1.000                                           
                                                                                
loop_                                                                           
 _refln_index_h                                                                 
 _refln_index_k                                                                 
 _refln_index_l                                                                 
 _refln_F_squared_calc                                                          
 _refln_F_squared_meas                                                          
 _refln_F_squared_sigma                                                         
 _refln_observed_status                                                         
   2   0   0        683.51        815.83        11.10 o                         
   3   0   0         24.31         66.94         2.07 o                         
   4   0   0      28563.28      31552.43       477.38 o                         
   5   0   0       1054.18       1156.00        15.82 o                         
   6   0   0        111.79        122.52         1.90 o                         
   7   0   0       1237.21       1270.27        15.98 o                         
   8   0   0          1.16          4.88         0.47 o                         
   9   0   0       4730.10       5304.87        65.83 o                         
  10   0   0        980.37        933.65        12.00 o                         
  11   0   0        121.85        132.26         2.51 o                         
  12   0   0        690.56        716.97        11.74 o                         
  13   0   0          2.16          3.62         1.21 o                         
  14   0   0        191.75        182.68         4.61 o                         
  15   0   0         28.36         23.72         2.04 o                         
  16   0   0         65.11         58.78         2.99 o                         
  17   0   0         36.69         31.05         2.39 o                         
  18   0   0          1.75          2.68         2.10 o                         
  19   0   0          0.27          1.29         2.42 o                         
  20   0   0         78.52         82.61         5.14 o                         
   1   1   0       2194.89       2463.10        22.53 o                         
   2   1   0       9128.69       9832.20        89.79 o                         
   3   1   0      18979.69      20488.01       179.02 o                         
   4   1   0        412.46        471.30         4.67 o                         
   5   1   0        153.74        161.15         1.55 o                         
   6   1   0       4208.84       4439.04        37.32 o                         
   7   1   0       2021.23       2223.76        18.13 o                         
   8   1   0        304.46        310.52         2.87 o                         
   9   1   0        299.33        329.33         3.32 o                         
  10   1   0        228.39        226.66         3.05 o                         
  11   1   0         52.81         53.91         1.36 o                         
  12   1   0         16.95         20.70         1.14 o                         
  13   1   0         13.79          8.78         0.93 o                         
  14   1   0        292.19        298.63         4.67 o                         
  15   1   0         10.63         10.27         1.12 o                         
  16   1   0          0.45          0.79         1.10 o                         
  17   1   0         51.13         50.02         3.15 o                         
  18   1   0         52.65         47.54         3.25 o                         
  19   1   0         36.18         39.90         2.46 o                         
  20   1   0          0.07         -0.91         2.11 o                         
   0   2   0       1584.70       1947.86        22.51 o                         
   1   2   0        431.50        420.04         3.72 o                         
   2   2   0        448.73        512.73         4.67 o                         
   3   2   0       1055.75       1104.28         9.46 o                         
   4   2   0        199.61        184.48         1.99 o                         
   5   2   0         17.05         17.47         0.47 o                         
   6   2   0        269.76        330.48         3.18 o                         
   7   2   0        598.39        596.74         6.86 o                         
   8   2   0          0.04          4.60         0.89 o                         
   9   2   0        111.25        104.42         1.49 o                         
  10   2   0          1.90          1.12         0.53 o                         
  11   2   0          0.04          1.07         0.64 o                         
  12   2   0        460.19        444.18         5.76 o                         
  13   2   0         58.29         53.96         1.91 o                         
  14   2   0          1.74          2.11         0.98 o                         
  15   2   0         58.15         56.13         2.23 o                         
  16   2   0          2.14          2.42         1.25 o                         
  17   2   0          4.70          6.32         1.49 o                         
  18   2   0          2.90          0.80         1.67 o                         
  19   2   0          4.07          3.75         1.83 o                         
  20   2   0          0.52          0.06         2.58 o                         
   1   3   0        418.13        468.44         4.09 o                         
   2   3   0          3.83          8.49         0.43 o                         
   3   3   0       1480.57       1717.56        15.31 o                         
   4   3   0        229.65        257.73         2.49 o                         
   5   3   0         95.61         90.34         1.35 o                         
   6   3   0        117.96        112.04         1.40 o                         
   7   3   0        113.48         91.60         1.79 o                         
   8   3   0         10.54          9.58         0.68 o                         
   9   3   0        582.75        595.49         6.61 o                         
  10   3   0        111.94        100.22         1.80 o                         
  11   3   0        838.04        794.66         9.23 o                         
  12   3   0        143.91        151.24         2.55 o                         
  13   3   0         29.56         24.67         1.28 o                         
  14   3   0          0.35          0.87         0.99 o                         
  15   3   0        266.72        228.93         6.56 o                         
  16   3   0         11.86         15.89         1.71 o                         
  17   3   0          5.21          3.09         1.75 o                         
  18   3   0          0.00         -0.99         1.85 o                         
  19   3   0          1.44          3.51         2.17 o                         
   0   4   0       1408.21       1546.86        19.69 o                         
   1   4   0         39.13         38.95         0.92 o                         
   2   4   0         36.68         38.06         1.01 o                         
   3   4   0        173.15        176.19         2.05 o                         
   4   4   0        154.39        145.11         1.80 o                         
   5   4   0          2.58          3.42         0.68 o                         
   6   4   0        282.52        300.09         3.49 o                         
   7   4   0          6.46          5.79         0.70 o                         
   8   4   0         76.49         66.00         1.62 o                         
   9   4   0          0.01          0.28         0.83 o                         
  10   4   0         90.38         94.88         1.95 o                         
  11   4   0         10.99         17.58         1.18 o                         
  12   4   0         16.89         12.91         1.12 o                         
  13   4   0        170.25        158.98         3.03 o                         
  14   4   0        194.85        193.10         3.73 o                         
  15   4   0         12.51         14.31         1.47 o                         
  16   4   0          7.43          5.80         1.38 o                         
  17   4   0          1.28         -0.82         2.05 o                         
  18   4   0          0.49          2.07         2.76 o                         
   1   5   0         24.75         21.21         1.05 o                         
   2   5   0         66.02         65.24         1.55 o                         
   3   5   0        396.46        406.01         4.89 o                         
   4   5   0        133.55        126.89         2.22 o                         
   5   5   0          0.49         -0.08         0.84 o                         
   6   5   0         26.68         25.14         1.22 o                         
   7   5   0        145.96        152.85         2.49 o                         
   8   5   0         41.16         37.42         1.48 o                         
   9   5   0         33.85         38.14         1.59 o                         
  10   5   0         24.10         23.20         1.37 o                         
  11   5   0         84.85         75.74         2.31 o                         
  12   5   0        371.05        390.84         6.11 o                         
  13   5   0        103.44         93.67         2.74 o                         
  14   5   0          7.38          9.66         1.68 o                         
  15   5   0          3.08          0.69         1.78 o                         
  16   5   0         48.91         43.55         2.39 o                         
   0   6   0         27.41         32.75         2.26 o                         
   1   6   0         24.89         32.17         1.57 o                         
   2   6   0         20.28         18.46         1.36 o                         
   3   6   0         58.70         58.82         1.90 o                         
   4   6   0          0.29         -0.50         1.15 o                         
   5   6   0        201.50        205.90         3.43 o                         
   6   6   0         18.33         23.16         1.45 o                         
   7   6   0         25.91         20.15         1.37 o                         
   8   6   0         20.38         21.44         1.30 o                         
   9   6   0         19.11         17.60         1.70 o                         
  10   6   0         32.37         32.49         1.99 o                         
  11   6   0          6.54          9.96         1.82 o                         
  12   6   0         22.02         24.11         2.12 o                         
  13   6   0          2.12          1.66         2.03 o                         
  14   6   0        202.35        232.71        14.17 o                         
   1   7   0          0.34          0.16         1.76 o                         
   2   7   0         40.93         31.90         2.26 o                         
   3   7   0          7.95          5.06         1.47 o                         
   4   7   0         91.47         98.49         2.81 o                         
   5   7   0         15.56         16.83         1.79 o                         
   6   7   0         64.10         61.74         2.43 o                         
   7   7   0          0.32          0.68         1.48 o                         
   8   7   0        220.44        231.10         4.97 o                         
   9   7   0         65.64         71.37         3.47 o                         
  10   7   0          2.19          1.93         2.27 o                         
   0   8   0         21.55         25.41         3.85 o                         
   1   8   0          0.27         -0.83         2.46 o                         
   2   8   0          3.96          4.57         2.62 o                         
   3   8   0         20.02         21.00         3.80 o                         
   4   8   0          0.14         -0.33         6.40 o                         
 -21   1   1          4.38          7.37         7.07 o                         
 -20   1   1          2.18          1.97         1.96 o                         
 -19   1   1          5.06          5.62         1.71 o                         
 -18   1   1         54.12         63.13         2.62 o                         
 -17   1   1          0.50          0.38         1.21 o                         
 -16   1   1         15.16         13.43         1.34 o                         
 -15   1   1          0.27          0.26         0.94 o                         
 -14   1   1          0.02          0.20         0.87 o                         
 -13   1   1          4.76          3.56         0.88 o                         
 -12   1   1        238.53        247.79         3.49 o                         
 -11   1   1          4.30          4.89         0.45 o                         
 -10   1   1       1309.60       1357.20        12.72 o                         
  -9   1   1          9.91          5.71         0.40 o                         
  -8   1   1       1005.40       1036.98         9.27 o                         
  -7   1   1        253.76        268.08         2.91 o                         
  -6   1   1        201.29        210.66         2.07 o                         
  -5   1   1         45.63         50.55         1.17 o                         
  -4   1   1       4641.80       4897.77        46.88 o                         
  -3   1   1      10386.01      11121.85       106.47 o                         
  -2   1   1        168.28        149.16         1.63 o                         
  -1   1   1       5045.63       5566.55        48.62 o                         
   0   1   1        722.69        795.55         7.07 o                         
   1   1   1       8630.40       9577.83        83.84 o                         
   2   1   1       3722.46       4525.42        43.35 o                         
   3   1   1         49.16         68.77         1.77 o                         
   4   1   1          7.01          6.76         0.30 o                         
   5   1   1        169.08        166.21         1.69 o                         
   6   1   1         30.18         34.86         0.83 o                         
   7   1   1        263.92        306.82         3.51 o                         
   8   1   1        126.21        139.36         1.53 o                         
   9   1   1         90.68         81.49         0.99 o                         
  10   1   1         92.42         68.06         1.19 o                         
  11   1   1        316.70        328.37         4.45 o                         
  12   1   1          0.00         -0.01         0.86 o                         
  13   1   1        251.42        240.57         4.20 o                         
  14   1   1          0.36          0.66         1.06 o                         
  15   1   1          0.24         -0.81         1.11 o                         
  16   1   1         13.81         16.51         1.63 o                         
  17   1   1         42.01         46.09         2.27 o                         
  18   1   1         22.00         23.32         2.02 o                         
  19   1   1          8.07          5.41         1.96 o                         
  20   1   1         49.63         47.60         3.87 o                         
 -20   2   1         30.01         30.93         2.49 o                         
 -19   2   1         29.22         27.90         2.06 o                         
 -18   2   1          0.07         -0.71         1.48 o                         
 -17   2   1         35.45         30.80         1.86 o                         
 -16   2   1        212.59        221.31         5.47 o                         
 -15   2   1         10.55          8.42         1.22 o                         
 -14   2   1         13.39         13.59         1.44 o                         
 -13   2   1         90.50         84.06         2.05 o                         
 -12   2   1         65.30         69.59         1.70 o                         
 -11   2   1        216.49        214.62         2.56 o                         
 -10   2   1         95.65         91.00         1.51 o                         
  -9   2   1       1005.54       1072.28        10.11 o                         
  -8   2   1          5.92          9.51         0.67 o                         
  -7   2   1       2990.25       3262.43        28.71 o                         
  -6   2   1       2928.32       3360.21        30.87 o                         
  -5   2   1        127.14        135.88         1.60 o                         
  -4   2   1       1524.51       1617.87        13.26 o                         
  -3   2   1        324.16        388.84         3.46 o                         
  -2   2   1        167.88        169.15         1.75 o                         
  -1   2   1          3.56          8.43         0.35 o                         
   0   2   1        162.75        193.38         1.77 o                         
   1   2   1        485.02        484.15         4.64 o                         
   2   2   1        207.88        222.66         2.18 o                         
   3   2   1       1662.15       1864.67        15.27 o                         
   4   2   1         91.10         85.48         1.07 o                         
   5   2   1       1377.55       1641.88        13.49 o                         
   6   2   1        851.65       1012.34         9.12 o                         
   7   2   1         70.03         62.61         1.14 o                         
   8   2   1        577.39        573.69         5.63 o                         
   9   2   1         11.97         11.62         0.63 o                         
  10   2   1        219.80        225.93         2.83 o                         
  11   2   1        214.86        216.82         3.14 o                         
  12   2   1        127.35        123.53         2.62 o                         
  13   2   1          9.70          7.98         1.22 o                         
  14   2   1         15.40         16.14         1.40 o                         
  15   2   1         64.97         67.16         2.77 o                         
  16   2   1          0.40          0.69         1.40 o                         
  17   2   1          4.45          2.52         1.51 o                         
  18   2   1         38.00         35.94         2.32 o                         
  19   2   1          5.88          6.97         2.10 o                         
 -19   3   1          8.22          4.53         2.10 o                         
 -18   3   1          0.00         -0.16         1.76 o                         
 -17   3   1          0.01         -0.83         1.52 o                         
 -16   3   1        116.65        104.84         3.04 o                         
 -15   3   1         34.28         43.28         2.93 o                         
 -14   3   1        102.67         89.22         2.09 o                         
 -13   3   1          0.72          0.83         0.80 o                         
 -12   3   1        244.70        223.37         3.23 o                         
 -11   3   1        775.42        820.50         8.91 o                         
 -10   3   1        934.62        916.78         9.85 o                         
  -9   3   1         49.97         54.98         1.31 o                         
  -8   3   1        398.99        437.99         4.97 o                         
  -7   3   1        188.57        208.30         3.65 o                         
  -6   3   1        919.09        968.58         8.79 o                         
  -5   3   1        346.37        424.89         4.03 o                         
  -4   3   1        296.01        339.72         3.18 o                         
  -3   3   1        903.97        996.81         8.67 o                         
  -2   3   1        385.07        426.55         3.89 o                         
  -1   3   1       4975.66       5907.06        47.94 o                         
   0   3   1        673.93        854.26         7.20 o                         
   1   3   1        470.58        526.01         4.55 o                         
   2   3   1        694.28        929.15         8.44 o                         
   3   3   1       1914.84       2326.68        20.61 o                         
   4   3   1         38.22         52.63         0.84 o                         
   5   3   1        784.02        841.44         7.14 o                         
   6   3   1       1288.41       1336.05        11.55 o                         
   7   3   1       1478.60       1483.19        15.44 o                         
   8   3   1         79.29         83.16         1.55 o                         
   9   3   1          2.71          3.22         0.69 o                         
  10   3   1          3.78          2.57         0.72 o                         
  11   3   1        128.04        117.48         2.15 o                         
  12   3   1        196.61        168.77         3.23 o                         
  13   3   1         78.90         86.19         2.21 o                         
  14   3   1         10.49         10.62         1.12 o                         
  15   3   1         57.66         58.33         2.42 o                         
  16   3   1          2.30          0.10         1.49 o                         
  17   3   1          0.85         -0.38         1.74 o                         
  18   3   1          7.01          6.74         2.06 o                         
  19   3   1          9.81         10.75         5.61 o                         
 -18   4   1          0.94          0.79         2.11 o                         
 -17   4   1          1.09          2.72         1.80 o                         
 -16   4   1         11.28          6.51         1.24 o                         
 -15   4   1          5.98          3.82         1.50 o                         
 -14   4   1         80.73         82.88         2.71 o                         
 -13   4   1          0.96         -0.37         1.00 o                         
 -12   4   1         17.87         11.33         1.14 o                         
 -11   4   1         37.03         33.83         1.43 o                         
 -10   4   1         13.57         13.80         1.05 o                         
  -9   4   1          6.66         12.74         1.03 o                         
  -8   4   1        145.73        161.94         2.44 o                         
  -7   4   1        282.93        286.95         3.33 o                         
  -6   4   1          3.02          4.07         0.69 o                         
  -5   4   1         81.88         88.84         1.80 o                         
  -4   4   1         34.50         36.58         0.98 o                         
  -3   4   1         78.18         90.50         1.64 o                         
  -2   4   1         51.86         82.86         1.32 o                         
  -1   4   1          2.40          3.17         0.54 o                         
   0   4   1         59.19         51.40         1.08 o                         
   1   4   1        496.21        556.67         5.11 o                         
   2   4   1        521.72        623.41         5.94 o                         
   3   4   1        292.90        295.10         2.97 o                         
   4   4   1         88.37        100.36         1.52 o                         
   5   4   1        302.67        335.88         3.64 o                         
   6   4   1        104.48         94.65         1.89 o                         
   7   4   1         17.09         25.62         0.97 o                         
   8   4   1        413.90        403.42         5.29 o                         
   9   4   1         92.61         81.12         1.83 o                         
  10   4   1        496.68        513.87         6.41 o                         
  11   4   1         74.31         88.32         2.07 o                         
  12   4   1        355.64        349.49         5.14 o                         
  13   4   1         31.71         23.62         1.46 o                         
  14   4   1         25.11         16.74         1.44 o                         
  15   4   1          4.49          4.31         1.42 o                         
  16   4   1         14.41         10.73         1.46 o                         
  17   4   1          7.32          4.93         2.09 o                         
 -16   5   1          7.20          4.27         1.75 o                         
 -15   5   1         61.16         62.91         2.64 o                         
 -14   5   1         37.89         42.94         2.22 o                         
 -13   5   1         28.06         30.60         1.73 o                         
 -12   5   1         18.45         20.75         1.49 o                         
 -11   5   1         55.03         62.69         2.00 o                         
 -10   5   1         12.96         17.48         1.29 o                         
  -9   5   1         33.83         32.39         1.56 o                         
  -8   5   1         28.29         21.90         1.23 o                         
  -7   5   1         89.38         79.88         1.72 o                         
  -6   5   1         10.13         15.28         1.09 o                         
  -5   5   1          1.22          0.14         0.87 o                         
  -4   5   1        257.63        233.17         3.19 o                         
  -3   5   1        112.62        110.44         2.32 o                         
  -2   5   1        222.62        195.91         2.56 o                         
  -1   5   1        322.99        301.78         3.61 o                         
   0   5   1        106.95        103.64         1.82 o                         
   1   5   1        593.64        587.07         6.31 o                         
   2   5   1         95.22         83.09         1.69 o                         
   3   5   1         34.67         38.08         1.31 o                         
   4   5   1          7.52          6.20         0.89 o                         
   5   5   1        231.73        217.34         3.08 o                         
   6   5   1          4.40          2.44         0.89 o                         
   7   5   1         22.34         18.31         1.12 o                         
   8   5   1         22.82         29.65         1.17 o                         
   9   5   1          5.43          1.49         1.10 o                         
  10   5   1         59.55         65.26         2.15 o                         
  11   5   1         31.61         24.28         1.53 o                         
  12   5   1         41.19         47.93         2.14 o                         
  13   5   1          1.64          1.60         1.53 o                         
  14   5   1         19.37         21.45         1.97 o                         
  15   5   1          9.99          7.40         1.90 o                         
  16   5   1          0.09         -1.04         2.66 o                         
 -14   6   1          1.24          1.29         7.30 o                         
 -13   6   1         97.79        110.07         3.52 o                         
 -12   6   1         15.00         19.37         2.01 o                         
 -11   6   1          0.51          1.01         1.67 o                         
 -10   6   1         24.69         28.92         1.87 o                         
  -9   6   1         53.30         53.39         2.19 o                         
  -8   6   1          2.16          2.73         1.07 o                         
  -7   6   1         11.51          9.74         1.20 o                         
  -6   6   1        108.91        114.44         2.42 o                         
  -5   6   1        155.66        145.40         3.06 o                         
  -4   6   1          0.37         -0.66         1.12 o                         
  -3   6   1        104.01         96.35         2.38 o                         
  -2   6   1        584.14        603.66         7.49 o                         
  -1   6   1         49.20         38.95         1.69 o                         
   0   6   1        125.46        127.49         2.56 o                         
   1   6   1         18.19         17.58         1.36 o                         
   2   6   1          1.81          2.20         1.12 o                         
   3   6   1          0.17         -0.66         1.11 o                         
   4   6   1          5.69          8.03         1.24 o                         
   5   6   1         36.09         45.02         1.75 o                         
   6   6   1          0.16         -0.58         1.11 o                         
   7   6   1          2.02          3.30         1.17 o                         
   8   6   1          2.11         -0.37         1.07 o                         
   9   6   1          0.01          0.23         1.53 o                         
  10   6   1         27.46         32.65         2.13 o                         
  11   6   1        184.98        188.93         4.08 o                         
  12   6   1          0.02          0.69         1.96 o                         
  13   6   1          2.39          4.38         2.35 o                         
 -11   7   1          5.33          1.62         3.92 o                         
 -10   7   1          1.83          2.66         2.15 o                         
  -9   7   1          1.09          0.52         1.95 o                         
  -8   7   1          1.35          1.50         1.51 o                         
  -7   7   1         12.67         13.12         1.61 o                         
  -6   7   1          1.52          0.03         1.56 o                         
  -5   7   1         19.60         15.71         1.70 o                         
  -4   7   1         16.50         17.17         1.70 o                         
  -3   7   1         16.33         15.29         1.63 o                         
  -2   7   1          3.22          2.70         1.78 o                         
  -1   7   1         10.19          6.97         1.91 o                         
   0   7   1         28.91         26.33         2.21 o                         
   1   7   1         31.73         29.79         2.21 o                         
   2   7   1         60.94         54.45         3.09 o                         
   3   7   1         40.35         39.83         1.95 o                         
   4   7   1         25.31         27.10         1.83 o                         
   5   7   1         90.00         95.15         2.86 o                         
   6   7   1         60.37         67.16         2.62 o                         
   7   7   1          7.80          8.42         1.64 o                         
   8   7   1         28.65         37.93         2.02 o                         
   9   7   1        369.19        413.11         6.77 o                         
  10   7   1         35.56         30.18         2.75 o                         
  -4   8   1         20.28         19.01         6.81 o                         
  -3   8   1         62.76         60.45         4.53 o                         
  -2   8   1         21.20         18.40         2.78 o                         
  -1   8   1          2.10          4.70         2.47 o                         
   0   8   1          0.23         -0.43         2.46 o                         
   1   8   1          3.02          2.90         2.50 o                         
   2   8   1          6.47          5.43         2.73 o                         
   3   8   1          0.08         -1.22         3.58 o                         
   4   8   1         10.51          8.59        10.31 o                         
 -21   0   2          3.40          3.55         3.03 o                         
 -20   0   2          2.45          4.47         2.72 o                         
 -19   0   2         26.85         23.63         2.69 o                         
 -18   0   2         11.45         10.97         2.58 o                         
 -17   0   2         10.29         14.07         1.85 o                         
 -16   0   2        177.76        190.85         5.04 o                         
 -15   0   2         21.39         16.10         1.72 o                         
 -14   0   2         93.00         89.45         3.22 o                         
 -13   0   2        601.71        644.08         9.47 o                         
 -12   0   2        888.81        905.98        12.93 o                         
 -11   0   2       1129.20       1226.50        14.41 o                         
 -10   0   2        151.97        139.24         2.21 o                         
  -9   0   2        441.57        425.97         5.25 o                         
  -8   0   2       1022.83       1121.57        13.10 o                         
  -7   0   2        579.19        490.54         8.74 o                         
  -6   0   2       2096.15       2137.46        29.19 o                         
  -5   0   2      33921.79      37047.55       560.89 o                         
  -4   0   2      39878.86      40876.66      1010.88 o                         
  -3   0   2       4344.38       4619.40        70.00 o                         
  -2   0   2       4263.14       4381.11        50.06 o                         
  -1   0   2        747.01        717.17        10.95 o                         
   0   0   2       3394.70       3508.59       106.07 o                         
   1   0   2        161.53        163.81         2.63 o                         
   2   0   2        396.31        359.96         5.69 o                         
   3   0   2       1239.17       1181.48        18.14 o                         
   4   0   2       6571.33       7283.52        90.01 o                         
   5   0   2       4761.04       4873.10        55.77 o                         
   6   0   2       2579.33       2699.20        33.66 o                         
   7   0   2        969.21       1134.40        13.19 o                         
   8   0   2         14.49         11.34         0.85 o                         
   9   0   2          2.61          4.57         0.64 o                         
  10   0   2        355.72        370.14         6.42 o                         
  11   0   2        574.00        621.81        11.81 o                         
  12   0   2         16.74         14.00         1.27 o                         
  13   0   2         99.00        108.35         4.28 o                         
  14   0   2          5.15          5.00         1.52 o                         
  15   0   2        376.29        381.81         8.34 o                         
  16   0   2         30.27         32.33         2.42 o                         
  17   0   2         15.25         14.02         2.35 o                         
  18   0   2          0.46          1.89         2.35 o                         
  19   0   2        219.74        227.67         6.81 o                         
 -21   1   2          0.07          1.62         2.46 o                         
 -20   1   2          0.96          0.86         1.95 o                         
 -19   1   2         30.14         24.26         1.95 o                         
 -18   1   2         20.91         17.46         1.69 o                         
 -17   1   2         31.77         30.03         2.49 o                         
 -16   1   2        216.62        229.63         3.94 o                         
 -15   1   2         83.26         79.85         2.06 o                         
 -14   1   2         41.10         42.85         1.42 o                         
 -13   1   2         58.44         57.29         1.44 o                         
 -12   1   2        208.85        207.30         3.05 o                         
 -11   1   2        129.35         99.10         2.20 o                         
 -10   1   2       1523.57       1642.01        16.35 o                         
  -9   1   2          4.10          8.98         0.53 o                         
  -8   1   2         69.27         77.43         1.35 o                         
  -7   1   2        356.26        408.05         3.95 o                         
  -6   1   2        680.49        847.25         7.88 o                         
  -5   1   2       1406.16       1546.07        15.78 o                         
  -4   1   2      39931.46      40907.58       437.43 o                         
  -3   1   2       7147.39       7593.39        72.57 o                         
  -2   1   2       3687.79       3805.00        36.44 o                         
  -1   1   2       2082.03       2330.56        20.44 o                         
   0   1   2       2915.31       3111.04        25.18 o                         
   1   1   2       1460.62       1578.20        13.34 o                         
   2   1   2        106.33        121.97         1.63 o                         
   3   1   2         15.11         17.38         1.17 o                         
   4   1   2        147.68        204.54         1.96 o                         
   5   1   2        344.50        385.26         3.56 o                         
   6   1   2        469.53        497.75         4.57 o                         
   7   1   2         51.46         53.91         1.10 o                         
   8   1   2         11.98         13.55         0.48 o                         
   9   1   2        120.79        108.23         1.30 o                         
  10   1   2        197.86        193.44         3.10 o                         
  11   1   2          3.68          3.50         0.76 o                         
  12   1   2          5.79          5.90         0.85 o                         
  13   1   2         72.42         77.06         2.23 o                         
  14   1   2          7.82          7.58         1.09 o                         
  15   1   2         35.66         30.34         1.61 o                         
  16   1   2          9.69          9.14         1.35 o                         
  17   1   2          5.95          4.84         1.63 o                         
  18   1   2         92.89         95.45         3.38 o                         
  19   1   2          3.73          4.19         2.15 o                         
 -20   2   2          8.18          6.65         1.86 o                         
 -19   2   2         24.86         24.32         1.88 o                         
 -18   2   2         48.91         49.91         2.18 o                         
 -17   2   2         73.61         65.13         2.35 o                         
 -16   2   2          5.01          4.35         1.23 o                         
 -15   2   2         74.06         68.95         2.73 o                         
 -14   2   2         46.48         40.44         1.62 o                         
 -13   2   2        134.95        141.46         2.44 o                         
 -12   2   2          0.35          0.34         0.62 o                         
 -11   2   2        437.81        427.11         4.31 o                         
 -10   2   2         63.12         51.80         1.02 o                         
  -9   2   2        168.51        160.71         1.83 o                         
  -8   2   2        457.61        412.28         4.35 o                         
  -7   2   2        713.08        701.40         7.56 o                         
  -6   2   2         55.83         63.53         1.03 o                         
  -5   2   2        678.94        720.83         7.17 o                         
  -4   2   2        290.01        309.98         2.80 o                         
  -3   2   2        207.33        205.96         1.96 o                         
  -2   2   2          0.65          0.53         0.22 o                         
  -1   2   2        640.34        612.77         5.33 o                         
   0   2   2        118.45         85.97         0.89 o                         
   1   2   2       1699.86       1976.40        17.45 o                         
   2   2   2         14.28         13.59         0.42 o                         
   3   2   2        485.62        508.83         4.36 o                         
   4   2   2         10.65          4.14         0.31 o                         
   5   2   2       1478.38       1809.41        14.85 o                         
   6   2   2         44.17         45.64         1.29 o                         
   7   2   2        285.91        273.29         2.79 o                         
   8   2   2         15.17         13.10         0.64 o                         
   9   2   2        231.14        249.82         3.02 o                         
  10   2   2        171.69        177.30         2.70 o                         
  11   2   2         67.51         61.72         1.63 o                         
  12   2   2         29.79         23.71         1.15 o                         
  13   2   2        124.27        108.89         2.71 o                         
  14   2   2         53.57         56.60         2.19 o                         
  15   2   2         46.50         44.89         2.12 o                         
  16   2   2         42.55         39.33         2.09 o                         
  17   2   2          8.86          7.90         1.73 o                         
  18   2   2         15.90         15.23         2.01 o                         
  19   2   2          5.67          4.86         2.20 o                         
 -19   3   2          2.14          1.82         1.87 o                         
 -18   3   2         13.72          7.15         1.61 o                         
 -17   3   2         20.53         25.07         2.73 o                         
 -16   3   2          6.97          4.54         1.32 o                         
 -15   3   2        166.71        170.37         3.43 o                         
 -14   3   2         72.48         65.71         1.75 o                         
 -13   3   2         55.55         47.96         1.49 o                         
 -12   3   2          3.88          4.22         0.76 o                         
 -11   3   2         75.32         70.54         1.54 o                         
 -10   3   2        186.41        164.98         2.35 o                         
  -9   3   2        153.29        168.88         2.69 o                         
  -8   3   2          0.10          0.28         0.53 o                         
  -7   3   2        147.06        151.46         3.81 o                         
  -6   3   2        192.84        190.85         2.09 o                         
  -5   3   2        101.81        139.55         2.09 o                         
  -4   3   2          0.33          0.21         0.35 o                         
  -3   3   2        335.94        324.11         3.07 o                         
  -2   3   2        104.36         94.06         1.22 o                         
  -1   3   2       1208.66       1318.72        10.94 o                         
   0   3   2        106.81         99.51         1.40 o                         
   1   3   2          1.15          1.73         0.35 o                         
   2   3   2        820.81       1060.41         8.87 o                         
   3   3   2         64.69         71.01         1.02 o                         
   4   3   2        198.83        234.51         2.27 o                         
   5   3   2         83.36         74.90         1.47 o                         
   6   3   2        422.39        438.41         4.07 o                         
   7   3   2        444.43        421.25         4.30 o                         
   8   3   2        401.28        405.80         4.70 o                         
   9   3   2         25.34         31.89         1.15 o                         
  10   3   2        446.82        420.92         5.59 o                         
  11   3   2        418.44        407.80         5.90 o                         
  12   3   2         84.35         90.76         2.28 o                         
  13   3   2          0.51          1.55         0.99 o                         
  14   3   2         22.46         18.28         1.35 o                         
  15   3   2          1.75          1.42         1.46 o                         
  16   3   2         15.84         18.02         1.81 o                         
  17   3   2        207.21        210.31         8.63 o                         
  18   3   2         23.15         22.11         2.33 o                         
 -18   4   2         12.49          8.55         1.99 o                         
 -17   4   2          3.62          0.74         1.82 o                         
 -16   4   2         78.04         76.01         3.52 o                         
 -15   4   2        107.87        124.94         2.76 o                         
 -14   4   2          9.81          4.27         1.17 o                         
 -13   4   2         22.63         22.68         1.39 o                         
 -12   4   2         39.76         34.30         1.55 o                         
 -11   4   2          3.99          2.16         0.91 o                         
 -10   4   2         95.43         86.55         2.15 o                         
  -9   4   2         53.57         46.50         1.52 o                         
  -8   4   2         80.25         59.24         1.60 o                         
  -7   4   2         25.85         20.21         0.90 o                         
  -6   4   2        637.76        682.94         7.50 o                         
  -5   4   2        105.11        102.69         2.08 o                         
  -4   4   2        592.56        613.81         5.84 o                         
  -3   4   2        582.58        580.20         5.53 o                         
  -2   4   2        195.44        200.97         2.28 o                         
  -1   4   2        619.49        673.94         5.87 o                         
   0   4   2         33.27         23.88         0.83 o                         
   1   4   2        563.43        612.97         5.41 o                         
   2   4   2        357.53        367.28         3.56 o                         
   3   4   2          1.15          1.46         0.53 o                         
   4   4   2          9.30         12.91         0.77 o                         
   5   4   2        267.13        281.49         3.17 o                         
   6   4   2          6.33          3.80         0.73 o                         
   7   4   2        133.99        111.86         2.12 o                         
   8   4   2        498.24        512.10         5.96 o                         
   9   4   2        442.57        421.68         5.10 o                         
  10   4   2         30.09         24.95         1.29 o                         
  11   4   2        232.72        210.93         3.82 o                         
  12   4   2          0.70          1.91         1.24 o                         
  13   4   2         52.72         53.52         2.18 o                         
  14   4   2          1.49          0.87         1.31 o                         
  15   4   2         26.59         23.19         1.75 o                         
  16   4   2         16.12         15.07         1.69 o                         
  17   4   2          7.28          8.94         2.36 o                         
 -17   5   2         26.53         26.20         2.55 o                         
 -16   5   2         11.42          9.89         1.78 o                         
 -15   5   2         27.27         23.40         1.84 o                         
 -14   5   2        161.00        157.02         3.39 o                         
 -13   5   2         30.69         32.99         1.83 o                         
 -12   5   2         52.55         51.95         2.05 o                         
 -11   5   2         10.28          9.54         1.19 o                         
 -10   5   2          3.10          4.19         1.11 o                         
  -9   5   2         29.54         25.21         1.35 o                         
  -8   5   2        139.70        131.23         2.41 o                         
  -7   5   2          0.79         -0.80         0.80 o                         
  -6   5   2          8.49         10.05         1.04 o                         
  -5   5   2          5.52          2.71         0.87 o                         
  -4   5   2         28.09         31.79         1.27 o                         
  -3   5   2        214.44        211.37         2.98 o                         
  -2   5   2         41.62         40.55         1.28 o                         
  -1   5   2        144.99        127.15         1.95 o                         
   0   5   2         28.45         26.59         1.03 o                         
   1   5   2         62.29         60.16         1.42 o                         
   2   5   2         69.92         70.13         1.47 o                         
   3   5   2         39.81         35.28         1.27 o                         
   4   5   2        243.14        219.45         2.96 o                         
   5   5   2          0.69          0.94         0.92 o                         
   6   5   2         10.09          5.83         0.94 o                         
   7   5   2          3.01          0.44         0.90 o                         
   8   5   2        778.51        752.34         8.95 o                         
   9   5   2         18.55         12.94         1.32 o                         
  10   5   2         80.74         76.74         2.34 o                         
  11   5   2          0.08         -0.14         1.38 o                         
  12   5   2         90.33         85.06         3.00 o                         
  13   5   2         14.26         13.74         1.85 o                         
  14   5   2          8.76          6.99         1.81 o                         
  15   5   2         95.23        100.27         4.03 o                         
 -14   6   2          0.79          0.23         2.23 o                         
 -13   6   2          2.13          2.21         1.89 o                         
 -12   6   2          9.38          6.75         1.83 o                         
 -11   6   2         85.09         93.35         2.80 o                         
 -10   6   2         41.44         40.22         1.99 o                         
  -9   6   2          5.08          2.64         1.37 o                         
  -8   6   2         60.55         70.55         1.96 o                         
  -7   6   2         18.64         16.76         1.36 o                         
  -6   6   2          0.28         -0.44         1.15 o                         
  -5   6   2         53.47         58.67         2.09 o                         
  -4   6   2          5.02          2.39         1.23 o                         
  -3   6   2         94.96        100.53         2.40 o                         
  -2   6   2         95.61         80.91         2.22 o                         
  -1   6   2         24.53         21.41         1.42 o                         
   0   6   2        409.62        394.60         6.78 o                         
   1   6   2        382.61        425.43         5.34 o                         
   2   6   2        438.59        447.08         5.54 o                         
   3   6   2         17.65         19.05         1.41 o                         
   4   6   2         33.95         34.31         1.99 o                         
   5   6   2         17.28         17.69         1.43 o                         
   6   6   2         96.26         97.86         2.71 o                         
   7   6   2          0.38         -0.21         1.17 o                         
   8   6   2        175.84        177.68         3.07 o                         
   9   6   2        251.56        252.70         4.59 o                         
  10   6   2        202.27        205.14         4.16 o                         
  11   6   2          9.67         11.52         2.25 o                         
  12   6   2         11.13          9.48         2.32 o                         
  13   6   2          5.76          2.59         2.92 o                         
 -11   7   2          2.56          2.08         3.42 o                         
 -10   7   2         13.00         13.60         2.12 o                         
  -9   7   2         72.43         73.21         2.94 o                         
  -8   7   2          2.15          1.54         1.36 o                         
  -7   7   2         26.23         30.38         1.80 o                         
  -6   7   2          1.04          2.63         1.58 o                         
  -5   7   2         51.17         47.61         2.10 o                         
  -4   7   2          6.98          7.14         1.57 o                         
  -3   7   2         17.02         15.08         1.67 o                         
  -2   7   2         93.75         76.74         3.09 o                         
  -1   7   2        185.08        195.03         4.22 o                         
   0   7   2          0.70          1.38         1.86 o                         
   1   7   2          1.88          0.97         1.71 o                         
   2   7   2        132.78        137.61         3.77 o                         
   3   7   2         30.83         24.74         1.90 o                         
   4   7   2         86.09         91.36         2.85 o                         
   5   7   2         35.53         41.16         2.10 o                         
   6   7   2         29.29         28.34         2.01 o                         
   7   7   2         36.01         49.44         2.24 o                         
   8   7   2          0.58          0.45         1.64 o                         
   9   7   2          4.67          3.26         2.33 o                         
  10   7   2          0.05          0.01         3.17 o                         
  -5   8   2          1.59          2.58         8.16 o                         
  -4   8   2          6.90         12.02         7.73 o                         
  -3   8   2         20.78         20.51         4.68 o                         
  -2   8   2         53.19         55.16         3.49 o                         
  -1   8   2          1.10         -0.20         2.56 o                         
   0   8   2          0.49         -0.48         2.52 o                         
   1   8   2         11.35          9.08         2.91 o                         
   2   8   2         10.08          8.53         3.40 o                         
   3   8   2          2.70          0.57         3.96 o                         
 -21   1   3         19.14         16.49         2.65 o                         
 -20   1   3         66.91         64.47         3.22 o                         
 -19   1   3          2.76          2.20         1.80 o                         
 -18   1   3          0.08         -0.13         1.29 o                         
 -17   1   3         54.30         53.51         2.14 o                         
 -16   1   3         98.89        101.78         2.98 o                         
 -15   1   3          0.31          0.40         0.87 o                         
 -14   1   3        403.20        408.10         5.55 o                         
 -13   1   3          1.14          1.83         0.76 o                         
 -12   1   3         53.79         58.06         1.50 o                         
 -11   1   3        219.38        194.87         3.10 o                         
 -10   1   3        737.57        736.62         7.85 o                         
  -9   1   3         16.51         14.67         1.07 o                         
  -8   1   3         62.79         58.98         4.08 o                         
  -7   1   3       3528.24       3818.09        36.64 o                         
  -6   1   3          1.64          1.61         0.39 o                         
  -5   1   3       9625.45      10029.47       101.03 o                         
  -4   1   3        499.49        520.89         5.15 o                         
  -3   1   3      17454.64      18430.01       168.15 o                         
  -2   1   3        329.39        347.32         3.31 o                         
  -1   1   3       1011.09       1075.10         9.50 o                         
   0   1   3       1469.98       1619.18        13.20 o                         
   1   1   3       1294.57       1429.87        12.13 o                         
   2   1   3        998.55       1050.47         9.32 o                         
   3   1   3        397.14        352.31         3.41 o                         
   4   1   3        658.12        645.98         5.85 o                         
   5   1   3         45.56         37.13         0.81 o                         
   6   1   3        176.39        211.48         1.95 o                         
   7   1   3        300.05        339.16         3.25 o                         
   8   1   3        584.50        618.67         5.73 o                         
   9   1   3          0.15          0.46         0.47 o                         
  10   1   3         27.61         30.78         1.04 o                         
  11   1   3         17.53         12.66         0.68 o                         
  12   1   3          1.01          0.64         0.81 o                         
  13   1   3          0.18          0.05         1.05 o                         
  14   1   3         50.60         52.00         2.04 o                         
  15   1   3         33.12         36.64         1.95 o                         
  16   1   3        155.20        158.66         4.32 o                         
  17   1   3          0.82          0.59         1.67 o                         
  18   1   3         36.76         43.20         3.20 o                         
  19   1   3        152.77        169.22         4.77 o                         
 -21   2   3          5.96          3.68         5.31 o                         
 -20   2   3          7.40          5.75         1.83 o                         
 -19   2   3         13.00          8.32         1.57 o                         
 -18   2   3         73.93         77.63         2.47 o                         
 -17   2   3         50.74         57.94         2.04 o                         
 -16   2   3        122.06        113.30         2.67 o                         
 -15   2   3        299.39        294.75         6.02 o                         
 -14   2   3       1093.35       1117.58        13.53 o                         
 -13   2   3         92.96         93.97         2.01 o                         
 -12   2   3          0.04          0.25         0.49 o                         
 -11   2   3        238.60        226.46         2.38 o                         
 -10   2   3        510.47        540.26         5.26 o                         
  -9   2   3          3.00          5.76         0.55 o                         
  -8   2   3       2342.82       2393.76        22.09 o                         
  -7   2   3       1548.77       1616.61        15.72 o                         
  -6   2   3        805.51        852.01         8.92 o                         
  -5   2   3       4560.54       5215.14        50.04 o                         
  -4   2   3        969.73       1104.02         9.80 o                         
  -3   2   3       1597.63       1879.06        15.92 o                         
  -2   2   3        573.71        607.88         5.30 o                         
  -1   2   3          7.55          6.21         0.42 o                         
   0   2   3       1004.60       1067.04         8.52 o                         
   1   2   3        180.94        179.00         1.75 o                         
   2   2   3        394.52        490.79         4.19 o                         
   3   2   3        352.67        372.99         3.38 o                         
   4   2   3        346.53        416.30         3.64 o                         
   5   2   3        894.03        913.94         7.94 o                         
   6   2   3        717.87        743.77         6.52 o                         
   7   2   3         16.02         16.74         0.72 o                         
   8   2   3         21.22         14.83         0.74 o                         
   9   2   3         40.19         44.29         1.28 o                         
  10   2   3        465.59        488.74         6.78 o                         
  11   2   3         44.82         47.42         1.56 o                         
  12   2   3         10.74          9.03         0.98 o                         
  13   2   3         23.99         20.13         1.19 o                         
  14   2   3        178.66        181.56         3.90 o                         
  15   2   3         24.79         22.02         1.72 o                         
  16   2   3         98.09        103.90         3.18 o                         
  17   2   3          0.80          3.02         1.80 o                         
  18   2   3         38.48         43.25         2.42 o                         
 -20   3   3         17.50         21.12         2.61 o                         
 -19   3   3          4.75          4.40         1.85 o                         
 -18   3   3          5.04          4.93         1.60 o                         
 -17   3   3         36.88         32.63         1.95 o                         
 -16   3   3        114.95        116.18         2.82 o                         
 -15   3   3          0.16         -0.42         1.15 o                         
 -14   3   3         27.31         23.52         1.31 o                         
 -13   3   3        138.99        137.26         2.22 o                         
 -12   3   3         17.49         16.73         1.01 o                         
 -11   3   3       1379.07       1388.18        14.60 o                         
 -10   3   3          1.90          1.82         0.70 o                         
  -9   3   3          2.35          3.22         0.69 o                         
  -8   3   3        536.55        564.46         6.60 o                         
  -7   3   3        384.45        397.48         4.79 o                         
  -6   3   3        268.52        285.11         3.00 o                         
  -5   3   3       1888.26       2048.61        16.80 o                         
  -4   3   3        372.19        443.43         3.89 o                         
  -3   3   3         91.73         88.57         1.14 o                         
  -2   3   3        113.45        114.37         1.40 o                         
  -1   3   3         69.03        103.61         1.16 o                         
   0   3   3        269.93        329.30         2.86 o                         
   1   3   3       1219.24       1338.43        10.73 o                         
   2   3   3         15.92         18.86         0.59 o                         
   3   3   3         97.73         95.30         1.24 o                         
   4   3   3        138.36        158.50         1.97 o                         
   5   3   3         69.50         71.43         1.24 o                         
   6   3   3        508.66        628.40         5.91 o                         
   7   3   3          5.25          4.57         0.52 o                         
   8   3   3        734.29        671.33         8.36 o                         
   9   3   3         12.49         19.18         1.10 o                         
  10   3   3        118.62        112.59         2.35 o                         
  11   3   3        106.15         98.39         2.33 o                         
  12   3   3        123.30        130.32         3.14 o                         
  13   3   3         30.51         32.38         1.67 o                         
  14   3   3         17.41         20.63         1.41 o                         
  15   3   3         23.05         21.73         1.56 o                         
  16   3   3        170.39        164.06         4.73 o                         
  17   3   3         18.68         23.49         2.33 o                         
  18   3   3         76.78         77.43         3.92 o                         
 -18   4   3          1.22          2.08         1.90 o                         
 -17   4   3         82.69         89.33         3.13 o                         
 -16   4   3         12.13         16.64         1.74 o                         
 -15   4   3         83.14         83.46         2.27 o                         
 -14   4   3         11.01         11.26         1.15 o                         
 -13   4   3        161.71        164.47         2.71 o                         
 -12   4   3         94.75         86.98         1.92 o                         
 -11   4   3         74.35         69.73         1.71 o                         
 -10   4   3          1.13          0.48         0.91 o                         
  -9   4   3         12.19         16.89         1.06 o                         
  -8   4   3          0.00         -0.18         0.73 o                         
  -7   4   3         17.70         13.14         0.88 o                         
  -6   4   3        120.48        109.52         1.76 o                         
  -5   4   3        408.56        468.86         5.06 o                         
  -4   4   3        180.94        195.70         3.16 o                         
  -3   4   3        966.43       1050.19         9.24 o                         
  -2   4   3        554.49        598.38         5.44 o                         
  -1   4   3       1131.96       1272.94        10.71 o                         
   0   4   3         81.76         85.80         1.36 o                         
   1   4   3          0.50          0.30         0.50 o                         
   2   4   3         79.20         86.64         1.59 o                         
   3   4   3        701.34        743.25         6.70 o                         
   4   4   3         88.50         69.80         1.29 o                         
   5   4   3        582.43        579.29         5.89 o                         
   6   4   3        653.58        734.37         7.67 o                         
   7   4   3        480.20        449.68         4.98 o                         
   8   4   3       1082.28       1041.87        10.62 o                         
   9   4   3          9.98          9.03         1.11 o                         
  10   4   3        102.63         88.11         2.21 o                         
  11   4   3         66.62         70.66         2.24 o                         
  12   4   3         32.94         35.77         1.90 o                         
  13   4   3          8.47          7.43         1.46 o                         
  14   4   3          0.17         -0.59         1.41 o                         
  15   4   3          1.30          0.33         1.46 o                         
  16   4   3        135.57        146.49         3.64 o                         
  17   4   3         58.43         61.02         6.01 o                         
 -17   5   3         33.21         35.14         2.96 o                         
 -16   5   3         55.79         66.69         2.61 o                         
 -15   5   3          2.31         -0.02         1.44 o                         
 -14   5   3          3.76          3.26         1.37 o                         
 -13   5   3         24.81         23.49         1.54 o                         
 -12   5   3         85.94         84.57         2.26 o                         
 -11   5   3          9.61         10.49         1.24 o                         
 -10   5   3         89.11         97.44         2.46 o                         
  -9   5   3        220.61        205.32         3.28 o                         
  -8   5   3         17.09         16.80         1.26 o                         
  -7   5   3          7.76          4.77         0.91 o                         
  -6   5   3        129.38        106.31         2.16 o                         
  -5   5   3        676.67        627.80         7.12 o                         
  -4   5   3        638.56        678.92         7.63 o                         
  -3   5   3          1.21          0.33         0.89 o                         
  -2   5   3        376.57        408.67         4.42 o                         
  -1   5   3          0.00         -0.31         0.78 o                         
   0   5   3          0.64          0.35         0.76 o                         
   1   5   3         22.95         21.39         1.00 o                         
   2   5   3          0.45         -0.21         0.78 o                         
   3   5   3         66.69         63.12         1.87 o                         
   4   5   3         11.27         13.38         1.04 o                         
   5   5   3          5.52          3.80         0.97 o                         
   6   5   3          7.99         11.03         1.06 o                         
   7   5   3         28.17         37.01         1.50 o                         
   8   5   3         38.65         28.54         1.31 o                         
   9   5   3          4.60          4.39         1.40 o                         
  10   5   3         11.22         12.60         1.61 o                         
  11   5   3         33.81         32.25         2.46 o                         
  12   5   3          4.01          4.21         1.66 o                         
  13   5   3          0.24          0.66         1.71 o                         
  14   5   3          3.73          4.37         1.88 o                         
  15   5   3         57.53         60.38         3.50 o                         
 -14   6   3          9.85          8.35         1.95 o                         
 -13   6   3         77.72         83.50         3.12 o                         
 -12   6   3          5.27          5.39         1.66 o                         
 -11   6   3         42.78         48.27         2.17 o                         
 -10   6   3          1.25          0.72         1.46 o                         
  -9   6   3          0.17         -0.36         1.35 o                         
  -8   6   3          2.05          2.59         1.13 o                         
  -7   6   3        145.66        128.12         2.64 o                         
  -6   6   3          3.76          1.41         1.22 o                         
  -5   6   3         20.31         28.38         1.77 o                         
  -4   6   3         33.01         38.23         1.91 o                         
  -3   6   3          5.64          5.50         1.27 o                         
  -2   6   3        336.05        347.93         6.18 o                         
  -1   6   3        279.90        291.09         4.28 o                         
   0   6   3          0.01          0.18         1.29 o                         
   1   6   3         80.43         82.77         2.19 o                         
   2   6   3        153.48        160.55         2.85 o                         
   3   6   3          0.53          0.96         1.21 o                         
   4   6   3        125.76        120.49         2.80 o                         
   5   6   3         60.41         64.46         2.13 o                         
   6   6   3        120.95        127.74         3.08 o                         
   7   6   3        136.53        131.16         2.69 o                         
   8   6   3         74.37         63.74         2.17 o                         
   9   6   3         95.28         89.44         3.67 o                         
  10   6   3         34.59         37.25         2.50 o                         
  11   6   3         11.05          7.80         2.24 o                         
  12   6   3          0.77          1.10         2.32 o                         
 -11   7   3          0.14          0.71         2.43 o                         
 -10   7   3         52.28         58.46         3.91 o                         
  -9   7   3          2.03          2.75         1.88 o                         
  -8   7   3          2.05          1.99         1.51 o                         
  -7   7   3          9.53          9.55         1.59 o                         
  -6   7   3         51.31         57.18         2.32 o                         
  -5   7   3         37.06         35.16         2.05 o                         
  -4   7   3         32.19         32.03         2.52 o                         
  -3   7   3          0.06         -1.43         1.58 o                         
  -2   7   3          1.53         -0.01         1.85 o                         
  -1   7   3         23.11         26.80         2.55 o                         
   0   7   3         17.77         16.80         2.05 o                         
   1   7   3        119.81        123.57         3.53 o                         
   2   7   3        154.07        165.95         4.12 o                         
   3   7   3         29.63         32.07         2.24 o                         
   4   7   3         12.56          8.76         1.78 o                         
   5   7   3        433.80        470.91         6.77 o                         
   6   7   3          0.78          1.52         1.72 o                         
   7   7   3         69.43         71.03         2.72 o                         
   8   7   3         89.03        110.56         3.27 o                         
   9   7   3        133.84        144.86         5.49 o                         
  -4   8   3          0.91         -3.86         8.16 o                         
  -3   8   3         15.59         12.92         4.95 o                         
  -2   8   3         18.63         14.61         3.26 o                         
  -1   8   3         15.25         16.87         3.13 o                         
   0   8   3         16.72         16.56         2.91 o                         
   1   8   3          1.42          3.58         2.96 o                         
   2   8   3          1.68          0.87         3.96 o                         
   3   8   3          7.69          9.88         5.47 o                         
 -21   0   4          0.04          2.51         2.78 o                         
 -20   0   4         88.25         96.95         9.02 o                         
 -19   0   4          0.85         -0.93         2.00 o                         
 -18   0   4         21.68         20.72         2.58 o                         
 -17   0   4         22.79         23.66         2.74 o                         
 -16   0   4        125.02        125.61         3.57 o                         
 -15   0   4        226.21        215.30         5.05 o                         
 -14   0   4       1771.26       1762.76        32.06 o                         
 -13   0   4         52.23         52.44         1.55 o                         
 -12   0   4         38.47         31.81         0.98 o                         
 -11   0   4          7.61          9.70         0.64 o                         
 -10   0   4       2590.96       2647.68        33.07 o                         
  -9   0   4          0.82          4.41         0.99 o                         
  -8   0   4       1500.41       1507.17        23.30 o                         
  -7   0   4       3183.90       3383.33        51.53 o                         
  -6   0   4          9.78          7.44         0.64 o                         
  -5   0   4       2235.47       2287.92        28.34 o                         
  -4   0   4       1961.38       1922.68        26.20 o                         
  -3   0   4       1993.23       2120.36        26.30 o                         
  -2   0   4         95.17         68.40         2.82 o                         
  -1   0   4        146.97        188.21         2.72 o                         
   0   0   4       6544.87       6609.64        76.96 o                         
   1   0   4        653.06        738.56         8.60 o                         
   2   0   4       5338.03       5697.84        86.37 o                         
   3   0   4         63.12         77.26         1.97 o                         
   4   0   4        296.85        345.83         5.69 o                         
   5   0   4        327.17        322.25         4.75 o                         
   6   0   4        417.75        498.68         7.22 o                         
   7   0   4        236.14        254.01         6.67 o                         
   8   0   4        208.20        233.32         6.93 o                         
   9   0   4        143.70        130.84         2.89 o                         
  10   0   4          2.30          0.81         0.96 o                         
  11   0   4        146.96        122.82         3.66 o                         
  12   0   4        108.84        104.14         3.00 o                         
  13   0   4         16.70         17.90         1.69 o                         
  14   0   4         63.46         57.60         2.66 o                         
  15   0   4        332.11        337.67         9.17 o                         
  16   0   4        459.04        480.40        10.48 o                         
  17   0   4        309.02        320.87         8.09 o                         
  18   0   4        831.06        875.55        17.78 o                         
  19   0   4         76.97         84.60         6.58 o                         
 -21   1   4          3.22          4.50         1.85 o                         
 -20   1   4        104.03        110.20         3.28 o                         
 -19   1   4         38.09         41.83         2.22 o                         
 -18   1   4          0.16         -0.22         1.20 o                         
 -17   1   4        361.16        360.39         6.04 o                         
 -16   1   4        343.42        340.62         5.22 o                         
 -15   1   4        718.02        772.71        12.16 o                         
 -14   1   4        276.34        278.22         3.56 o                         
 -13   1   4        139.44        120.71         2.27 o                         
 -12   1   4        530.93        498.32         6.37 o                         
 -11   1   4          0.89          0.39         0.71 o                         
 -10   1   4        210.06        233.27         4.07 o                         
  -9   1   4       1931.58       2170.68        23.53 o                         
  -8   1   4       8056.58       8971.46        90.55 o                         
  -7   1   4        189.12        181.37         2.20 o                         
  -6   1   4       2533.47       2798.35        26.93 o                         
  -5   1   4        557.45        642.67         6.02 o                         
  -4   1   4       7191.17       7472.30        68.15 o                         
  -3   1   4       1176.73       1262.60        11.14 o                         
  -2   1   4          1.54          2.92         0.26 o                         
  -1   1   4       6075.74       6623.51        54.30 o                         
   0   1   4        460.94        462.32         3.90 o                         
   1   1   4       1941.26       2056.30        16.76 o                         
   2   1   4       4334.51       4821.61        44.09 o                         
   3   1   4        127.66        124.51         1.31 o                         
   4   1   4        116.58        146.11         1.87 o                         
   5   1   4        347.61        380.45         3.44 o                         
   6   1   4       1316.22       1401.40        12.49 o                         
   7   1   4        323.37        347.50         3.10 o                         
   8   1   4        198.88        232.37         2.64 o                         
   9   1   4        191.00        171.46         2.43 o                         
  10   1   4        117.46        115.13         1.95 o                         
  11   1   4        110.74        106.66         1.89 o                         
  12   1   4        122.82        110.46         2.27 o                         
  13   1   4         33.18         29.69         1.58 o                         
  14   1   4        131.62        130.08         2.95 o                         
  15   1   4         84.71         78.33         2.58 o                         
  16   1   4         66.54         74.91         2.97 o                         
  17   1   4         31.71         26.10         2.12 o                         
  18   1   4          5.06          6.72         2.20 o                         
 -21   2   4          0.57         -0.26         2.20 o                         
 -20   2   4          6.93          3.59         1.59 o                         
 -19   2   4        134.45        134.69         4.49 o                         
 -18   2   4         14.97         16.29         1.31 o                         
 -17   2   4         24.72         21.15         1.85 o                         
 -16   2   4         60.55         63.51         2.60 o                         
 -15   2   4        366.61        359.06         5.64 o                         
 -14   2   4          0.79          1.68         1.00 o                         
 -13   2   4         34.11         38.15         1.47 o                         
 -12   2   4         26.57         28.03         1.19 o                         
 -11   2   4        618.94        633.80         6.83 o                         
 -10   2   4        717.38        740.13         7.08 o                         
  -9   2   4         34.90         41.10         1.47 o                         
  -8   2   4       1889.15       1943.68        18.01 o                         
  -7   2   4       1383.36       1354.61        12.63 o                         
  -6   2   4        637.47        645.68         6.18 o                         
  -5   2   4        250.39        265.32         3.00 o                         
  -4   2   4         70.13         58.93         0.75 o                         
  -3   2   4        101.01         98.98         1.09 o                         
  -2   2   4        350.50        321.04         3.05 o                         
  -1   2   4        244.43        205.95         1.97 o                         
   0   2   4        908.01       1100.71         9.82 o                         
   1   2   4          3.78          8.73         0.37 o                         
   2   2   4         74.78         65.13         1.09 o                         
   3   2   4         79.93         68.13         1.02 o                         
   4   2   4        114.99        103.52         1.49 o                         
   5   2   4        173.37        202.83         2.29 o                         
   6   2   4        256.53        236.35         2.61 o                         
   7   2   4         35.75         54.17         2.16 o                         
   8   2   4        378.52        397.68         4.81 o                         
   9   2   4         67.40         68.19         1.56 o                         
  10   2   4         58.33         54.46         1.59 o                         
  11   2   4         17.44         16.51         1.28 o                         
  12   2   4         37.92         38.86         1.60 o                         
  13   2   4         72.04         69.95         1.99 o                         
  14   2   4          4.27          4.07         1.37 o                         
  15   2   4         24.94         19.73         1.69 o                         
  16   2   4         17.96         15.10         1.91 o                         
  17   2   4         56.96         57.82         3.02 o                         
  18   2   4         58.42         54.89         3.43 o                         
 -20   3   4          0.14          0.61         2.22 o                         
 -19   3   4         13.55         12.63         1.68 o                         
 -18   3   4         17.36         20.04         1.72 o                         
 -17   3   4          0.07         -0.01         1.27 o                         
 -16   3   4          0.29          0.09         1.19 o                         
 -15   3   4          0.77         -0.21         0.96 o                         
 -14   3   4        146.57        133.93         2.66 o                         
 -13   3   4        111.79         97.35         1.88 o                         
 -12   3   4         62.44         62.16         2.09 o                         
 -11   3   4        730.41        726.81         8.44 o                         
 -10   3   4        326.55        317.71         4.04 o                         
  -9   3   4         64.97         62.86         1.39 o                         
  -8   3   4        494.50        507.61         6.39 o                         
  -7   3   4         12.40         10.71         0.91 o                         
  -6   3   4         34.66         29.22         0.78 o                         
  -5   3   4        469.35        491.60         4.66 o                         
  -4   3   4        375.72        387.85         3.66 o                         
  -3   3   4          6.22          2.95         0.41 o                         
  -2   3   4        113.01        116.12         1.32 o                         
  -1   3   4         25.80         35.58         0.85 o                         
   0   3   4        250.90        222.47         2.08 o                         
   1   3   4       1615.36       1745.04        13.93 o                         
   2   3   4         54.91         45.98         0.83 o                         
   3   3   4        888.72        898.84         7.60 o                         
   4   3   4        364.83        353.94         3.65 o                         
   5   3   4         18.53         16.69         0.70 o                         
   6   3   4       1188.62       1221.50        12.12 o                         
   7   3   4        144.18        149.42         1.99 o                         
   8   3   4         13.20         15.09         1.04 o                         
   9   3   4         73.34         60.91         1.65 o                         
  10   3   4        124.72        117.74         2.47 o                         
  11   3   4          8.31         10.92         1.15 o                         
  12   3   4          0.06          0.73         1.07 o                         
  13   3   4        193.14        188.29         3.55 o                         
  14   3   4         32.24         29.51         1.69 o                         
  15   3   4        148.61        150.39         3.17 o                         
  16   3   4         88.32         89.29         3.42 o                         
  17   3   4        233.15        244.53         8.80 o                         
  18   3   4          0.43          3.86         6.87 o                         
 -19   4   4          3.41          1.99         2.35 o                         
 -18   4   4         11.63         15.29         2.06 o                         
 -17   4   4         93.21         88.40         3.00 o                         
 -16   4   4          0.18         -0.34         1.47 o                         
 -15   4   4        170.75        171.29         2.96 o                         
 -14   4   4         97.76         82.74         2.05 o                         
 -13   4   4          3.89          2.14         0.98 o                         
 -12   4   4          0.00          0.58         0.93 o                         
 -11   4   4        165.33        179.00         3.57 o                         
 -10   4   4          0.99          0.83         0.89 o                         
  -9   4   4          9.39          7.74         0.90 o                         
  -8   4   4        787.86        738.01         8.76 o                         
  -7   4   4          3.66          4.39         0.54 o                         
  -6   4   4        114.65         94.48         1.64 o                         
  -5   4   4        627.09        617.29         6.46 o                         
  -4   4   4        351.55        363.54         4.34 o                         
  -3   4   4        847.01        922.62         8.52 o                         
  -2   4   4        464.90        470.94         4.57 o                         
  -1   4   4          9.36         10.75         0.65 o                         
   0   4   4          0.57          1.39         0.55 o                         
   1   4   4         94.89         83.89         1.36 o                         
   2   4   4        979.20       1003.79         9.28 o                         
   3   4   4         30.28         25.88         1.14 o                         
   4   4   4       1833.67       1923.18        17.30 o                         
   5   4   4         53.48         50.56         1.34 o                         
   6   4   4        849.18        827.08         8.98 o                         
   7   4   4         92.60         75.73         1.68 o                         
   8   4   4        410.26        429.97         5.37 o                         
   9   4   4         92.13         94.18         2.32 o                         
  10   4   4          2.24          1.55         1.23 o                         
  11   4   4          2.15          1.21         1.26 o                         
  12   4   4          1.80          0.87         1.30 o                         
  13   4   4         54.20         56.59         4.29 o                         
  14   4   4         64.73         66.15         3.23 o                         
  15   4   4          4.54          3.05         1.67 o                         
  16   4   4          6.07          6.19         1.83 o                         
 -17   5   4          9.18          6.74         1.68 o                         
 -16   5   4          6.21          5.05         1.66 o                         
 -15   5   4         74.65         87.93         2.57 o                         
 -14   5   4         38.34         36.57         1.91 o                         
 -13   5   4          7.08          8.62         1.28 o                         
 -12   5   4         23.94         22.57         1.41 o                         
 -11   5   4          6.12          7.91         1.14 o                         
 -10   5   4         23.24         14.59         1.27 o                         
  -9   5   4         44.94         44.92         1.76 o                         
  -8   5   4        222.10        226.96         3.46 o                         
  -7   5   4         13.93         14.57         1.07 o                         
  -6   5   4         92.55         74.25         1.82 o                         
  -5   5   4         89.90         78.44         2.35 o                         
  -4   5   4         56.98         49.20         1.53 o                         
  -3   5   4         86.91         72.47         1.93 o                         
  -2   5   4       1397.69       1403.42        14.16 o                         
  -1   5   4        343.33        344.68         3.87 o                         
   0   5   4          0.02          0.81         0.78 o                         
   1   5   4        258.93        254.10         3.22 o                         
   2   5   4         25.38         26.73         1.21 o                         
   3   5   4          4.05          4.16         0.91 o                         
   4   5   4          3.61          4.81         0.95 o                         
   5   5   4        401.18        400.28         5.24 o                         
   6   5   4        229.81        218.29         3.22 o                         
   7   5   4        141.40        132.74         2.58 o                         
   8   5   4         54.96         52.48         1.88 o                         
   9   5   4         87.54         94.23         2.82 o                         
  10   5   4        215.16        197.18         4.39 o                         
  11   5   4          2.55          3.77         1.81 o                         
  12   5   4         86.55         92.88         3.53 o                         
  13   5   4          1.85          1.99         1.93 o                         
  14   5   4         33.53         27.65         2.26 o                         
  15   5   4          7.70          2.58         5.58 o                         
 -15   6   4         21.45         21.47         6.87 o                         
 -14   6   4          4.04          3.54         1.91 o                         
 -13   6   4         40.94         42.04         2.23 o                         
 -12   6   4          5.16          3.33         1.67 o                         
 -11   6   4         22.26         26.78         1.89 o                         
 -10   6   4         16.41         16.38         1.67 o                         
  -9   6   4         10.80          6.99         1.56 o                         
  -8   6   4         97.74         99.35         2.33 o                         
  -7   6   4          0.26          0.72         1.15 o                         
  -6   6   4        110.18         95.25         2.34 o                         
  -5   6   4        410.97        393.00         5.33 o                         
  -4   6   4        130.55        143.14         2.85 o                         
  -3   6   4          3.90          4.18         1.25 o                         
  -2   6   4        347.36        365.23         5.04 o                         
  -1   6   4          2.11          2.96         1.24 o                         
   0   6   4        235.68        232.24         4.07 o                         
   1   6   4         96.62         91.94         2.25 o                         
   2   6   4        189.27        196.74         3.22 o                         
   3   6   4          1.69          3.22         1.24 o                         
   4   6   4        993.69       1006.17        11.19 o                         
   5   6   4        305.23        323.95         4.70 o                         
   6   6   4         93.66         98.38         3.31 o                         
   7   6   4          8.83         12.68         1.72 o                         
   8   6   4         90.73         75.51         2.44 o                         
   9   6   4        201.13        225.70         4.67 o                         
  10   6   4          4.37          5.69         2.24 o                         
  11   6   4         78.90         85.01         3.83 o                         
  12   6   4          1.52          2.72         2.35 o                         
 -11   7   4         60.23         58.14         3.08 o                         
 -10   7   4         27.08         24.60         2.28 o                         
  -9   7   4         19.64         20.81         2.17 o                         
  -8   7   4         52.13         60.11         2.11 o                         
  -7   7   4         40.77         36.05         1.96 o                         
  -6   7   4          3.99          1.89         1.69 o                         
  -5   7   4         12.47         13.37         1.86 o                         
  -4   7   4          4.32          4.72         1.72 o                         
  -3   7   4         32.33         35.65         2.01 o                         
  -2   7   4          6.92          4.80         1.91 o                         
  -1   7   4          0.02          0.81         1.88 o                         
   0   7   4         19.45         16.40         2.07 o                         
   1   7   4         15.43         15.59         2.12 o                         
   2   7   4         49.27         54.85         2.75 o                         
   3   7   4         69.66         75.56         3.14 o                         
   4   7   4          0.06          0.46         1.81 o                         
   5   7   4          0.42          1.80         1.85 o                         
   6   7   4         83.58         98.62         3.32 o                         
   7   7   4        132.66        150.60         3.84 o                         
   8   7   4          5.79          6.53         1.90 o                         
   9   7   4          1.76          1.02         2.85 o                         
  -4   8   4          2.30          1.29         8.16 o                         
  -3   8   4         57.01         53.17         5.98 o                         
  -2   8   4         21.75         24.19         5.15 o                         
  -1   8   4         10.14         11.79         3.62 o                         
   0   8   4          9.99         10.03         3.11 o                         
   1   8   4          1.92         -1.74         3.85 o                         
   2   8   4         37.54         40.56         4.67 o                         
 -21   1   5          3.92          1.14         1.76 o                         
 -20   1   5        117.19        128.34         3.49 o                         
 -19   1   5          0.25          1.25         2.01 o                         
 -18   1   5          0.89         -0.01         1.21 o                         
 -17   1   5        148.73        153.72         4.04 o                         
 -16   1   5         46.25         46.43         2.09 o                         
 -15   1   5          2.26          2.84         1.02 o                         
 -14   1   5          4.57          4.15         0.95 o                         
 -13   1   5        173.72        153.10         2.45 o                         
 -12   1   5        389.18        406.16         4.96 o                         
 -11   1   5        414.80        409.29         5.63 o                         
 -10   1   5        600.12        602.82         6.45 o                         
  -9   1   5        545.43        550.20         6.34 o                         
  -8   1   5        308.50        307.59         4.07 o                         
  -7   1   5        375.19        380.51         3.88 o                         
  -6   1   5         82.35         74.30         0.90 o                         
  -5   1   5         81.26         81.26         1.07 o                         
  -4   1   5       1614.28       1723.09        15.17 o                         
  -3   1   5        484.27        461.98         4.03 o                         
  -2   1   5        302.18        291.08         2.62 o                         
  -1   1   5          4.89          6.14         0.24 o                         
   0   1   5          0.17          1.13         0.23 o                         
   1   1   5        515.55        498.63         4.20 o                         
   2   1   5       1122.10       1294.77        11.06 o                         
   3   1   5       1401.12       1453.63        11.96 o                         
   4   1   5          1.93          2.56         0.36 o                         
   5   1   5         34.98         34.61         0.83 o                         
   6   1   5        849.10        974.89         8.81 o                         
   7   1   5         51.95         43.75         1.00 o                         
   8   1   5         37.74         41.73         1.37 o                         
   9   1   5         18.26         17.83         1.14 o                         
  10   1   5        218.53        208.99         2.98 o                         
  11   1   5          2.36          3.09         0.78 o                         
  12   1   5        264.96        253.05         3.53 o                         
  13   1   5         75.97         84.21         2.44 o                         
  14   1   5          0.52          2.07         1.32 o                         
  15   1   5        130.04        136.07         3.37 o                         
  16   1   5        283.75        298.19         5.71 o                         
  17   1   5         66.65         59.16         3.06 o                         
  18   1   5          2.74          1.93         2.36 o                         
 -21   2   5         43.17         36.22         4.87 o                         
 -20   2   5         14.35         13.77         2.02 o                         
 -19   2   5        192.46        200.17         5.76 o                         
 -18   2   5        151.71        157.28         3.85 o                         
 -17   2   5         28.00         29.19         1.92 o                         
 -16   2   5          9.81          8.36         1.46 o                         
 -15   2   5         48.04         47.05         1.83 o                         
 -14   2   5          5.42          5.34         1.02 o                         
 -13   2   5        201.66        186.81         2.86 o                         
 -12   2   5         11.01          9.13         0.97 o                         
 -11   2   5        166.82        176.94         2.29 o                         
 -10   2   5        479.74        526.99         5.43 o                         
  -9   2   5       4835.93       5065.82        46.44 o                         
  -8   2   5       2580.07       2913.67        28.15 o                         
  -7   2   5        594.25        619.66         6.41 o                         
  -6   2   5         17.40         12.93         0.49 o                         
  -5   2   5       1000.24       1049.89         8.68 o                         
  -4   2   5         85.20         98.63         2.04 o                         
  -3   2   5       1599.95       1696.29        15.04 o                         
  -2   2   5         73.61         61.07         1.01 o                         
  -1   2   5         12.50          8.03         0.37 o                         
   0   2   5       2882.92       3022.91        25.55 o                         
   1   2   5        485.89        493.18         4.24 o                         
   2   2   5        774.16        895.20         7.78 o                         
   3   2   5         50.20         49.86         1.31 o                         
   4   2   5        711.43        791.96         7.24 o                         
   5   2   5        515.66        543.30         4.86 o                         
   6   2   5        497.67        504.83         4.76 o                         
   7   2   5        108.74         88.70         1.73 o                         
   8   2   5         12.36         14.15         0.72 o                         
   9   2   5         62.40         60.38         1.72 o                         
  10   2   5        330.50        314.59         4.38 o                         
  11   2   5         16.13         17.39         1.15 o                         
  12   2   5        487.74        473.75         6.80 o                         
  13   2   5         26.37         28.19         1.86 o                         
  14   2   5        128.19        123.35         3.26 o                         
  15   2   5         74.52         76.90         2.88 o                         
  16   2   5         11.48         10.28         1.92 o                         
  17   2   5         57.23         59.60         2.88 o                         
  18   2   5          6.36          6.48         2.72 o                         
 -20   3   5         24.66         27.18         3.37 o                         
 -19   3   5         79.84         81.24         3.47 o                         
 -18   3   5         10.11          6.42         1.35 o                         
 -17   3   5          3.46          4.11         1.28 o                         
 -16   3   5         44.99         42.19         1.96 o                         
 -15   3   5        119.00        120.53         2.54 o                         
 -14   3   5         78.72         72.38         2.07 o                         
 -13   3   5          0.06          0.01         0.71 o                         
 -12   3   5        101.21         85.51         2.23 o                         
 -11   3   5        162.90        144.98         3.20 o                         
 -10   3   5         31.04         25.93         1.00 o                         
  -9   3   5          9.68         10.81         0.74 o                         
  -8   3   5        138.15        146.07         2.92 o                         
  -7   3   5        507.75        526.81         6.16 o                         
  -6   3   5       1179.44       1069.52        10.11 o                         
  -5   3   5        735.95        779.86         6.84 o                         
  -4   3   5        188.15        227.15         2.45 o                         
  -3   3   5          9.33          6.81         0.45 o                         
  -2   3   5        496.48        506.97         4.61 o                         
  -1   3   5        246.89        265.99         2.50 o                         
   0   3   5         96.61         97.62         1.52 o                         
   1   3   5       1152.63       1308.93        10.90 o                         
   2   3   5        202.79        234.97         2.64 o                         
   3   3   5        341.30        342.40         3.43 o                         
   4   3   5        119.30        131.04         1.73 o                         
   5   3   5         14.09         13.72         0.68 o                         
   6   3   5        116.84        116.13         1.71 o                         
   7   3   5          3.06          4.09         0.69 o                         
   8   3   5          3.10          3.85         0.72 o                         
   9   3   5         18.83         18.62         1.21 o                         
  10   3   5         33.60         35.60         1.89 o                         
  11   3   5        477.40        472.62         7.46 o                         
  12   3   5          5.97          6.14         1.18 o                         
  13   3   5        150.07        142.53         3.30 o                         
  14   3   5          9.51         11.11         1.45 o                         
  15   3   5          1.09          0.67         1.40 o                         
  16   3   5          5.40          4.64         2.03 o                         
  17   3   5         54.93         54.60         3.26 o                         
 -19   4   5          5.29          3.50         2.12 o                         
 -18   4   5          0.38          1.38         1.91 o                         
 -17   4   5         82.46         81.57         2.99 o                         
 -16   4   5          3.20          3.83         1.42 o                         
 -15   4   5        113.41         88.02         2.35 o                         
 -14   4   5        132.00        126.34         2.76 o                         
 -13   4   5          0.18          0.13         0.95 o                         
 -12   4   5          7.95          5.12         0.96 o                         
 -11   4   5         15.54         12.73         1.10 o                         
 -10   4   5          0.34         -0.57         0.79 o                         
  -9   4   5         50.86         53.53         1.57 o                         
  -8   4   5        449.82        464.85         5.72 o                         
  -7   4   5        202.72        191.21         2.39 o                         
  -6   4   5        336.56        340.09         4.06 o                         
  -5   4   5         26.89         31.29         1.04 o                         
  -4   4   5          9.57         10.61         0.73 o                         
  -3   4   5         10.11         13.06         0.74 o                         
  -2   4   5         47.78         45.28         1.23 o                         
  -1   4   5          3.28          0.54         0.58 o                         
   0   4   5          2.74          0.77         0.58 o                         
   1   4   5        681.10        734.10         7.23 o                         
   2   4   5        135.28         97.79         1.98 o                         
   3   4   5        294.70        265.42         3.04 o                         
   4   4   5        625.50        635.55         6.38 o                         
   5   4   5         71.96         65.27         1.40 o                         
   6   4   5        192.61        180.99         2.60 o                         
   7   4   5         60.01         64.50         1.68 o                         
   8   4   5          4.39          6.21         0.92 o                         
   9   4   5         11.56          9.85         1.35 o                         
  10   4   5         21.14         21.54         1.57 o                         
  11   4   5         20.35         21.48         1.53 o                         
  12   4   5         31.05         29.89         1.83 o                         
  13   4   5         40.84         42.35         2.33 o                         
  14   4   5        245.02        268.51         5.54 o                         
  15   4   5          0.03          0.62         1.72 o                         
  16   4   5         33.33         24.71         3.60 o                         
 -17   5   5        173.11        168.04         3.97 o                         
 -16   5   5          4.80          5.19         1.57 o                         
 -15   5   5        108.64        121.72         3.00 o                         
 -14   5   5         24.16         26.44         1.75 o                         
 -13   5   5          0.11          1.89         1.16 o                         
 -12   5   5          8.86          5.70         1.23 o                         
 -11   5   5          8.49          5.15         1.22 o                         
 -10   5   5         10.06          7.50         1.24 o                         
  -9   5   5         16.49          8.70         1.21 o                         
  -8   5   5         11.62         11.84         1.24 o                         
  -7   5   5        163.55        175.90         2.70 o                         
  -6   5   5        948.24       1003.27        11.51 o                         
  -5   5   5        685.03        635.14         7.64 o                         
  -4   5   5        262.45        268.03         3.61 o                         
  -3   5   5         31.19         39.41         1.43 o                         
  -2   5   5        550.28        564.67         6.53 o                         
  -1   5   5         65.74         68.65         1.66 o                         
   0   5   5          1.81          0.79         0.88 o                         
   1   5   5        225.39        261.68         3.32 o                         
   2   5   5        176.24        166.97         2.64 o                         
   3   5   5        651.16        648.24         7.36 o                         
   4   5   5         94.38         77.79         1.91 o                         
   5   5   5        131.52        121.36         2.82 o                         
   6   5   5        391.39        371.74         4.99 o                         
   7   5   5        266.21        282.60         4.39 o                         
   8   5   5         58.31         64.01         2.14 o                         
   9   5   5         54.09         54.21         2.61 o                         
  10   5   5          4.70          4.05         1.75 o                         
  11   5   5          0.53          0.30         1.83 o                         
  12   5   5         37.71         34.21         2.46 o                         
  13   5   5        105.95        106.65         3.81 o                         
  14   5   5          4.15          5.32         2.32 o                         
 -15   6   5          1.76          2.15         6.87 o                         
 -14   6   5        110.77        126.79         3.69 o                         
 -13   6   5         13.32         12.87         1.94 o                         
 -12   6   5         14.39         14.60         1.83 o                         
 -11   6   5         13.14          9.09         1.69 o                         
 -10   6   5         37.44         40.75         2.04 o                         
  -9   6   5        272.12        290.51         4.81 o                         
  -8   6   5         45.07         43.88         1.73 o                         
  -7   6   5          1.75          3.18         1.23 o                         
  -6   6   5         17.48         18.18         1.38 o                         
  -5   6   5         82.20         74.38         2.20 o                         
  -4   6   5         34.92         34.14         1.61 o                         
  -3   6   5        134.22        136.66         2.74 o                         
  -2   6   5        177.11        167.15         3.35 o                         
  -1   6   5          0.11         -1.05         1.23 o                         
   0   6   5         25.59         28.81         1.74 o                         
   1   6   5        122.38        127.31         3.35 o                         
   2   6   5         19.48         18.05         1.48 o                         
   3   6   5          0.02         -0.51         1.31 o                         
   4   6   5        167.76        142.58         2.97 o                         
   5   6   5        142.80        142.60         3.61 o                         
   6   6   5         61.73         68.91         2.33 o                         
   7   6   5         11.33         11.60         1.61 o                         
   8   6   5         49.96         59.35         2.35 o                         
   9   6   5          0.79         -0.61         2.06 o                         
  10   6   5          0.80          0.80         2.27 o                         
  11   6   5         57.05         61.73         3.62 o                         
  12   6   5         12.31          0.86        10.31 o                         
 -11   7   5          0.27         -0.88         2.37 o                         
 -10   7   5         50.25         54.13         2.69 o                         
  -9   7   5         53.87         67.09         2.99 o                         
  -8   7   5         62.64         69.14         2.36 o                         
  -7   7   5          0.46         -0.27         1.54 o                         
  -6   7   5         22.39         16.80         1.89 o                         
  -5   7   5          1.95          1.65         1.71 o                         
  -4   7   5         23.09         20.52         1.88 o                         
  -3   7   5          0.20          0.37         1.55 o                         
  -2   7   5         19.73         22.19         2.20 o                         
  -1   7   5         13.34         14.61         2.03 o                         
   0   7   5        103.74        100.58         3.42 o                         
   1   7   5         63.17         56.86         2.74 o                         
   2   7   5         10.27         10.03         2.18 o                         
   3   7   5        109.84        111.85         4.29 o                         
   4   7   5          0.03          0.00         1.85 o                         
   5   7   5          0.08          2.76         1.88 o                         
   6   7   5         13.96         13.60         2.25 o                         
   7   7   5          2.61          1.86         2.04 o                         
   8   7   5          3.11          2.53         1.94 o                         
  -4   8   5         13.26         11.59         9.45 o                         
  -3   8   5         28.16         29.34         7.94 o                         
  -2   8   5          0.38          2.71         4.43 o                         
  -1   8   5          3.92          4.36         4.53 o                         
   0   8   5          0.81         -0.66         3.90 o                         
   1   8   5         56.11         47.24         9.02 o                         
 -22   0   6          0.22          0.15         3.01 o                         
 -21   0   6          0.33          0.84         2.43 o                         
 -20   0   6         20.13         20.13         2.39 o                         
 -19   0   6        529.26        562.98        37.15 o                         
 -18   0   6        391.47        430.16        20.18 o                         
 -17   0   6         38.39         40.80         6.01 o                         
 -16   0   6        255.51        265.01         9.64 o                         
 -15   0   6        279.43        268.10         8.36 o                         
 -14   0   6         56.71         52.76         2.79 o                         
 -13   0   6        946.28        965.24        11.58 o                         
 -12   0   6        277.02        319.50         6.13 o                         
 -11   0   6         66.09         43.71         1.58 o                         
 -10   0   6       1812.84       1837.85        23.02 o                         
  -9   0   6       2862.36       2896.34        36.00 o                         
  -8   0   6         13.05         12.79         0.59 o                         
  -7   0   6        167.88        179.00         3.19 o                         
  -6   0   6        901.49        935.01        14.44 o                         
  -5   0   6        914.83       1046.88        12.12 o                         
  -4   0   6        404.88        396.12         5.35 o                         
  -3   0   6        492.90        454.07         7.19 o                         
  -2   0   6       7113.45       6996.32        86.40 o                         
  -1   0   6       1933.39       2157.57        24.83 o                         
   0   0   6       5890.69       6386.18        73.09 o                         
   1   0   6        128.80        158.88         2.10 o                         
   2   0   6       2959.53       2987.18        34.36 o                         
   3   0   6       1384.94       1578.60        20.38 o                         
   4   0   6        122.34        130.44         2.22 o                         
   5   0   6       3381.28       4009.63        54.62 o                         
   6   0   6       2526.08       2657.57        36.45 o                         
   7   0   6         30.09         22.86         1.43 o                         
   8   0   6          1.38          0.59         0.78 o                         
   9   0   6        422.16        450.45         6.89 o                         
  10   0   6        201.72        201.57         3.65 o                         
  11   0   6          4.27          5.30         0.94 o                         
  12   0   6         15.30         13.23         1.69 o                         
  13   0   6        597.83        574.46        10.17 o                         
  14   0   6        586.95        614.31        12.33 o                         
  15   0   6        488.01        509.41        11.01 o                         
  16   0   6          3.02          5.31         2.54 o                         
  17   0   6          8.33          8.78         2.95 o                         
  18   0   6        348.48        355.79        11.58 o                         
 -21   1   6          5.58          5.79         2.42 o                         
 -20   1   6        220.57        237.80         5.85 o                         
 -19   1   6        373.03        436.66         9.42 o                         
 -18   1   6         41.28         40.65         3.47 o                         
 -17   1   6         25.69         19.69         2.67 o                         
 -16   1   6         28.07         27.17         1.77 o                         
 -15   1   6         29.94         26.34         1.29 o                         
 -14   1   6        181.02        193.88         3.00 o                         
 -13   1   6        163.22        169.22         4.38 o                         
 -12   1   6          8.59          6.97         1.15 o                         
 -11   1   6        258.75        275.78         3.72 o                         
 -10   1   6        424.04        443.12         4.88 o                         
  -9   1   6       1568.52       1617.22        18.83 o                         
  -8   1   6         91.24        121.92         1.67 o                         
  -7   1   6        107.48        117.58         1.42 o                         
  -6   1   6       1811.09       1962.20        18.94 o                         
  -5   1   6       1540.96       1488.90        13.74 o                         
  -4   1   6        184.64        135.31         1.44 o                         
  -3   1   6       1145.37       1110.43        10.32 o                         
  -2   1   6        113.15        112.05         1.13 o                         
  -1   1   6       1159.37       1184.96         9.76 o                         
   0   1   6       1417.58       1410.47        11.19 o                         
   1   1   6        112.18        107.17         1.10 o                         
   2   1   6          5.44          7.78         0.33 o                         
   3   1   6       3359.11       3761.36        30.59 o                         
   4   1   6          3.00          3.20         0.36 o                         
   5   1   6         53.04         50.13         0.85 o                         
   6   1   6         42.22         43.21         1.25 o                         
   7   1   6         34.89         35.47         0.92 o                         
   8   1   6        810.43        857.76         9.71 o                         
   9   1   6        108.18        108.90         1.63 o                         
  10   1   6          5.05          5.45         0.83 o                         
  11   1   6        279.35        276.45         3.82 o                         
  12   1   6        550.17        591.84         7.18 o                         
  13   1   6        109.41         99.83         2.77 o                         
  14   1   6        632.76        622.66         8.98 o                         
  15   1   6         32.34         32.64         2.18 o                         
  16   1   6         42.74         38.01         3.14 o                         
  17   1   6          8.65          7.25         2.25 o                         
  18   1   6          0.04          1.08         2.91 o                         
 -21   2   6         81.50         88.22         9.88 o                         
 -20   2   6          3.12          3.86         3.07 o                         
 -19   2   6          6.19          5.73         2.24 o                         
 -18   2   6         11.18          8.21         1.82 o                         
 -17   2   6        112.53        128.90         3.25 o                         
 -16   2   6          0.38          0.02         1.25 o                         
 -15   2   6         97.36         89.90         2.14 o                         
 -14   2   6          9.00         11.85         1.11 o                         
 -13   2   6         62.23         63.23         2.91 o                         
 -12   2   6         64.96         77.70         1.98 o                         
 -11   2   6          0.32          2.01         0.57 o                         
 -10   2   6        101.15         98.18         1.57 o                         
  -9   2   6         18.39         15.51         0.64 o                         
  -8   2   6        839.88        885.51         9.71 o                         
  -7   2   6       1169.48       1095.84        10.27 o                         
  -6   2   6         25.97         24.97         0.67 o                         
  -5   2   6         99.57         77.34         0.94 o                         
  -4   2   6         25.14         26.75         0.71 o                         
  -3   2   6       2266.44       2457.79        21.67 o                         
  -2   2   6        587.63        647.83         5.68 o                         
  -1   2   6        650.85        691.93         5.83 o                         
   0   2   6        772.87        866.96         7.27 o                         
   1   2   6        308.84        399.22         3.50 o                         
   2   2   6       3001.13       3467.09        28.26 o                         
   3   2   6       1481.49       1826.09        15.60 o                         
   4   2   6          0.05          0.28         0.38 o                         
   5   2   6         45.23         31.03         0.89 o                         
   6   2   6        619.62        688.70         7.42 o                         
   7   2   6        438.30        414.79         5.48 o                         
   8   2   6        401.84        364.28         4.49 o                         
   9   2   6         16.07         16.67         0.82 o                         
  10   2   6          2.69          3.06         0.89 o                         
  11   2   6          1.20          0.74         0.96 o                         
  12   2   6        905.91        922.72        12.74 o                         
  13   2   6        107.98        107.37         2.59 o                         
  14   2   6          3.39          3.89         1.16 o                         
  15   2   6        103.47         99.03         3.45 o                         
  16   2   6        122.98        133.15         5.06 o                         
  17   2   6         18.13         18.90         2.40 o                         
 -20   3   6          2.51          0.00         3.46 o                         
 -19   3   6          3.06          0.58         2.60 o                         
 -18   3   6         19.05         21.71         1.67 o                         
 -17   3   6          0.87         -0.22         1.05 o                         
 -16   3   6          0.74          2.20         0.99 o                         
 -15   3   6        167.78        176.82         2.93 o                         
 -14   3   6        137.05        147.24         2.71 o                         
 -13   3   6          0.01          0.76         0.73 o                         
 -12   3   6       1173.60       1142.30        12.84 o                         
 -11   3   6        313.59        307.94         3.97 o                         
 -10   3   6        158.17        146.04         2.24 o                         
  -9   3   6        117.38         97.18         2.07 o                         
  -8   3   6        163.66        157.15         2.31 o                         
  -7   3   6          1.27          0.26         0.54 o                         
  -6   3   6          4.48          6.21         0.47 o                         
  -5   3   6         16.00         16.24         0.57 o                         
  -4   3   6         57.24         50.67         1.01 o                         
  -3   3   6        772.11        913.91         8.02 o                         
  -2   3   6          2.78          1.85         0.43 o                         
  -1   3   6        144.37        161.82         1.77 o                         
   0   3   6        302.04        358.60         3.28 o                         
   1   3   6         18.42         19.44         0.65 o                         
   2   3   6         52.94         44.01         0.98 o                         
   3   3   6        191.19        245.92         2.87 o                         
   4   3   6         52.02         79.53         1.52 o                         
   5   3   6        212.10        188.17         2.29 o                         
   6   3   6          1.27          1.21         0.63 o                         
   7   3   6        162.98        178.06         2.50 o                         
   8   3   6         19.85         17.73         0.99 o                         
   9   3   6         64.64         53.17         1.55 o                         
  10   3   6        122.47        117.90         2.69 o                         
  11   3   6         68.30         60.70         2.11 o                         
  12   3   6         23.53         22.95         1.59 o                         
  13   3   6         58.88         61.19         2.30 o                         
  14   3   6         15.30         16.27         1.67 o                         
  15   3   6          0.60          1.97         1.47 o                         
  16   3   6         18.12         14.63         2.33 o                         
  17   3   6         72.50         79.00        10.52 o                         
 -19   4   6          0.98          1.53         1.96 o                         
 -18   4   6        192.70        214.94         4.89 o                         
 -17   4   6          5.73          3.73         1.59 o                         
 -16   4   6         18.73         14.69         1.53 o                         
 -15   4   6         68.58         61.37         1.85 o                         
 -14   4   6        262.29        263.74         3.69 o                         
 -13   4   6         13.24          9.14         1.10 o                         
 -12   4   6          9.16          9.67         1.01 o                         
 -11   4   6         47.57         42.29         1.52 o                         
 -10   4   6        453.94        424.08         5.64 o                         
  -9   4   6        414.24        450.02         5.60 o                         
  -8   4   6        788.84        797.68         9.23 o                         
  -7   4   6        125.06        131.48         1.89 o                         
  -6   4   6       1027.22       1061.30        11.27 o                         
  -5   4   6         22.88         32.28         1.11 o                         
  -4   4   6         24.97         38.66         1.16 o                         
  -3   4   6          0.34          0.89         0.55 o                         
  -2   4   6         25.25         25.07         1.27 o                         
  -1   4   6        124.64        109.89         1.64 o                         
   0   4   6        172.15        173.73         2.40 o                         
   1   4   6        102.42         99.48         1.61 o                         
   2   4   6        577.08        598.48         6.04 o                         
   3   4   6        157.50        136.17         2.06 o                         
   4   4   6         42.41         38.65         1.23 o                         
   5   4   6         21.35         17.88         0.98 o                         
   6   4   6         82.82         81.37         1.96 o                         
   7   4   6          1.00          0.47         0.92 o                         
   8   4   6          0.12          1.10         0.98 o                         
   9   4   6         16.71         18.06         1.50 o                         
  10   4   6         18.35         14.39         1.48 o                         
  11   4   6          7.29          5.30         1.42 o                         
  12   4   6         24.48         29.74         2.38 o                         
  13   4   6         20.86         24.76         1.92 o                         
  14   4   6          0.00         -0.30         1.66 o                         
  15   4   6        114.63        123.35         3.90 o                         
 -17   5   6         14.69         12.47         1.65 o                         
 -16   5   6          3.43          4.93         1.54 o                         
 -15   5   6          0.85          1.81         1.42 o                         
 -14   5   6          6.74          5.82         1.33 o                         
 -13   5   6          3.39          3.63         1.37 o                         
 -12   5   6         94.33         98.00         2.48 o                         
 -11   5   6          0.06          1.71         1.18 o                         
 -10   5   6        108.19         91.56         2.74 o                         
  -9   5   6         86.13         76.83         2.05 o                         
  -8   5   6          0.81          3.45         1.06 o                         
  -7   5   6         53.41         49.32         1.58 o                         
  -6   5   6       1311.39       1335.77        15.06 o                         
  -5   5   6          0.85          1.11         0.98 o                         
  -4   5   6         19.78         25.06         1.21 o                         
  -3   5   6        134.15        138.25         2.37 o                         
  -2   5   6         34.71         35.12         1.44 o                         
  -1   5   6        169.22        168.30         2.92 o                         
   0   5   6        988.29       1047.05        10.74 o                         
   1   5   6        817.71        786.68         8.27 o                         
   2   5   6          1.95          1.31         1.00 o                         
   3   5   6        883.93        847.37         8.90 o                         
   4   5   6       1181.28       1234.34        14.83 o                         
   5   5   6        714.47        736.74         8.80 o                         
   6   5   6        109.36        111.31         2.56 o                         
   7   5   6         67.82         63.87         2.40 o                         
   8   5   6         48.16         51.10         2.04 o                         
   9   5   6         14.52         13.45         1.27 o                         
  10   5   6         24.52         26.48         2.21 o                         
  11   5   6         43.36         40.43         2.56 o                         
  12   5   6         11.70         11.11         2.14 o                         
  13   5   6          0.02         -0.19         2.23 o                         
 -15   6   6         91.14        109.94        10.31 o                         
 -14   6   6         20.03         18.28         2.07 o                         
 -13   6   6         21.40         19.92         1.98 o                         
 -12   6   6          2.16          6.89         1.88 o                         
 -11   6   6          0.57         -0.13         1.69 o                         
 -10   6   6         81.37         65.55         2.76 o                         
  -9   6   6         11.32         10.42         1.62 o                         
  -8   6   6          1.45          1.82         1.10 o                         
  -7   6   6         10.94         11.72         1.35 o                         
  -6   6   6          5.94          5.46         1.25 o                         
  -5   6   6         77.51         69.09         2.47 o                         
  -4   6   6         28.08         28.76         2.07 o                         
  -3   6   6         19.22         16.87         1.44 o                         
  -2   6   6         42.24         40.25         2.07 o                         
  -1   6   6         42.92         43.12         1.86 o                         
   0   6   6        702.74        720.96         9.43 o                         
   1   6   6         11.51         12.41         1.51 o                         
   2   6   6         20.09         19.93         1.57 o                         
   3   6   6         38.54         42.82         2.09 o                         
   4   6   6         54.36         63.50         2.32 o                         
   5   6   6          4.91          3.85         1.46 o                         
   6   6   6          0.26          0.49         1.49 o                         
   7   6   6          1.99          0.66         1.49 o                         
   8   6   6         27.98         26.44         1.87 o                         
   9   6   6         25.06         28.94         2.66 o                         
  10   6   6         10.57          7.53         2.36 o                         
  11   6   6         17.06         16.74         2.69 o                         
 -11   7   6         28.02         37.90         3.11 o                         
 -10   7   6         98.24        114.80         4.01 o                         
  -9   7   6          0.71          2.64         2.13 o                         
  -8   7   6         41.88         45.40         3.36 o                         
  -7   7   6         16.19         16.09         1.81 o                         
  -6   7   6         22.13         20.97         2.07 o                         
  -5   7   6          0.11         -0.25         1.65 o                         
  -4   7   6         19.97         21.29         1.98 o                         
  -3   7   6         31.09         28.99         2.13 o                         
  -2   7   6          5.03          5.62         1.91 o                         
  -1   7   6          1.51          0.81         1.91 o                         
   0   7   6         29.93         36.57         2.51 o                         
   1   7   6         37.15         44.47         2.62 o                         
   2   7   6          1.33          0.67         2.01 o                         
   3   7   6         50.35         49.33         4.98 o                         
   4   7   6          0.00         -0.70         2.00 o                         
   5   7   6          0.12         -0.49         2.10 o                         
   6   7   6          0.76          1.34         2.18 o                         
   7   7   6         49.19         48.86         2.97 o                         
   8   7   6         42.88         46.63         2.93 o                         
 -22   1   7         23.77         30.92         9.45 o                         
 -21   1   7         27.19         26.52         3.17 o                         
 -20   1   7         19.83         19.18         2.78 o                         
 -19   1   7        121.49        129.89         4.07 o                         
 -18   1   7         32.55         27.88         2.05 o                         
 -17   1   7        101.13        100.42         3.03 o                         
 -16   1   7          5.15          4.48         1.20 o                         
 -15   1   7          3.69          2.81         0.99 o                         
 -14   1   7        104.30        100.06         2.13 o                         
 -13   1   7        128.36        123.10         2.24 o                         
 -12   1   7        463.63        470.38         6.00 o                         
 -11   1   7          2.59          2.53         0.74 o                         
 -10   1   7         94.65         88.78         1.51 o                         
  -9   1   7        279.25        274.12         2.93 o                         
  -8   1   7         19.54         18.25         0.61 o                         
  -7   1   7        667.46        706.95         6.39 o                         
  -6   1   7          0.80          0.52         0.30 o                         
  -5   1   7        236.63        239.30         2.29 o                         
  -4   1   7        387.85        399.44         4.04 o                         
  -3   1   7        901.67        897.23         8.39 o                         
  -2   1   7        896.46        915.48         7.58 o                         
  -1   1   7        754.10        784.41         6.55 o                         
   0   1   7        485.39        486.41         4.01 o                         
   1   1   7          3.02          5.42         0.44 o                         
   2   1   7       2922.51       3434.07        27.00 o                         
   3   1   7        225.43        239.75         2.31 o                         
   4   1   7         33.59         26.74         0.77 o                         
   5   1   7        552.95        572.71         5.40 o                         
   6   1   7       1840.66       1904.79        19.66 o                         
   7   1   7          7.35         10.56         0.71 o                         
   8   1   7         30.05         38.13         1.13 o                         
   9   1   7          8.28          8.30         0.73 o                         
  10   1   7         12.15         11.36         0.79 o                         
  11   1   7        303.17        306.95         4.18 o                         
  12   1   7        321.19        298.46         4.27 o                         
  13   1   7          7.97          7.31         1.11 o                         
  14   1   7         50.53         47.74         2.28 o                         
  15   1   7         98.19         85.34         3.07 o                         
  16   1   7          8.12          4.61         1.93 o                         
  17   1   7         13.58         11.15         2.42 o                         
 -21   2   7          8.25          6.76         3.17 o                         
 -20   2   7          7.47          4.54         2.75 o                         
 -19   2   7         67.82         61.86         4.36 o                         
 -18   2   7         12.09          9.32         2.50 o                         
 -17   2   7          0.89          0.22         1.37 o                         
 -16   2   7          0.50          1.04         1.14 o                         
 -15   2   7        130.99        125.14         2.49 o                         
 -14   2   7        418.31        431.37         5.83 o                         
 -13   2   7       1286.11       1359.59        16.27 o                         
 -12   2   7        332.45        324.75         4.84 o                         
 -11   2   7          1.16          5.41         2.38 o                         
 -10   2   7          0.01          0.69         0.39 o                         
  -9   2   7          1.16          3.77         0.47 o                         
  -8   2   7       1122.93       1156.45        12.04 o                         
  -7   2   7        783.35        833.96        11.21 o                         
  -6   2   7        172.12        172.29         1.85 o                         
  -5   2   7        384.82        358.34         3.28 o                         
  -4   2   7        898.26        946.70         8.19 o                         
  -3   2   7        156.68        187.20         2.03 o                         
  -2   2   7        327.39        331.59         3.07 o                         
  -1   2   7        456.42        543.11         4.66 o                         
   0   2   7        365.68        403.48         3.72 o                         
   1   2   7       1015.52       1164.05        10.07 o                         
   2   2   7        647.40        670.15         5.72 o                         
   3   2   7        393.24        342.45         3.36 o                         
   4   2   7        341.46        351.68         3.47 o                         
   5   2   7         24.94         26.09         0.81 o                         
   6   2   7         86.63         76.01         1.72 o                         
   7   2   7          0.00          1.76         0.67 o                         
   8   2   7       1379.76       1363.84        15.20 o                         
   9   2   7       1174.49       1177.84        13.26 o                         
  10   2   7        464.99        484.89         6.45 o                         
  11   2   7         98.35         96.97         3.33 o                         
  12   2   7        889.03        855.07        11.58 o                         
  13   2   7        238.67        227.28         4.12 o                         
  14   2   7         74.96         71.42         2.35 o                         
  15   2   7         41.39         45.02         2.73 o                         
  16   2   7         30.01         27.74         2.44 o                         
  17   2   7         66.24         56.19         5.67 o                         
 -20   3   7          0.12         -0.17         3.14 o                         
 -19   3   7         21.89         20.76         2.70 o                         
 -18   3   7          0.01          0.78         2.16 o                         
 -17   3   7         21.60         15.88         1.29 o                         
 -16   3   7          0.73          1.61         0.98 o                         
 -15   3   7          3.02          2.47         0.94 o                         
 -14   3   7        124.39        109.52         2.33 o                         
 -13   3   7         61.94         69.15         1.58 o                         
 -12   3   7        934.58        942.26        10.73 o                         
 -11   3   7          2.70          5.97         0.78 o                         
 -10   3   7       1164.97       1196.86        13.39 o                         
  -9   3   7         28.76         36.45         1.42 o                         
  -8   3   7        169.64        160.71         3.56 o                         
  -7   3   7          2.62          1.00         0.64 o                         
  -6   3   7         77.26         74.34         1.28 o                         
  -5   3   7         71.80         81.47         1.72 o                         
  -4   3   7          7.94         11.01         0.58 o                         
  -3   3   7        742.12        813.96         7.51 o                         
  -2   3   7        127.69        118.40         1.64 o                         
  -1   3   7        649.49        732.95         6.28 o                         
   0   3   7        338.67        334.38         3.09 o                         
   1   3   7        305.96        307.95         3.01 o                         
   2   3   7          2.94          8.57         0.57 o                         
   3   3   7          1.49          2.04         0.54 o                         
   4   3   7        533.54        535.17         5.66 o                         
   5   3   7        286.33        249.51         3.46 o                         
   6   3   7        342.67        318.03         3.89 o                         
   7   3   7        178.37        167.71         2.63 o                         
   8   3   7        954.03        915.06        10.62 o                         
   9   3   7        208.27        192.73         3.14 o                         
  10   3   7        147.20        145.18         3.05 o                         
  11   3   7         23.58         20.00         1.50 o                         
  12   3   7         41.82         36.10         1.95 o                         
  13   3   7        541.19        562.27         8.25 o                         
  14   3   7         14.64         11.75         1.69 o                         
  15   3   7         29.15         27.67         2.04 o                         
  16   3   7         51.54         44.14         2.95 o                         
 -19   4   7          0.20          1.28         1.94 o                         
 -18   4   7         57.09         47.39         2.54 o                         
 -17   4   7          2.22         -0.05         1.49 o                         
 -16   4   7         28.97         33.48         1.93 o                         
 -15   4   7         29.56         30.19         1.40 o                         
 -14   4   7          9.52          5.50         1.07 o                         
 -13   4   7          1.99          1.16         1.03 o                         
 -12   4   7         15.69         15.85         1.09 o                         
 -11   4   7         58.25         66.63         1.76 o                         
 -10   4   7        176.93        177.18         2.80 o                         
  -9   4   7       1019.72        963.15        11.02 o                         
  -8   4   7        147.30        137.07         2.33 o                         
  -7   4   7        139.73        126.14         2.18 o                         
  -6   4   7        206.30        164.26         2.36 o                         
  -5   4   7        725.34        697.84         7.26 o                         
  -4   4   7         43.66         38.86         1.35 o                         
  -3   4   7          0.17          0.02         0.60 o                         
  -2   4   7         90.87         73.89         1.39 o                         
  -1   4   7        100.40         89.03         1.53 o                         
   0   4   7        328.37        336.24         3.67 o                         
   1   4   7         35.72         29.97         1.13 o                         
   2   4   7          3.25          3.79         0.74 o                         
   3   4   7        125.27        121.06         1.98 o                         
   4   4   7         24.71         20.51         1.05 o                         
   5   4   7        218.54        209.94         2.97 o                         
   6   4   7         31.00         27.36         1.29 o                         
   7   4   7          6.65          8.25         1.12 o                         
   8   4   7         18.60         19.40         1.26 o                         
   9   4   7         76.44         66.41         1.91 o                         
  10   4   7        221.14        232.48         4.70 o                         
  11   4   7        115.25        114.23         4.19 o                         
  12   4   7         15.03         14.62         1.79 o                         
  13   4   7         13.51         12.97         1.85 o                         
  14   4   7         17.26         23.40         2.16 o                         
  15   4   7        168.46        174.30         7.52 o                         
 -17   5   7          0.55          0.54         2.03 o                         
 -16   5   7         37.63         43.17         2.17 o                         
 -15   5   7          9.27         12.16         1.55 o                         
 -14   5   7         69.10         81.27         2.53 o                         
 -13   5   7          7.19          5.78         1.34 o                         
 -12   5   7         96.05         93.97         2.50 o                         
 -11   5   7         88.67         81.90         2.87 o                         
 -10   5   7          0.62          0.61         1.16 o                         
  -9   5   7        629.88        643.33         7.85 o                         
  -8   5   7        282.17        256.66         3.81 o                         
  -7   5   7         55.09         55.35         1.73 o                         
  -6   5   7        145.40        154.03         2.70 o                         
  -5   5   7         84.10         86.21         2.81 o                         
  -4   5   7        176.88        148.31         2.47 o                         
  -3   5   7       1080.34       1086.92        11.75 o                         
  -2   5   7        164.64        146.13         2.75 o                         
  -1   5   7        383.78        401.85         4.91 o                         
   0   5   7          0.59          0.41         0.93 o                         
   1   5   7       1502.76       1451.67        15.43 o                         
   2   5   7        761.37        794.24         8.89 o                         
   3   5   7        474.57        522.29         6.01 o                         
   4   5   7          1.90          2.65         1.05 o                         
   5   5   7         13.26         13.97         1.37 o                         
   6   5   7          0.66          1.96         1.26 o                         
   7   5   7         18.73         20.58         1.53 o                         
   8   5   7          8.67          7.19         1.35 o                         
   9   5   7         18.27         18.85         1.45 o                         
  10   5   7         19.50         21.07         2.16 o                         
  11   5   7        122.72        131.47         4.02 o                         
  12   5   7          6.57          5.58         2.25 o                         
  13   5   7         37.33         35.84         2.94 o                         
 -15   6   7          5.54          5.21         5.15 o                         
 -14   6   7         31.50         31.32         2.21 o                         
 -13   6   7        133.57        158.79         3.96 o                         
 -12   6   7         96.82        118.63         3.55 o                         
 -11   6   7         47.57         45.74         2.32 o                         
 -10   6   7        135.18        134.35         3.82 o                         
  -9   6   7          0.35          0.71         1.64 o                         
  -8   6   7          3.21          2.33         1.17 o                         
  -7   6   7         12.37         13.57         1.32 o                         
  -6   6   7         49.14         48.85         1.90 o                         
  -5   6   7         32.99         32.88         1.66 o                         
  -4   6   7        142.95        155.36         4.24 o                         
  -3   6   7          0.65         -0.17         1.31 o                         
  -2   6   7          2.70          2.72         1.32 o                         
  -1   6   7        203.00        208.69         3.88 o                         
   0   6   7         41.83         38.96         2.42 o                         
   1   6   7         21.31         25.22         1.76 o                         
   2   6   7          3.15          1.33         1.35 o                         
   3   6   7         21.45         21.61         1.75 o                         
   4   6   7          2.46          0.09         1.49 o                         
   5   6   7          0.02         -1.06         1.61 o                         
   6   6   7          0.25          0.01         1.53 o                         
   7   6   7         21.21         19.44         1.93 o                         
   8   6   7          9.41          6.09         1.72 o                         
   9   6   7         81.75         85.93         3.93 o                         
  10   6   7          8.38          7.72         2.58 o                         
  11   6   7          0.94          0.43         6.87 o                         
 -11   7   7         50.50         52.30         4.84 o                         
 -10   7   7          0.63          1.03         2.19 o                         
  -9   7   7         23.21         25.83         2.49 o                         
  -8   7   7          5.10          5.21         1.69 o                         
  -7   7   7         21.93         26.72         2.08 o                         
  -6   7   7          0.03         -0.73         1.76 o                         
  -5   7   7          1.15          1.03         1.89 o                         
  -4   7   7          5.69          5.05         1.91 o                         
  -3   7   7          7.16          5.00         2.05 o                         
  -2   7   7          6.61          4.37         2.06 o                         
  -1   7   7          6.80          6.94         2.13 o                         
   0   7   7         14.92         15.18         2.21 o                         
   1   7   7          9.46          9.22         2.18 o                         
   2   7   7          0.10          0.40         2.13 o                         
   3   7   7          0.98          1.36         2.12 o                         
   4   7   7         52.08         54.65         3.49 o                         
   5   7   7          3.92          3.09         2.55 o                         
   6   7   7          0.72          0.40         2.25 o                         
   7   7   7          1.60          5.04         3.05 o                         
 -22   0   8         94.81        109.94         5.58 o                         
 -21   0   8         50.43         46.81         3.86 o                         
 -20   0   8        136.49        137.85         5.58 o                         
 -19   0   8          7.44          9.30         2.00 o                         
 -18   0   8        250.97        297.66        17.94 o                         
 -17   0   8         50.44         54.76         3.59 o                         
 -16   0   8         26.03         28.21         1.74 o                         
 -15   0   8         56.22         58.96         2.35 o                         
 -14   0   8       1282.06       1264.14        22.96 o                         
 -13   0   8        184.06        210.77         4.02 o                         
 -12   0   8         47.71         38.33         1.90 o                         
 -11   0   8        496.38        460.97         6.71 o                         
 -10   0   8        182.71        215.55         4.28 o                         
  -9   0   8         37.02         28.14         1.31 o                         
  -8   0   8       1037.93       1078.19        15.45 o                         
  -7   0   8       1493.34       1527.59        20.93 o                         
  -6   0   8         14.88         24.47         0.65 o                         
  -5   0   8        291.79        239.65         3.24 o                         
  -4   0   8        651.72        641.25         9.02 o                         
  -3   0   8        411.46        466.79         6.04 o                         
  -2   0   8         18.74         18.57         1.03 o                         
  -1   0   8        769.56        886.16        10.43 o                         
   0   0   8       2686.61       3084.42        35.48 o                         
   1   0   8        686.32        770.64         9.13 o                         
   2   0   8       6540.82       7723.44        88.44 o                         
   3   0   8        188.77        235.81         3.12 o                         
   4   0   8         45.00         62.95         1.45 o                         
   5   0   8        245.58        224.00         5.37 o                         
   6   0   8        233.27        234.53         4.32 o                         
   7   0   8          0.28          1.34         0.87 o                         
   8   0   8        244.90        254.70         4.35 o                         
   9   0   8        990.19       1015.75        14.63 o                         
  10   0   8        152.28        150.14         3.17 o                         
  11   0   8        110.02        113.63         2.81 o                         
  12   0   8         21.07         27.11         2.74 o                         
  13   0   8        167.21        180.76         4.72 o                         
  14   0   8        229.70        224.17         5.42 o                         
  15   0   8         10.06          5.93         2.54 o                         
  16   0   8        241.69        273.81         7.77 o                         
  17   0   8          0.20          0.84         3.53 o                         
 -21   1   8         19.16         16.26         2.88 o                         
 -20   1   8         25.98         25.96         2.78 o                         
 -19   1   8         68.90         67.32         3.84 o                         
 -18   1   8          3.51          3.15         1.76 o                         
 -17   1   8         77.23         74.42         2.43 o                         
 -16   1   8         37.10         39.60         1.80 o                         
 -15   1   8          0.27          0.26         0.93 o                         
 -14   1   8        298.20        294.99         4.18 o                         
 -13   1   8          0.87          1.93         0.81 o                         
 -12   1   8         20.16         14.11         0.94 o                         
 -11   1   8        396.29        369.41         4.47 o                         
 -10   1   8          1.47          3.47         0.43 o                         
  -9   1   8        197.25        215.45         2.80 o                         
  -8   1   8         22.12         25.09         0.53 o                         
  -7   1   8        390.47        427.26         3.98 o                         
  -6   1   8        252.05        287.97         3.40 o                         
  -5   1   8        199.57        175.28         2.06 o                         
  -4   1   8        912.86        953.63         8.93 o                         
  -3   1   8        145.64        137.63         1.49 o                         
  -2   1   8        761.10        891.18         7.41 o                         
  -1   1   8        992.06       1108.30         9.19 o                         
   0   1   8         60.67         59.85         0.93 o                         
   1   1   8        109.66        141.03         1.60 o                         
   2   1   8       2247.52       2602.63        20.56 o                         
   3   1   8       1501.08       1589.42        12.70 o                         
   4   1   8        142.88        127.74         1.64 o                         
   5   1   8         57.52         57.30         1.36 o                         
   6   1   8         68.02         69.47         1.47 o                         
   7   1   8          4.47          8.47         0.73 o                         
   8   1   8          0.61          1.91         0.67 o                         
   9   1   8        815.02        796.65         8.69 o                         
  10   1   8        112.26        102.07         2.05 o                         
  11   1   8        571.17        569.32         6.49 o                         
  12   1   8        248.96        248.24         3.69 o                         
  13   1   8         17.41         15.74         1.26 o                         
  14   1   8        235.04        227.93         4.50 o                         
  15   1   8         29.60         31.48         2.29 o                         
  16   1   8          0.72          1.16         2.09 o                         
  17   1   8          1.60         -0.69         2.86 o                         
 -21   2   8          3.28          3.77         3.14 o                         
 -20   2   8         51.54         53.87         7.09 o                         
 -19   2   8         21.36         18.31         2.72 o                         
 -18   2   8         11.12          7.45         2.07 o                         
 -17   2   8         23.39         28.15         1.81 o                         
 -16   2   8         38.58         41.15         2.20 o                         
 -15   2   8         28.47         26.55         1.52 o                         
 -14   2   8         24.30         28.37         1.43 o                         
 -13   2   8        750.11        775.01         9.64 o                         
 -12   2   8        130.41        113.89         1.71 o                         
 -11   2   8        223.82        253.43         2.73 o                         
 -10   2   8          4.19          5.45         0.52 o                         
  -9   2   8        394.74        401.00         4.79 o                         
  -8   2   8        161.56        134.32         2.07 o                         
  -7   2   8        598.97        743.49         7.87 o                         
  -6   2   8        360.32        386.87         3.42 o                         
  -5   2   8        380.15        396.92         3.49 o                         
  -4   2   8       1178.31       1401.28        11.58 o                         
  -3   2   8        256.62        231.00         2.18 o                         
  -2   2   8        573.42        640.68         5.68 o                         
  -1   2   8       2326.92       2682.86        21.95 o                         
   0   2   8        102.86        130.95         1.42 o                         
   1   2   8        767.01        889.83         7.52 o                         
   2   2   8        394.86        452.77         4.00 o                         
   3   2   8        573.94        629.33         5.66 o                         
   4   2   8        428.81        378.77         4.28 o                         
   5   2   8        170.22        151.11         2.02 o                         
   6   2   8        186.58        191.22         2.76 o                         
   7   2   8          0.60          3.73         0.77 o                         
   8   2   8       1418.78       1443.78        16.09 o                         
   9   2   8        143.34        110.48         2.15 o                         
  10   2   8        441.97        428.42         5.38 o                         
  11   2   8          1.13          2.02         1.12 o                         
  12   2   8         12.98         14.71         1.45 o                         
  13   2   8          0.03         -0.73         1.31 o                         
  14   2   8          2.07          3.23         1.38 o                         
  15   2   8          3.30          2.96         2.07 o                         
  16   2   8          6.85         11.03         2.47 o                         
 -20   3   8          5.81         11.36         3.46 o                         
 -19   3   8          0.58          0.13         2.46 o                         
 -18   3   8          6.64          6.30         1.29 o                         
 -17   3   8         55.60         59.43         2.67 o                         
 -16   3   8         34.68         25.86         1.47 o                         
 -15   3   8         51.48         42.10         1.70 o                         
 -14   3   8        262.94        269.83         4.37 o                         
 -13   3   8         42.73         47.35         1.69 o                         
 -12   3   8        474.47        440.12         5.79 o                         
 -11   3   8        581.55        603.68         7.12 o                         
 -10   3   8        418.39        411.22         5.07 o                         
  -9   3   8        180.49        172.35         2.53 o                         
  -8   3   8         87.72         89.41         1.68 o                         
  -7   3   8        115.62        128.62         2.39 o                         
  -6   3   8         26.15         24.81         0.76 o                         
  -5   3   8        151.45        117.66         2.00 o                         
  -4   3   8         62.99         67.11         1.14 o                         
  -3   3   8         79.75         68.99         1.47 o                         
  -2   3   8        167.13        160.15         1.79 o                         
  -1   3   8         57.55         59.38         1.29 o                         
   0   3   8         13.93         17.46         0.71 o                         
   1   3   8        268.71        238.99         2.69 o                         
   2   3   8        140.13        130.06         1.69 o                         
   3   3   8         16.57         11.65         0.73 o                         
   4   3   8        450.97        466.07         4.81 o                         
   5   3   8        548.86        531.92         6.04 o                         
   6   3   8        226.91        199.58         2.96 o                         
   7   3   8         13.05         16.28         1.30 o                         
   8   3   8        323.32        333.65         4.45 o                         
   9   3   8          1.57          1.89         0.98 o                         
  10   3   8         13.85         15.84         1.79 o                         
  11   3   8          3.13          3.99         1.33 o                         
  12   3   8        111.96        121.06         3.13 o                         
  13   3   8         34.84         32.45         1.98 o                         
  14   3   8         15.59         16.57         1.82 o                         
  15   3   8          0.20          2.01         1.80 o                         
  16   3   8          2.20          0.19         4.36 o                         
 -19   4   8          7.02          4.19         1.98 o                         
 -18   4   8         81.27         74.89         2.87 o                         
 -17   4   8          4.54          7.62         1.55 o                         
 -16   4   8        135.71        143.58         3.23 o                         
 -15   4   8          0.25          0.68         1.01 o                         
 -14   4   8          0.65         -0.65         1.05 o                         
 -13   4   8          0.52          0.36         1.03 o                         
 -12   4   8          0.39          2.26         1.02 o                         
 -11   4   8         38.00         30.81         1.45 o                         
 -10   4   8        413.84        375.15         5.56 o                         
  -9   4   8          0.21         -0.06         0.88 o                         
  -8   4   8         19.29         22.14         1.12 o                         
  -7   4   8        605.43        583.22         6.53 o                         
  -6   4   8         54.44         45.59         1.33 o                         
  -5   4   8          0.02          0.22         0.70 o                         
  -4   4   8        146.22        133.23         2.00 o                         
  -3   4   8        116.59        112.50         1.74 o                         
  -2   4   8        200.49        180.84         2.31 o                         
  -1   4   8         10.80         11.30         0.80 o                         
   0   4   8        405.00        370.59         4.21 o                         
   1   4   8        867.43        898.18         8.80 o                         
   2   4   8         73.88         74.55         1.62 o                         
   3   4   8        207.17        195.39         3.08 o                         
   4   4   8         14.58         14.52         0.99 o                         
   5   4   8        219.98        219.38         3.32 o                         
   6   4   8         31.17         28.90         1.97 o                         
   7   4   8          2.65          1.96         1.13 o                         
   8   4   8         44.09         42.49         2.25 o                         
   9   4   8         15.12         17.92         1.29 o                         
  10   4   8          3.84          4.41         1.48 o                         
  11   4   8         50.24         59.47         2.59 o                         
  12   4   8         18.97         17.01         1.92 o                         
  13   4   8        215.34        236.10         5.31 o                         
  14   4   8         35.20         34.83         2.82 o                         
 -17   5   8          8.52          5.01         2.01 o                         
 -16   5   8         26.03         27.73         1.87 o                         
 -15   5   8          0.02          0.88         1.44 o                         
 -14   5   8          9.14         11.83         1.56 o                         
 -13   5   8         17.92         12.49         1.45 o                         
 -12   5   8        106.13         97.84         2.88 o                         
 -11   5   8        207.54        215.13         4.50 o                         
 -10   5   8         50.85         44.43         2.09 o                         
  -9   5   8          2.39          5.10         1.22 o                         
  -8   5   8         22.45         18.95         1.13 o                         
  -7   5   8          8.62          9.19         1.15 o                         
  -6   5   8          8.08          7.40         1.08 o                         
  -5   5   8        187.30        201.50         3.51 o                         
  -4   5   8        724.83        692.16         8.31 o                         
  -3   5   8        194.81        177.50         2.81 o                         
  -2   5   8        335.61        327.05         4.47 o                         
  -1   5   8        952.47        993.96        10.83 o                         
   0   5   8       1070.61       1083.02        11.13 o                         
   1   5   8        182.88        181.37         2.87 o                         
   2   5   8          4.21          3.28         1.13 o                         
   3   5   8          0.01          0.01         1.07 o                         
   4   5   8         17.02         14.40         1.24 o                         
   5   5   8          9.79         11.80         1.40 o                         
   6   5   8         55.58         48.77         2.06 o                         
   7   5   8         38.42         44.39         2.12 o                         
   8   5   8         97.11        111.57         2.92 o                         
   9   5   8         56.44         63.05         2.40 o                         
  10   5   8         95.82         96.71         3.71 o                         
  11   5   8        252.05        280.32         6.10 o                         
  12   5   8          0.85          2.97         2.29 o                         
  13   5   8          0.16         -3.86         8.59 o                         
 -15   6   8          0.01         -0.35         4.46 o                         
 -14   6   8         45.85         46.08         2.57 o                         
 -13   6   8          8.31          9.52         1.98 o                         
 -12   6   8          0.01          0.82         1.77 o                         
 -11   6   8         57.31         55.04         2.66 o                         
 -10   6   8         80.28         80.80         2.97 o                         
  -9   6   8         35.83         34.06         2.61 o                         
  -8   6   8         17.43         13.95         1.35 o                         
  -7   6   8         51.30         52.23         2.09 o                         
  -6   6   8          0.04          0.32         1.28 o                         
  -5   6   8         31.98         29.45         2.34 o                         
  -4   6   8         30.91         26.62         1.73 o                         
  -3   6   8          6.68          5.85         1.32 o                         
  -2   6   8         50.67         52.91         2.11 o                         
  -1   6   8        269.61        260.77         4.44 o                         
   0   6   8        464.17        464.73         6.67 o                         
   1   6   8          6.31          8.75         1.69 o                         
   2   6   8         42.90         38.52         2.64 o                         
   3   6   8        206.09        204.67         3.66 o                         
   4   6   8         51.02         52.02         2.43 o                         
   5   6   8          0.28         -1.10         1.66 o                         
   6   6   8          0.66         -0.34         1.59 o                         
   7   6   8          7.17          6.06         1.86 o                         
   8   6   8         54.97         55.16         2.68 o                         
   9   6   8          1.42         -1.23         1.75 o                         
  10   6   8          4.17          6.95         2.86 o                         
 -11   7   8          9.28         10.09         4.84 o                         
 -10   7   8         75.63         84.10         3.62 o                         
  -9   7   8         10.43         10.69         2.38 o                         
  -8   7   8         41.21         45.60         2.25 o                         
  -7   7   8          2.69          1.36         1.75 o                         
  -6   7   8         11.14          8.28         2.01 o                         
  -5   7   8          0.10          0.39         1.89 o                         
  -4   7   8          1.46         -0.82         1.92 o                         
  -3   7   8          0.55          1.30         1.93 o                         
  -2   7   8          9.45         13.63         2.27 o                         
  -1   7   8         11.97         10.87         2.35 o                         
   0   7   8         13.66         10.82         2.35 o                         
   1   7   8          1.27          2.13         2.29 o                         
   2   7   8         15.68         20.76         2.38 o                         
   3   7   8         24.83         19.43         2.45 o                         
   4   7   8          0.01         -0.06         2.70 o                         
   5   7   8          6.70          9.09         2.72 o                         
   6   7   8         70.14         68.71         6.07 o                         
 -22   1   9         16.89         14.60         4.29 o                         
 -21   1   9          9.21          3.86         2.58 o                         
 -20   1   9          0.75         -0.43         2.15 o                         
 -19   1   9         73.42         70.98         3.84 o                         
 -18   1   9          8.63          8.10         1.64 o                         
 -17   1   9        484.06        523.36        10.58 o                         
 -16   1   9         14.31         16.96         1.92 o                         
 -15   1   9          9.84         11.67         1.25 o                         
 -14   1   9        306.10        287.92         4.95 o                         
 -13   1   9         77.51         73.21         2.02 o                         
 -12   1   9          6.38          7.48         0.57 o                         
 -11   1   9        414.69        414.29         4.60 o                         
 -10   1   9         73.00         69.86         1.85 o                         
  -9   1   9         33.17         31.65         0.66 o                         
  -8   1   9        292.40        335.35         3.19 o                         
  -7   1   9         62.25         86.40         1.31 o                         
  -6   1   9        128.45        135.77         1.84 o                         
  -5   1   9          0.63          0.62         0.32 o                         
  -4   1   9         30.94         34.82         0.75 o                         
  -3   1   9        682.09        855.33         8.09 o                         
  -2   1   9       2510.53       3090.02        25.19 o                         
  -1   1   9        627.80        700.29         5.71 o                         
   0   1   9        157.52        156.87         1.56 o                         
   1   1   9        399.09        441.08         3.72 o                         
   2   1   9       1450.77       1758.85        14.01 o                         
   3   1   9        418.87        377.07         3.44 o                         
   4   1   9          9.80          9.84         0.57 o                         
   5   1   9         21.62         15.40         0.78 o                         
   6   1   9        399.30        383.61         4.48 o                         
   7   1   9        208.06        188.79         2.84 o                         
   8   1   9          0.02          1.18         0.69 o                         
   9   1   9        367.41        365.83         4.48 o                         
  10   1   9          7.00         10.49         0.94 o                         
  11   1   9        173.64        166.81         2.65 o                         
  12   1   9         82.11         83.84         2.24 o                         
  13   1   9         23.76         24.24         1.50 o                         
  14   1   9         29.04         28.92         2.24 o                         
  15   1   9          8.89          7.49         2.12 o                         
  16   1   9         30.51         31.61         2.67 o                         
 -21   2   9          9.32          9.45         3.44 o                         
 -20   2   9          4.59          3.30         2.75 o                         
 -19   2   9          0.00         -1.16         2.37 o                         
 -18   2   9         18.59         21.14         2.07 o                         
 -17   2   9        249.82        264.23         4.35 o                         
 -16   2   9        270.15        277.55         4.74 o                         
 -15   2   9          2.92          4.21         1.31 o                         
 -14   2   9        366.21        359.17         5.89 o                         
 -13   2   9        161.54        146.08         2.54 o                         
 -12   2   9        115.83        112.89         2.08 o                         
 -11   2   9        141.94        143.09         1.90 o                         
 -10   2   9          0.29          0.21         0.51 o                         
  -9   2   9          1.73          2.10         0.60 o                         
  -8   2   9         15.63         15.01         0.71 o                         
  -7   2   9          2.11          0.16         0.43 o                         
  -6   2   9        655.47        706.09         6.48 o                         
  -5   2   9        438.93        472.18         4.14 o                         
  -4   2   9        685.51        692.53         5.90 o                         
  -3   2   9         79.29         63.09         0.91 o                         
  -2   2   9        651.48        719.55         6.14 o                         
  -1   2   9        348.06        358.86         3.25 o                         
   0   2   9        107.08         83.78         1.13 o                         
   1   2   9         55.33         51.01         1.01 o                         
   2   2   9         19.72         13.99         0.75 o                         
   3   2   9        459.43        432.99         4.22 o                         
   4   2   9         94.66        105.93         1.72 o                         
   5   2   9       1226.07       1249.38        13.97 o                         
   6   2   9        103.50         94.40         2.15 o                         
   7   2   9         17.85         26.99         1.21 o                         
   8   2   9       1066.12        969.44        11.08 o                         
   9   2   9        818.96        782.66         9.19 o                         
  10   2   9        100.50         87.34         1.99 o                         
  11   2   9          0.48          0.61         1.18 o                         
  12   2   9        288.29        274.80         5.28 o                         
  13   2   9        201.97        190.58         3.86 o                         
  14   2   9         58.52         53.88         2.43 o                         
  15   2   9         12.24         12.44         2.38 o                         
  16   2   9         17.12         18.79         3.84 o                         
 -20   3   9          0.39          0.81         3.42 o                         
 -19   3   9         23.23         23.86         2.84 o                         
 -18   3   9         39.40         39.60         3.23 o                         
 -17   3   9         52.07         52.54         1.94 o                         
 -16   3   9        114.18        109.27         2.65 o                         
 -15   3   9         13.17         13.86         1.19 o                         
 -14   3   9        287.22        296.90         4.43 o                         
 -13   3   9        178.25        172.59         2.97 o                         
 -12   3   9        163.23        160.59         2.57 o                         
 -11   3   9        560.94        556.08         6.65 o                         
 -10   3   9         46.63         45.51         1.38 o                         
  -9   3   9        345.05        349.95         4.71 o                         
  -8   3   9         24.55         14.95         1.07 o                         
  -7   3   9         10.27         15.66         0.68 o                         
  -6   3   9          0.78          1.13         0.58 o                         
  -5   3   9         44.43         46.92         1.21 o                         
  -4   3   9         32.17         32.54         0.93 o                         
  -3   3   9         26.79         18.40         0.81 o                         
  -2   3   9        348.26        404.42         3.97 o                         
  -1   3   9        434.90        428.39         4.03 o                         
   0   3   9        150.85        170.06         2.36 o                         
   1   3   9          0.59          0.66         0.54 o                         
   2   3   9          8.02          9.08         0.68 o                         
   3   3   9        103.31         97.65         1.59 o                         
   4   3   9        278.75        274.26         3.66 o                         
   5   3   9       1278.52       1282.00        13.60 o                         
   6   3   9        568.56        566.73         6.86 o                         
   7   3   9        141.78        134.28         2.46 o                         
   8   3   9        160.49        158.37         2.74 o                         
   9   3   9        130.56        136.91         3.27 o                         
  10   3   9         64.28         54.52         1.80 o                         
  11   3   9         59.82         57.89         2.31 o                         
  12   3   9         80.87         78.10         2.80 o                         
  13   3   9         16.52         16.60         1.89 o                         
  14   3   9        159.95        157.14         5.38 o                         
  15   3   9          4.29          2.58         2.05 o                         
 -19   4   9          1.20         -0.21         1.97 o                         
 -18   4   9          2.69          2.94         1.60 o                         
 -17   4   9         29.96         19.57         1.71 o                         
 -16   4   9        109.98        121.06         3.09 o                         
 -15   4   9         12.64         11.55         1.45 o                         
 -14   4   9        181.67        170.82         3.11 o                         
 -13   4   9        731.91        689.45         8.86 o                         
 -12   4   9         91.38         90.76         2.16 o                         
 -11   4   9         24.03         24.44         1.36 o                         
 -10   4   9         11.06          6.73         1.07 o                         
  -9   4   9        164.91        136.02         2.55 o                         
  -8   4   9         89.58         84.58         2.02 o                         
  -7   4   9        172.68        191.11         2.85 o                         
  -6   4   9         92.94         84.19         1.81 o                         
  -5   4   9         99.21         95.23         1.70 o                         
  -4   4   9        188.43        169.69         2.36 o                         
  -3   4   9       1383.25       1397.44        13.95 o                         
  -2   4   9        249.46        218.01         2.70 o                         
  -1   4   9          1.74          2.26         0.75 o                         
   0   4   9          0.80          0.33         0.77 o                         
   1   4   9       1067.40       1138.00        11.54 o                         
   2   4   9         39.28         39.13         1.33 o                         
   3   4   9         19.21         18.76         1.20 o                         
   4   4   9        414.13        402.20         4.92 o                         
   5   4   9          8.83         10.06         1.14 o                         
   6   4   9         61.06         54.10         2.06 o                         
   7   4   9          0.68          0.35         1.19 o                         
   8   4   9         43.78         41.78         2.01 o                         
   9   4   9         21.16         17.82         1.45 o                         
  10   4   9        177.87        173.38         4.22 o                         
  11   4   9          2.85          2.28         1.80 o                         
  12   4   9        125.31        126.45         3.87 o                         
  13   4   9         12.82         11.17         2.29 o                         
  14   4   9          0.06          0.86         7.73 o                         
 -17   5   9          0.00          1.05         2.01 o                         
 -16   5   9         43.16         39.36         2.15 o                         
 -15   5   9         35.87         22.78         1.66 o                         
 -14   5   9         45.39         41.84         2.08 o                         
 -13   5   9         70.39         68.28         2.41 o                         
 -12   5   9          0.38          0.02         1.23 o                         
 -11   5   9          1.46          0.60         1.20 o                         
 -10   5   9         20.23         26.03         1.52 o                         
  -9   5   9         53.34         53.62         2.08 o                         
  -8   5   9          7.67          6.10         1.05 o                         
  -7   5   9         22.09         16.25         1.23 o                         
  -6   5   9        201.91        221.81         3.62 o                         
  -5   5   9         69.20         65.23         2.02 o                         
  -4   5   9        165.92        150.63         2.71 o                         
  -3   5   9        199.12        191.65         3.60 o                         
  -2   5   9        630.68        712.57         8.54 o                         
  -1   5   9         13.05         13.35         1.18 o                         
   0   5   9         14.64         13.26         1.22 o                         
   1   5   9         88.03         70.29         1.97 o                         
   2   5   9         95.92         97.41         2.24 o                         
   3   5   9         56.09         47.42         1.77 o                         
   4   5   9          0.13         -0.26         1.27 o                         
   5   5   9          0.13         -0.19         1.31 o                         
   6   5   9          1.31          0.59         1.43 o                         
   7   5   9        129.28        141.77         3.38 o                         
   8   5   9         80.58         76.62         2.65 o                         
   9   5   9          2.50          2.75         1.48 o                         
  10   5   9        159.32        184.27         6.74 o                         
  11   5   9        104.55        100.81         3.96 o                         
  12   5   9         66.27         66.82         5.87 o                         
 -15   6   9          3.73          3.49         4.90 o                         
 -14   6   9          5.95          1.76         2.02 o                         
 -13   6   9         32.47         25.80         2.22 o                         
 -12   6   9          9.91         10.12         1.88 o                         
 -11   6   9         23.11         19.09         2.00 o                         
 -10   6   9         19.53         13.96         1.88 o                         
  -9   6   9         13.95         16.11         1.83 o                         
  -8   6   9          3.09          3.12         1.30 o                         
  -7   6   9         38.34         34.89         1.87 o                         
  -6   6   9         10.26         11.04         1.48 o                         
  -5   6   9         51.83         47.62         2.36 o                         
  -4   6   9        103.29        108.12         3.10 o                         
  -3   6   9        164.04        170.11         4.76 o                         
  -2   6   9        116.85        124.49         3.04 o                         
  -1   6   9        109.71        115.97         3.21 o                         
   0   6   9         99.15        109.93         3.21 o                         
   1   6   9         29.39         27.46         2.02 o                         
   2   6   9         50.62         44.69         2.14 o                         
   3   6   9          2.52          3.55         1.78 o                         
   4   6   9         64.52         67.64         2.92 o                         
   5   6   9         13.32         17.12         2.06 o                         
   6   6   9         17.95         21.12         2.15 o                         
   7   6   9         93.38         96.90         4.23 o                         
   8   6   9         66.27         64.92         2.84 o                         
   9   6   9          0.15         -0.15         1.86 o                         
 -10   7   9        115.70        123.12         4.34 o                         
  -9   7   9         28.42         30.77         2.66 o                         
  -8   7   9         40.93         44.55         2.25 o                         
  -7   7   9         18.45         20.87         2.01 o                         
  -6   7   9          0.02         -0.34         1.93 o                         
  -5   7   9          2.46          3.30         2.06 o                         
  -4   7   9         10.85         12.69         2.16 o                         
  -3   7   9         15.23         18.27         2.35 o                         
  -2   7   9         10.00         10.09         2.34 o                         
  -1   7   9         33.41         31.49         2.75 o                         
   0   7   9          0.14         -0.67         2.40 o                         
   1   7   9          0.93          0.57         2.34 o                         
   2   7   9         24.79         24.44         2.61 o                         
   3   7   9          1.29          1.82         2.58 o                         
   4   7   9          2.88          3.50         3.12 o                         
   5   7   9         19.60         23.41         5.16 o                         
 -22   0  10         94.00        107.79         5.58 o                         
 -21   0  10        130.93        142.57         6.01 o                         
 -20   0  10          6.41          5.58         2.15 o                         
 -19   0  10        105.24        113.77         4.09 o                         
 -18   0  10        134.48        156.49         4.93 o                         
 -17   0  10        111.27        106.11         8.59 o                         
 -16   0  10          2.82          3.24         1.21 o                         
 -15   0  10         67.59         56.81         2.60 o                         
 -14   0  10        175.02        151.73         6.85 o                         
 -13   0  10        599.94        609.06        10.02 o                         
 -12   0  10        412.96        458.67         7.72 o                         
 -11   0  10        572.35        569.21         9.48 o                         
 -10   0  10       1172.32       1077.95        20.07 o                         
  -9   0  10         10.21         10.16         1.57 o                         
  -8   0  10        249.78        287.85         3.60 o                         
  -7   0  10         28.00         28.47         1.17 o                         
  -6   0  10       1188.99       1187.66        20.77 o                         
  -5   0  10       1713.56       1720.60        23.66 o                         
  -4   0  10        145.70        151.62         2.30 o                         
  -3   0  10        400.59        382.29         4.73 o                         
  -2   0  10       1232.93       1127.86        13.26 o                         
  -1   0  10       2807.55       3447.69        39.70 o                         
   0   0  10        748.98        741.92         8.86 o                         
   1   0  10        163.81        178.45         2.52 o                         
   2   0  10        142.73        138.19         1.96 o                         
   3   0  10        279.57        299.36         3.96 o                         
   4   0  10        537.71        626.61         9.18 o                         
   5   0  10         41.00         32.93         2.56 o                         
   6   0  10        140.74        134.56         4.36 o                         
   7   0  10         50.01         53.31         1.92 o                         
   8   0  10        187.66        161.23         3.80 o                         
   9   0  10          0.12          1.43         1.19 o                         
  10   0  10         80.65         79.02         2.51 o                         
  11   0  10        147.51        129.94         4.10 o                         
  12   0  10         38.10         50.11         2.63 o                         
  13   0  10         18.57         15.30         2.45 o                         
  14   0  10        165.81        176.58         5.14 o                         
  15   0  10          6.19          2.58         3.22 o                         
  16   0  10         47.54         52.87         4.47 o                         
 -22   1  10         24.61         22.33         5.15 o                         
 -21   1  10         24.89         27.48         3.44 o                         
 -20   1  10        123.34        129.26         6.01 o                         
 -19   1  10         59.61         63.21         3.83 o                         
 -18   1  10          3.61          4.40         1.75 o                         
 -17   1  10        289.12        306.62         9.23 o                         
 -16   1  10         99.80         97.56         2.97 o                         
 -15   1  10         27.82         27.81         1.25 o                         
 -14   1  10          3.93          6.79         0.86 o                         
 -13   1  10        102.74         94.18         1.97 o                         
 -12   1  10         11.39          7.60         0.83 o                         
 -11   1  10         25.22         20.49         1.20 o                         
 -10   1  10        145.49        137.47         2.06 o                         
  -9   1  10        202.97        173.88         3.12 o                         
  -8   1  10        974.42        992.96        12.07 o                         
  -7   1  10        139.67        128.15         1.61 o                         
  -6   1  10          9.03          9.71         0.46 o                         
  -5   1  10        477.19        451.70         4.47 o                         
  -4   1  10        206.60        199.41         2.06 o                         
  -3   1  10          1.68         10.69         0.55 o                         
  -2   1  10       5903.13       6568.44        51.47 o                         
  -1   1  10       1048.40       1072.89         8.67 o                         
   0   1  10        487.19        465.32         4.07 o                         
   1   1  10        211.06        162.13         1.67 o                         
   2   1  10         11.50         13.86         0.65 o                         
   3   1  10         10.71         10.29         0.58 o                         
   4   1  10        595.47        589.87         6.52 o                         
   5   1  10        111.41        107.65         1.79 o                         
   6   1  10        306.22        296.64         3.66 o                         
   7   1  10        658.18        651.49         7.28 o                         
   8   1  10        529.89        523.31         6.05 o                         
   9   1  10        636.75        587.66         6.75 o                         
  10   1  10        266.78        261.69         3.59 o                         
  11   1  10          9.42          8.15         1.09 o                         
  12   1  10        132.95        129.79         2.76 o                         
  13   1  10        172.60        157.98         3.26 o                         
  14   1  10          1.48          1.05         1.29 o                         
  15   1  10         49.43         47.12         2.77 o                         
  16   1  10         19.10         18.12         3.42 o                         
 -21   2  10          0.77          1.29         3.44 o                         
 -20   2  10         10.37          9.02         3.01 o                         
 -19   2  10          6.36          4.52         2.07 o                         
 -18   2  10          0.62          0.92         1.73 o                         
 -17   2  10        264.21        280.01         4.87 o                         
 -16   2  10         54.92         49.04         2.29 o                         
 -15   2  10          2.73          3.22         0.92 o                         
 -14   2  10         27.02         27.21         1.29 o                         
 -13   2  10        450.23        452.70         5.96 o                         
 -12   2  10          2.50          1.78         0.81 o                         
 -11   2  10          7.92          8.06         0.69 o                         
 -10   2  10         55.71         53.64         1.28 o                         
  -9   2  10         53.16         37.99         1.26 o                         
  -8   2  10        154.41        149.83         2.41 o                         
  -7   2  10         63.09         60.64         1.45 o                         
  -6   2  10        116.70        108.20         1.48 o                         
  -5   2  10        734.58        747.16         6.60 o                         
  -4   2  10        265.12        307.68         2.94 o                         
  -3   2  10        769.29        822.88         7.21 o                         
  -2   2  10        623.59        653.91         5.65 o                         
  -1   2  10        241.50        274.01         2.59 o                         
   0   2  10         47.35         47.79         0.99 o                         
   1   2  10         11.06         14.30         1.05 o                         
   2   2  10        181.36        180.02         1.99 o                         
   3   2  10         19.51         11.49         0.70 o                         
   4   2  10          4.43          3.90         0.73 o                         
   5   2  10        418.91        370.58         4.66 o                         
   6   2  10          0.36          4.73         0.86 o                         
   7   2  10        346.38        340.45         4.88 o                         
   8   2  10          0.94          4.98         0.94 o                         
   9   2  10         55.06         62.95         1.86 o                         
  10   2  10          6.53          3.20         1.01 o                         
  11   2  10          0.29          0.50         1.05 o                         
  12   2  10          5.21          3.89         1.46 o                         
  13   2  10         81.33         95.50         3.00 o                         
  14   2  10          5.08          5.51         1.83 o                         
  15   2  10          1.78          0.71         1.75 o                         
 -20   3  10          0.03         -0.22         3.65 o                         
 -19   3  10          5.63          3.98         2.24 o                         
 -18   3  10         34.27         33.39         1.74 o                         
 -17   3  10         32.58         29.61         1.61 o                         
 -16   3  10        239.00        237.06         3.91 o                         
 -15   3  10        162.01        169.84         3.12 o                         
 -14   3  10        166.81        157.39         2.94 o                         
 -13   3  10         88.47         80.43         1.82 o                         
 -12   3  10        229.66        232.00         3.63 o                         
 -11   3  10        649.80        636.49         7.56 o                         
 -10   3  10         22.38         19.60         1.05 o                         
  -9   3  10          5.65          5.33         0.83 o                         
  -8   3  10        108.65         88.80         1.84 o                         
  -7   3  10          9.74          9.52         0.67 o                         
  -6   3  10        195.98        189.11         2.67 o                         
  -5   3  10        422.28        425.74         4.60 o                         
  -4   3  10        220.83        202.85         2.37 o                         
  -3   3  10        772.71        783.31         7.29 o                         
  -2   3  10        181.99        196.80         2.29 o                         
  -1   3  10        212.13        217.16         2.38 o                         
   0   3  10        115.93         95.78         1.46 o                         
   1   3  10         47.90         47.57         1.21 o                         
   2   3  10         39.80         43.01         1.16 o                         
   3   3  10        126.59        117.81         2.01 o                         
   4   3  10       1109.44       1170.09        11.81 o                         
   5   3  10        175.43        171.89         2.78 o                         
   6   3  10        561.56        539.98         6.60 o                         
   7   3  10        461.31        443.49         5.66 o                         
   8   3  10         27.50         24.53         1.82 o                         
   9   3  10          0.83          0.45         1.13 o                         
  10   3  10         87.98         83.25         2.29 o                         
  11   3  10          2.54          3.32         1.55 o                         
  12   3  10         16.44         16.58         1.83 o                         
  13   3  10         40.00         34.23         2.23 o                         
  14   3  10          3.57          3.66         1.99 o                         
 -19   4  10         45.92         50.64         2.75 o                         
 -18   4  10         10.47          8.41         1.47 o                         
 -17   4  10         41.10         38.73         2.22 o                         
 -16   4  10         22.66         18.86         1.69 o                         
 -15   4  10         41.54         33.75         1.62 o                         
 -14   4  10         46.91         45.96         1.77 o                         
 -13   4  10          0.42         -0.20         1.10 o                         
 -12   4  10          0.00          0.63         1.02 o                         
 -11   4  10         12.52         10.70         1.16 o                         
 -10   4  10         40.05         44.11         1.65 o                         
  -9   4  10          1.32          1.48         0.95 o                         
  -8   4  10         61.48         53.22         1.79 o                         
  -7   4  10         89.73         75.13         1.77 o                         
  -6   4  10         75.71         77.82         1.77 o                         
  -5   4  10        338.79        324.15         4.28 o                         
  -4   4  10        895.08        904.55        10.42 o                         
  -3   4  10       1073.94       1057.50        11.34 o                         
  -2   4  10         78.41         75.66         1.62 o                         
  -1   4  10         21.86         24.47         1.03 o                         
   0   4  10        187.09        178.64         3.09 o                         
   1   4  10       1487.64       1514.25        15.14 o                         
   2   4  10         23.84         23.74         1.15 o                         
   3   4  10        210.47        185.74         3.06 o                         
   4   4  10        380.66        381.39         5.79 o                         
   5   4  10         21.83         20.44         1.42 o                         
   6   4  10        276.11        282.10         4.74 o                         
   7   4  10         11.78          7.97         1.43 o                         
   8   4  10        111.39        108.11         3.03 o                         
   9   4  10        226.27        238.61         4.82 o                         
  10   4  10        397.33        399.98         6.31 o                         
  11   4  10          1.77          2.28         1.97 o                         
  12   4  10         16.77         15.43         2.41 o                         
  13   4  10         93.96         95.43         4.21 o                         
 -17   5  10          0.98          0.27         1.94 o                         
 -16   5  10         31.22         37.31         2.40 o                         
 -15   5  10          0.12         -0.99         1.48 o                         
 -14   5  10          0.26         -0.11         1.47 o                         
 -13   5  10          0.66         -0.33         1.36 o                         
 -12   5  10         17.13         16.98         1.57 o                         
 -11   5  10          1.51          1.50         1.25 o                         
 -10   5  10         10.89         10.46         1.31 o                         
  -9   5  10         11.94          5.14         1.20 o                         
  -8   5  10          3.31          3.61         1.04 o                         
  -7   5  10         37.85         35.75         2.29 o                         
  -6   5  10        179.93        181.24         4.98 o                         
  -5   5  10        197.08        190.29         3.35 o                         
  -4   5  10          0.47          1.29         1.07 o                         
  -3   5  10        235.05        252.58         3.81 o                         
  -2   5  10         97.92         86.18         2.36 o                         
  -1   5  10          0.00          0.26         1.15 o                         
   0   5  10         23.63         22.60         1.50 o                         
   1   5  10        205.17        223.66         3.60 o                         
   2   5  10         12.44         14.27         1.31 o                         
   3   5  10         34.04         30.66         1.65 o                         
   4   5  10        166.81        173.93         4.46 o                         
   5   5  10         89.16         94.26         2.87 o                         
   6   5  10         26.35         25.23         1.87 o                         
   7   5  10        214.93        211.18         4.29 o                         
   8   5  10         25.37         36.16         2.14 o                         
   9   5  10         10.86         16.50         1.83 o                         
  10   5  10          4.97          7.78         2.31 o                         
  11   5  10          1.10          1.16         2.48 o                         
 -14   6  10        113.55        134.80         6.27 o                         
 -13   6  10          0.46          1.35         2.00 o                         
 -12   6  10         25.89         25.81         2.15 o                         
 -11   6  10         84.12         82.19         3.11 o                         
 -10   6  10         27.91         23.82         2.08 o                         
  -9   6  10         89.96         91.73         3.08 o                         
  -8   6  10         19.10         20.98         1.45 o                         
  -7   6  10          0.05         -0.19         1.37 o                         
  -6   6  10         95.81         87.31         2.67 o                         
  -5   6  10        694.00        718.19         9.42 o                         
  -4   6  10        315.75        341.55         5.70 o                         
  -3   6  10         45.79         49.21         2.20 o                         
  -2   6  10        123.27        115.70         3.26 o                         
  -1   6  10         66.60         70.10         2.85 o                         
   0   6  10         71.34         79.23         2.98 o                         
   1   6  10          0.40         -0.04         1.76 o                         
   2   6  10          2.23          1.18         1.71 o                         
   3   6  10          4.87          3.97         2.01 o                         
   4   6  10         39.64         37.05         2.90 o                         
   5   6  10         86.88        101.88         3.90 o                         
   6   6  10         23.00         23.68         2.48 o                         
   7   6  10         41.18         49.13         2.63 o                         
   8   6  10         30.61         26.75         2.32 o                         
   9   6  10        107.74        139.35         6.23 o                         
 -10   7  10          8.57          4.51         3.23 o                         
  -9   7  10          0.25          1.69         2.29 o                         
  -8   7  10          0.19         -0.23         1.72 o                         
  -7   7  10          6.02          7.52         1.83 o                         
  -6   7  10         92.33         93.29         3.50 o                         
  -5   7  10          0.01         -0.09         2.03 o                         
  -4   7  10          1.27          4.08         2.39 o                         
  -3   7  10         86.01         95.24         3.76 o                         
  -2   7  10        124.85        125.94         4.11 o                         
  -1   7  10         26.29         26.71         2.78 o                         
   0   7  10         44.67         55.34         3.20 o                         
   1   7  10         53.68         53.69         3.99 o                         
   2   7  10          1.31          2.94         2.74 o                         
   3   7  10          0.21         -0.87         2.94 o                         
   4   7  10        189.16        220.69        12.88 o                         
 -21   1  11        120.58        140.86         6.87 o                         
 -20   1  11        101.62        112.36         7.52 o                         
 -19   1  11         32.09         38.37         2.81 o                         
 -18   1  11          3.39          2.07         1.04 o                         
 -17   1  11         97.04        111.98         2.80 o                         
 -16   1  11         10.90         11.56         1.22 o                         
 -15   1  11        171.96        178.02         3.37 o                         
 -14   1  11         47.93         43.44         1.59 o                         
 -13   1  11          2.16          2.42         0.84 o                         
 -12   1  11        113.38        123.03         2.85 o                         
 -11   1  11        180.83        192.53         3.05 o                         
 -10   1  11         49.37         51.34         1.14 o                         
  -9   1  11          3.54          2.18         0.48 o                         
  -8   1  11        147.17        143.40         2.36 o                         
  -7   1  11        504.09        535.81         5.47 o                         
  -6   1  11          2.82          1.64         0.42 o                         
  -5   1  11        717.59        738.56         7.06 o                         
  -4   1  11        177.71        170.91         1.87 o                         
  -3   1  11        235.46        259.64         2.65 o                         
  -2   1  11        244.04        277.57         2.49 o                         
  -1   1  11        268.61        231.83         2.22 o                         
   0   1  11          0.08          0.51         0.38 o                         
   1   1  11         38.63         48.35         1.26 o                         
   2   1  11        858.95        893.50         7.60 o                         
   3   1  11          7.34          3.44         0.62 o                         
   4   1  11        204.77        190.39         2.60 o                         
   5   1  11        576.78        525.89         5.98 o                         
   6   1  11        248.63        234.93         3.15 o                         
   7   1  11        185.29        197.95         2.87 o                         
   8   1  11        640.29        614.32         7.00 o                         
   9   1  11          2.80          4.13         0.98 o                         
  10   1  11          9.61         10.94         1.12 o                         
  11   1  11         47.95         51.37         1.75 o                         
  12   1  11         71.21         67.21         1.93 o                         
  13   1  11        116.13        112.34         3.06 o                         
  14   1  11         99.24        110.55         3.11 o                         
  15   1  11          4.74          5.02         2.52 o                         
 -21   2  11          8.02         10.31         3.44 o                         
 -20   2  11         67.23         65.44         4.61 o                         
 -19   2  11          3.74          2.28         2.08 o                         
 -18   2  11        192.88        210.15         5.02 o                         
 -17   2  11        218.57        227.17         4.65 o                         
 -16   2  11          2.13          3.20         0.95 o                         
 -15   2  11         65.78         70.90         1.85 o                         
 -14   2  11         38.70         39.50         1.53 o                         
 -13   2  11        281.32        284.30         4.12 o                         
 -12   2  11         26.64         21.87         1.04 o                         
 -11   2  11          1.85          2.80         0.67 o                         
 -10   2  11         41.29         43.61         1.22 o                         
  -9   2  11        424.03        414.29         5.02 o                         
  -8   2  11          7.28          5.36         0.66 o                         
  -7   2  11         43.67         52.19         1.15 o                         
  -6   2  11        842.06        850.17        10.29 o                         
  -5   2  11        328.42        329.64         3.47 o                         
  -4   2  11        212.81        209.45         2.40 o                         
  -3   2  11         81.87         73.34         1.72 o                         
  -2   2  11          0.18          0.28         0.43 o                         
  -1   2  11        279.41        254.98         2.67 o                         
   0   2  11        648.14        637.88         5.56 o                         
   1   2  11         11.87         10.12         0.61 o                         
   2   2  11        468.89        467.04         4.38 o                         
   3   2  11          0.98          2.40         0.69 o                         
   4   2  11        508.82        479.55         6.83 o                         
   5   2  11        943.17        869.99        10.04 o                         
   6   2  11        169.34        175.48         2.82 o                         
   7   2  11        121.38        108.79         2.25 o                         
   8   2  11         12.66          9.33         1.10 o                         
   9   2  11        340.80        303.94         4.57 o                         
  10   2  11         10.25         11.67         1.19 o                         
  11   2  11         12.51          9.99         1.27 o                         
  12   2  11          0.85          0.80         1.66 o                         
  13   2  11         89.81        101.78         3.23 o                         
  14   2  11        162.63        177.94         4.22 o                         
  15   2  11          0.34         -1.82         2.11 o                         
 -20   3  11          5.61          7.94         3.31 o                         
 -19   3  11          3.73          4.13         1.37 o                         
 -18   3  11         11.71          9.44         1.51 o                         
 -17   3  11         36.78         41.48         1.81 o                         
 -16   3  11        107.14        108.79         2.57 o                         
 -15   3  11        248.99        235.86         3.84 o                         
 -14   3  11          4.51          4.92         1.11 o                         
 -13   3  11         72.76         69.58         1.70 o                         
 -12   3  11          0.72          0.30         0.87 o                         
 -11   3  11         49.67         48.91         1.56 o                         
 -10   3  11        132.09        122.16         2.20 o                         
  -9   3  11         28.67         21.52         1.04 o                         
  -8   3  11        312.08        294.51         4.18 o                         
  -7   3  11        192.41        169.40         2.47 o                         
  -6   3  11       1259.89       1289.40        14.36 o                         
  -5   3  11        113.26        124.71         1.88 o                         
  -4   3  11        386.09        349.67         3.93 o                         
  -3   3  11         64.09         53.86         1.53 o                         
  -2   3  11          4.42          3.95         0.67 o                         
  -1   3  11         58.34         34.09         1.07 o                         
   0   3  11         27.16         21.32         0.98 o                         
   1   3  11        651.00        634.22         6.66 o                         
   2   3  11        110.73        105.08         1.81 o                         
   3   3  11        793.69        803.43         8.81 o                         
   4   3  11         38.11         23.14         1.28 o                         
   5   3  11        171.03        141.91         2.75 o                         
   6   3  11        589.60        564.33         6.99 o                         
   7   3  11          8.83         13.80         1.66 o                         
   8   3  11        542.27        530.86         6.70 o                         
   9   3  11        200.20        178.00         3.30 o                         
  10   3  11        137.18        124.71         2.83 o                         
  11   3  11         29.24         28.55         2.02 o                         
  12   3  11         40.99         37.62         2.30 o                         
  13   3  11          0.93          0.66         1.97 o                         
  14   3  11         21.98         17.91         4.84 o                         
 -19   4  11         62.26         72.93         3.38 o                         
 -18   4  11         83.83         72.32         3.20 o                         
 -17   4  11         89.43         86.35         3.01 o                         
 -16   4  11         84.41         89.19         2.84 o                         
 -15   4  11         18.72         21.02         1.41 o                         
 -14   4  11          6.46          3.60         1.42 o                         
 -13   4  11         36.16         38.92         1.74 o                         
 -12   4  11         42.96         39.69         1.68 o                         
 -11   4  11         53.45         52.43         2.18 o                         
 -10   4  11         30.81         26.36         1.56 o                         
  -9   4  11        388.21        363.74         5.13 o                         
  -8   4  11        228.05        224.24         4.16 o                         
  -7   4  11        612.47        593.53         8.86 o                         
  -6   4  11        288.71        269.13         3.72 o                         
  -5   4  11         50.74         40.96         1.51 o                         
  -4   4  11          0.33          0.18         0.94 o                         
  -3   4  11        838.34        854.36         9.35 o                         
  -2   4  11         88.98         75.16         1.92 o                         
  -1   4  11        111.70        106.84         2.19 o                         
   0   4  11        343.89        343.74         4.32 o                         
   1   4  11        742.40        718.08         8.03 o                         
   2   4  11          8.00          8.91         1.12 o                         
   3   4  11        338.74        331.41         4.27 o                         
   4   4  11        140.71        129.73         2.81 o                         
   5   4  11         81.98         69.13         2.31 o                         
   6   4  11          1.11          1.55         1.34 o                         
   7   4  11        414.48        407.03         6.33 o                         
   8   4  11        161.03        156.56         3.47 o                         
   9   4  11        105.89        113.59         3.08 o                         
  10   4  11          0.47         -0.12         1.45 o                         
  11   4  11          6.43          7.23         2.16 o                         
  12   4  11          0.44          1.03         2.31 o                         
 -17   5  11         81.42         90.98         4.42 o                         
 -16   5  11          8.18          6.11         2.00 o                         
 -15   5  11          5.10          5.57         1.61 o                         
 -14   5  11          1.66          3.02         1.49 o                         
 -13   5  11         31.05         37.41         1.92 o                         
 -12   5  11          0.16          0.06         1.32 o                         
 -11   5  11          9.79          7.72         1.40 o                         
 -10   5  11         11.17          9.72         1.39 o                         
  -9   5  11         27.18         25.11         1.70 o                         
  -8   5  11         19.57         13.25         1.22 o                         
  -7   5  11        146.76        139.32         2.76 o                         
  -6   5  11         25.41         22.18         1.40 o                         
  -5   5  11          0.80          0.37         1.16 o                         
  -4   5  11          4.57          5.00         1.22 o                         
  -3   5  11        313.25        291.74         4.53 o                         
  -2   5  11        716.33        687.72         8.92 o                         
  -1   5  11         90.67         82.64         2.46 o                         
   0   5  11        213.90        199.66         3.63 o                         
   1   5  11        107.42        105.41         3.39 o                         
   2   5  11          1.22          2.25         1.42 o                         
   3   5  11          0.02         -0.02         1.32 o                         
   4   5  11          9.75          7.41         1.86 o                         
   5   5  11          9.22          9.08         1.67 o                         
   6   5  11         19.57         27.09         2.00 o                         
   7   5  11         16.84         11.53         1.78 o                         
   8   5  11          1.21          0.18         1.76 o                         
   9   5  11         40.68         40.07         2.45 o                         
  10   5  11        211.20        244.41         6.16 o                         
 -14   6  11         30.45         35.30         4.51 o                         
 -13   6  11         71.18         74.01         3.17 o                         
 -12   6  11         27.12         25.97         2.23 o                         
 -11   6  11          0.60         -0.05         1.81 o                         
 -10   6  11          6.36          4.79         1.89 o                         
  -9   6  11         52.60         58.81         2.72 o                         
  -8   6  11          0.03          0.44         1.31 o                         
  -7   6  11         39.90         50.69         2.51 o                         
  -6   6  11        236.18        242.57         4.27 o                         
  -5   6  11          6.99          7.98         1.64 o                         
  -4   6  11         46.23         44.97         2.98 o                         
  -3   6  11        132.43        117.96         3.86 o                         
  -2   6  11        108.87        114.55         3.35 o                         
  -1   6  11         53.26         50.35         2.47 o                         
   0   6  11         74.92         64.03         2.95 o                         
   1   6  11         10.85         12.74         2.02 o                         
   2   6  11          7.65          8.03         1.99 o                         
   3   6  11        159.56        171.50         4.59 o                         
   4   6  11         30.91         28.58         3.22 o                         
   5   6  11         10.97         11.50         3.11 o                         
   6   6  11        208.13        237.41         6.08 o                         
   7   6  11         16.77         20.02         2.50 o                         
   8   6  11          7.67          7.42         3.46 o                         
  -9   7  11          1.09          2.50         2.87 o                         
  -8   7  11         84.85         96.89         3.24 o                         
  -7   7  11          8.65          9.87         1.98 o                         
  -6   7  11        235.70        251.65         5.20 o                         
  -5   7  11        123.04        130.11         4.06 o                         
  -4   7  11        149.11        165.59         4.86 o                         
  -3   7  11        102.98        119.22         5.89 o                         
  -2   7  11          0.44          1.40         2.33 o                         
  -1   7  11          2.78          1.07         2.51 o                         
   0   7  11         92.35        103.48         4.28 o                         
   1   7  11          4.41          2.08         2.77 o                         
   2   7  11          4.27          1.99         2.73 o                         
   3   7  11         53.34         59.02         6.66 o                         
 -22   0  12         52.55         77.73         4.72 o                         
 -21   0  12         61.68         69.14         4.29 o                         
 -20   0  12         88.01         93.27         4.14 o                         
 -19   0  12          2.84          2.58         1.92 o                         
 -18   0  12          4.39          5.71         1.72 o                         
 -17   0  12         73.90         75.03         3.31 o                         
 -16   0  12        100.92        102.74         3.64 o                         
 -15   0  12          7.08          5.02         1.50 o                         
 -14   0  12        158.89        169.40         6.66 o                         
 -13   0  12          0.29          0.43         1.15 o                         
 -12   0  12         11.06         19.35         1.52 o                         
 -11   0  12          3.39          2.04         1.05 o                         
 -10   0  12         15.10          8.70         1.05 o                         
  -9   0  12        129.03        130.25         3.25 o                         
  -8   0  12         64.95         83.97         2.51 o                         
  -7   0  12        584.49        600.07         8.67 o                         
  -6   0  12       1573.70       1682.00        25.98 o                         
  -5   0  12       5451.12       6136.30        83.39 o                         
  -4   0  12        308.67        310.58         5.47 o                         
  -3   0  12        628.71        677.50         8.20 o                         
  -2   0  12        505.14        629.18         7.67 o                         
  -1   0  12        409.31        447.74         5.61 o                         
   0   0  12         13.01         10.87         0.98 o                         
   1   0  12         98.22         96.08         1.80 o                         
   2   0  12          9.13          1.80         1.12 o                         
   3   0  12        900.48        881.12        12.71 o                         
   4   0  12       2043.13       2037.28        31.72 o                         
   5   0  12       2832.08       2658.27        41.12 o                         
   6   0  12        160.02        143.63         3.12 o                         
   7   0  12        111.80         99.49         3.58 o                         
   8   0  12        285.06        291.38         5.23 o                         
   9   0  12       2259.65       2181.31        34.19 o                         
  10   0  12         85.30         76.31         2.74 o                         
  11   0  12        169.58        146.05         3.65 o                         
  12   0  12         76.57         73.08         2.96 o                         
  13   0  12         27.03         31.28         2.28 o                         
  14   0  12        111.76        121.75         5.06 o                         
  15   0  12         87.25         85.73         5.61 o                         
 -21   1  12         71.68         73.43         5.15 o                         
 -20   1  12         38.49         33.41         2.49 o                         
 -19   1  12         35.27         35.26         2.29 o                         
 -18   1  12          1.70          1.59         1.23 o                         
 -17   1  12        152.18        153.86         4.03 o                         
 -16   1  12          2.28          2.51         0.96 o                         
 -15   1  12         12.09         13.29         1.12 o                         
 -14   1  12         12.39         11.48         1.14 o                         
 -13   1  12          1.52          0.50         1.04 o                         
 -12   1  12         20.71         16.68         1.09 o                         
 -11   1  12          0.13          0.86         0.78 o                         
 -10   1  12         21.54         22.63         0.85 o                         
  -9   1  12         11.02          8.79         0.61 o                         
  -8   1  12         28.90         25.16         0.88 o                         
  -7   1  12        690.55        684.51         6.92 o                         
  -6   1  12         37.97         34.25         0.92 o                         
  -5   1  12        235.12        191.63         2.40 o                         
  -4   1  12          0.72          3.72         0.48 o                         
  -3   1  12         52.71         42.25         1.01 o                         
  -2   1  12        321.78        318.50         3.08 o                         
  -1   1  12        123.24        109.82         1.41 o                         
   0   1  12          3.31          1.53         0.46 o                         
   1   1  12          1.16          1.71         0.48 o                         
   2   1  12          1.77          5.25         0.59 o                         
   3   1  12        410.69        390.72         4.37 o                         
   4   1  12        631.49        636.39         7.06 o                         
   5   1  12        412.77        379.73         4.57 o                         
   6   1  12         90.73         79.96         1.78 o                         
   7   1  12        142.38        139.28         2.40 o                         
   8   1  12        164.73        146.73         2.53 o                         
   9   1  12        281.37        279.47         4.78 o                         
  10   1  12         32.43         32.62         1.67 o                         
  11   1  12        122.52        114.96         2.48 o                         
  12   1  12        152.40        159.58         2.95 o                         
  13   1  12         27.46         23.63         1.98 o                         
  14   1  12         59.51         71.95         2.70 o                         
  15   1  12         44.76         50.44         7.28 o                         
 -21   2  12          3.33          0.86         4.29 o                         
 -20   2  12         50.13         58.63         3.56 o                         
 -19   2  12          8.02          3.51         2.11 o                         
 -18   2  12          6.24          5.89         1.32 o                         
 -17   2  12         17.41         17.56         1.27 o                         
 -16   2  12         39.59         44.54         1.70 o                         
 -15   2  12          0.84          0.95         0.96 o                         
 -14   2  12         16.68         19.26         1.17 o                         
 -13   2  12         14.98         13.23         1.08 o                         
 -12   2  12         15.39         14.29         0.80 o                         
 -11   2  12          4.56          3.36         0.68 o                         
 -10   2  12         11.00          9.83         0.83 o                         
  -9   2  12          4.00          4.45         0.72 o                         
  -8   2  12         20.55         21.40         0.77 o                         
  -7   2  12         75.60         53.06         1.13 o                         
  -6   2  12        290.04        287.12         3.48 o                         
  -5   2  12        110.70        114.00         1.85 o                         
  -4   2  12        123.22        119.72         1.81 o                         
  -3   2  12          0.01          0.30         0.61 o                         
  -2   2  12        168.68        139.79         1.96 o                         
  -1   2  12         17.98         18.20         0.76 o                         
   0   2  12        188.00        192.63         3.11 o                         
   1   2  12         11.54         15.35         0.94 o                         
   2   2  12       1955.29       1946.05        19.17 o                         
   3   2  12         53.29         49.28         1.46 o                         
   4   2  12         15.50         21.09         1.18 o                         
   5   2  12         32.65         23.60         1.23 o                         
   6   2  12         35.47         43.39         1.57 o                         
   7   2  12        112.85        104.80         2.26 o                         
   8   2  12          1.80          2.50         1.08 o                         
   9   2  12          0.57          0.53         1.10 o                         
  10   2  12          5.52          3.96         1.20 o                         
  11   2  12         31.25         34.68         2.02 o                         
  12   2  12          4.92          4.89         1.77 o                         
  13   2  12          2.38          2.83         1.84 o                         
  14   2  12        118.89        139.77         4.07 o                         
 -20   3  12         26.23         24.29         4.12 o                         
 -19   3  12          2.87          4.73         1.60 o                         
 -18   3  12        116.38        116.56         3.33 o                         
 -17   3  12        154.71        164.98         3.53 o                         
 -16   3  12        176.33        166.00         3.41 o                         
 -15   3  12          3.86          3.28         1.13 o                         
 -14   3  12          0.01         -0.01         0.83 o                         
 -13   3  12        147.96        155.57         2.58 o                         
 -12   3  12         14.73         19.28         1.23 o                         
 -11   3  12         60.08         58.60         1.80 o                         
 -10   3  12         11.14         12.19         1.01 o                         
  -9   3  12        273.74        278.68         3.78 o                         
  -8   3  12       1534.58       1579.11        16.50 o                         
  -7   3  12        983.68        965.69        10.98 o                         
  -6   3  12        130.91        131.72         2.18 o                         
  -5   3  12        309.00        329.06         3.97 o                         
  -4   3  12         15.90         23.30         1.01 o                         
  -3   3  12        132.93        124.56         1.92 o                         
  -2   3  12        328.77        313.81         4.20 o                         
  -1   3  12          8.35          6.51         0.79 o                         
   0   3  12         21.31         16.72         1.00 o                         
   1   3  12        215.97        193.60         2.71 o                         
   2   3  12        182.91        167.40         2.58 o                         
   3   3  12        434.63        439.69         5.97 o                         
   4   3  12         44.03         37.37         1.68 o                         
   5   3  12        214.18        248.69         4.00 o                         
   6   3  12        658.03        620.99         8.18 o                         
   7   3  12          4.88          7.87         1.32 o                         
   8   3  12         75.91         72.74         2.37 o                         
   9   3  12         22.17         27.65         1.78 o                         
  10   3  12          0.70          0.35         1.41 o                         
  11   3  12          1.54          0.63         1.94 o                         
  12   3  12         18.00         20.64         2.37 o                         
  13   3  12          0.80         -1.29         2.34 o                         
 -19   4  12         25.98         31.20         2.74 o                         
 -18   4  12          4.00          2.21         1.91 o                         
 -17   4  12         25.37         26.75         2.08 o                         
 -16   4  12         76.39         69.55         2.80 o                         
 -15   4  12        245.06        259.67         4.42 o                         
 -14   4  12         13.61          9.60         1.28 o                         
 -13   4  12          3.34          2.66         1.14 o                         
 -12   4  12         38.55         37.78         1.70 o                         
 -11   4  12        177.99        197.81         3.44 o                         
 -10   4  12        104.18        111.55         2.49 o                         
  -9   4  12        511.87        510.62         6.82 o                         
  -8   4  12         43.50         36.93         1.58 o                         
  -7   4  12         62.32         55.84         1.70 o                         
  -6   4  12        159.30        160.20         2.64 o                         
  -5   4  12          0.75          0.74         1.01 o                         
  -4   4  12          3.36          5.36         0.98 o                         
  -3   4  12        380.02        349.44         4.35 o                         
  -2   4  12        302.71        305.59         4.14 o                         
  -1   4  12        123.38        119.07         2.38 o                         
   0   4  12        910.85        911.40        10.66 o                         
   1   4  12         56.10         53.27         1.88 o                         
   2   4  12         75.53         64.41         2.17 o                         
   3   4  12        401.14        381.71         5.95 o                         
   4   4  12         32.06         24.75         1.64 o                         
   5   4  12         18.95         15.90         1.54 o                         
   6   4  12        203.43        195.70         3.71 o                         
   7   4  12          0.02         -0.04         1.44 o                         
   8   4  12         11.67         11.91         1.68 o                         
   9   4  12        254.08        238.03         4.59 o                         
  10   4  12         13.18         13.41         1.85 o                         
  11   4  12         27.04         28.64         2.70 o                         
  12   4  12         43.80         33.73         4.68 o                         
 -17   5  12          6.11         11.24         3.47 o                         
 -16   5  12         15.43         18.27         1.85 o                         
 -15   5  12         92.31        108.45         4.07 o                         
 -14   5  12         13.41         10.67         1.68 o                         
 -13   5  12         24.62         19.58         1.68 o                         
 -12   5  12         19.22         17.97         1.68 o                         
 -11   5  12         32.66         35.32         1.84 o                         
 -10   5  12         16.04         13.39         1.53 o                         
  -9   5  12         44.38         34.99         1.94 o                         
  -8   5  12        260.83        272.10         4.25 o                         
  -7   5  12         64.31         66.16         2.18 o                         
  -6   5  12        240.40        235.42         3.90 o                         
  -5   5  12          7.87         10.93         1.33 o                         
  -4   5  12          4.88          2.99         1.24 o                         
  -3   5  12        262.15        288.36         4.57 o                         
  -2   5  12         28.75         28.79         1.72 o                         
  -1   5  12          0.15          0.64         1.47 o                         
   0   5  12          3.27          2.17         1.41 o                         
   1   5  12          3.76          3.41         1.57 o                         
   2   5  12         66.66         68.14         2.80 o                         
   3   5  12         49.20         42.03         2.47 o                         
   4   5  12          4.39          3.10         1.93 o                         
   5   5  12          4.29          2.37         1.77 o                         
   6   5  12         62.12         65.18         3.10 o                         
   7   5  12         17.01         20.85         2.25 o                         
   8   5  12          3.59          5.94         2.07 o                         
   9   5  12          0.32          2.38         2.00 o                         
  10   5  12         25.11         28.79         2.69 o                         
 -14   6  12          0.60         -1.29         5.31 o                         
 -13   6  12          0.01          0.76         2.04 o                         
 -12   6  12          6.36          8.19         2.15 o                         
 -11   6  12         35.66         32.41         2.33 o                         
 -10   6  12         18.62         14.21         2.08 o                         
  -9   6  12        318.64        366.93         6.29 o                         
  -8   6  12          1.45          1.62         1.39 o                         
  -7   6  12        147.61        150.31         3.37 o                         
  -6   6  12         26.93         28.80         1.87 o                         
  -5   6  12        114.74        129.35         3.44 o                         
  -4   6  12         96.66         91.34         3.16 o                         
  -3   6  12          0.38          1.81         1.68 o                         
  -2   6  12          0.25          0.14         1.78 o                         
  -1   6  12          3.32          4.50         1.82 o                         
   0   6  12         20.18         25.31         2.13 o                         
   1   6  12         38.72         38.09         3.47 o                         
   2   6  12         39.82         34.67         2.54 o                         
   3   6  12          5.07          3.75         2.57 o                         
   4   6  12         47.54         65.36         4.51 o                         
   5   6  12         41.22         42.95         3.75 o                         
   6   6  12          1.16          2.37         3.02 o                         
   7   6  12          2.29          1.43         3.45 o                         
  -9   7  12          5.01          3.12         4.47 o                         
  -8   7  12         29.05         38.00         2.66 o                         
  -7   7  12         97.19         99.63         3.47 o                         
  -6   7  12         82.50         84.05         3.51 o                         
  -5   7  12          0.03         -0.16         2.55 o                         
  -4   7  12          0.40          0.62         2.53 o                         
  -3   7  12         28.31         42.04         2.88 o                         
  -2   7  12          1.37          1.28         2.51 o                         
  -1   7  12          0.96          0.93         2.60 o                         
   0   7  12          1.85          1.72         2.91 o                         
   1   7  12         16.20         24.95         3.41 o                         
   2   7  12          5.47          4.70         4.52 o                         
 -21   1  13         49.84         56.72         4.36 o                         
 -20   1  13          0.41          0.98         1.51 o                         
 -19   1  13          6.15          4.75         1.32 o                         
 -18   1  13          2.12          3.53         1.23 o                         
 -17   1  13         39.96         41.81         1.94 o                         
 -16   1  13          8.50          6.61         1.25 o                         
 -15   1  13          4.36          4.41         1.06 o                         
 -14   1  13          0.05          0.90         0.90 o                         
 -13   1  13         94.02        100.39         2.42 o                         
 -12   1  13         49.07         45.81         1.65 o                         
 -11   1  13          1.13          1.31         0.79 o                         
 -10   1  13        117.63        120.79         2.08 o                         
  -9   1  13        169.19        176.86         2.71 o                         
  -8   1  13         18.97         15.91         1.02 o                         
  -7   1  13         15.16         14.11         0.71 o                         
  -6   1  13        190.92        203.20         3.11 o                         
  -5   1  13        214.94        180.81         3.22 o                         
  -4   1  13         62.87         65.91         1.36 o                         
  -3   1  13        323.27        344.47         3.49 o                         
  -2   1  13         20.10         17.07         0.66 o                         
  -1   1  13        331.20        319.09         3.15 o                         
   0   1  13        166.82        166.26         1.78 o                         
   1   1  13          0.09          0.17         0.59 o                         
   2   1  13        113.45        100.75         1.79 o                         
   3   1  13        431.87        440.01         4.90 o                         
   4   1  13        317.38        268.67         3.51 o                         
   5   1  13         60.40         49.59         1.57 o                         
   6   1  13        329.77        326.33         4.20 o                         
   7   1  13         24.79         18.90         1.40 o                         
   8   1  13         19.19         12.40         1.22 o                         
   9   1  13        120.46        117.06         2.47 o                         
  10   1  13          6.78          5.56         1.23 o                         
  11   1  13         19.52         17.20         1.44 o                         
  12   1  13         38.34         44.42         1.90 o                         
  13   1  13          0.41         -0.32         1.84 o                         
  14   1  13         37.72         42.38         2.62 o                         
 -21   2  13         27.54         26.98         5.67 o                         
 -20   2  13          0.03         -0.93         2.19 o                         
 -19   2  13         27.92         32.01         1.99 o                         
 -18   2  13          0.31          0.40         1.26 o                         
 -17   2  13         16.10         15.67         1.42 o                         
 -16   2  13         31.06         26.66         1.95 o                         
 -15   2  13         37.87         39.67         1.75 o                         
 -14   2  13          0.87          1.41         1.06 o                         
 -13   2  13          0.61          0.40         1.04 o                         
 -12   2  13          1.54          2.23         0.79 o                         
 -11   2  13        440.55        430.54         5.68 o                         
 -10   2  13          5.62          6.77         0.86 o                         
  -9   2  13        999.00        982.79        11.10 o                         
  -8   2  13        155.54        148.07         2.13 o                         
  -7   2  13          0.13          0.27         0.61 o                         
  -6   2  13          2.64          4.79         0.67 o                         
  -5   2  13        348.96        362.68         4.03 o                         
  -4   2  13          0.46          0.80         0.60 o                         
  -3   2  13         27.69         25.25         1.22 o                         
  -2   2  13         50.84         41.22         1.15 o                         
  -1   2  13        115.72         94.57         1.51 o                         
   0   2  13       1091.76       1096.16        10.53 o                         
   1   2  13          0.07          0.80         0.75 o                         
   2   2  13       1317.38       1238.18        13.99 o                         
   3   2  13        428.36        420.52         5.35 o                         
   4   2  13          1.30          0.98         1.06 o                         
   5   2  13         32.88         28.48         1.72 o                         
   6   2  13          6.30          6.83         1.12 o                         
   7   2  13         16.64         14.25         1.27 o                         
   8   2  13         99.88         86.63         2.30 o                         
   9   2  13        103.55        105.59         2.57 o                         
  10   2  13         24.19         28.53         2.03 o                         
  11   2  13         13.58         12.39         1.52 o                         
  12   2  13        110.52        108.91         2.82 o                         
  13   2  13         13.07         14.07         2.15 o                         
 -20   3  13         16.19         17.91         2.17 o                         
 -19   3  13          8.12          8.23         1.76 o                         
 -18   3  13         61.21         68.68         2.60 o                         
 -17   3  13          1.95          2.17         1.44 o                         
 -16   3  13          3.35          0.48         1.37 o                         
 -15   3  13          5.40          3.81         1.35 o                         
 -14   3  13         37.89         35.93         1.59 o                         
 -13   3  13         70.29         67.47         1.89 o                         
 -12   3  13        245.06        235.33         3.83 o                         
 -11   3  13          6.38          5.65         1.01 o                         
 -10   3  13         70.95         83.23         2.15 o                         
  -9   3  13         59.07         52.33         1.74 o                         
  -8   3  13        242.85        213.37         2.88 o                         
  -7   3  13        155.31        160.91         4.02 o                         
  -6   3  13       1003.56        886.82        10.15 o                         
  -5   3  13        390.02        369.54         5.49 o                         
  -4   3  13         36.89         32.13         1.19 o                         
  -3   3  13          0.01          0.80         0.78 o                         
  -2   3  13       1417.75       1432.93        15.09 o                         
  -1   3  13          0.52          1.14         0.84 o                         
   0   3  13        656.79        568.17         7.45 o                         
   1   3  13         89.42         69.41         2.00 o                         
   2   3  13        295.12        284.89         5.20 o                         
   3   3  13       2050.46       1999.12        23.74 o                         
   4   3  13        898.89        804.79        11.04 o                         
   5   3  13         13.23         22.28         1.55 o                         
   6   3  13        385.24        356.34         6.60 o                         
   7   3  13         96.97         91.86         2.60 o                         
   8   3  13        104.69         88.44         2.58 o                         
   9   3  13         97.26        101.47         3.19 o                         
  10   3  13         11.12         13.16         1.71 o                         
  11   3  13        123.15        130.69         3.40 o                         
  12   3  13          6.66          7.74         2.42 o                         
 -18   4  13          0.09         -0.12         1.89 o                         
 -17   4  13          2.93          3.11         1.80 o                         
 -16   4  13         33.31         27.20         2.85 o                         
 -15   4  13          9.87         10.14         1.58 o                         
 -14   4  13          5.90          2.61         1.20 o                         
 -13   4  13        110.36        112.26         3.01 o                         
 -12   4  13         12.52         14.83         1.38 o                         
 -11   4  13          0.22          1.60         1.16 o                         
 -10   4  13         82.23         81.62         2.26 o                         
  -9   4  13         41.91         37.24         1.81 o                         
  -8   4  13         79.35         73.89         1.87 o                         
  -7   4  13         86.75         88.77         2.01 o                         
  -6   4  13        264.58        245.57         5.46 o                         
  -5   4  13        309.58        296.70         5.96 o                         
  -4   4  13        260.92        220.23         3.58 o                         
  -3   4  13         12.68         13.37         1.09 o                         
  -2   4  13        178.22        168.28         2.72 o                         
  -1   4  13        151.95        147.96         2.76 o                         
   0   4  13        150.11        135.26         2.84 o                         
   1   4  13        167.26        162.95         3.44 o                         
   2   4  13        183.80        157.14         3.07 o                         
   3   4  13        166.22        150.77         3.40 o                         
   4   4  13          8.32         10.05         1.57 o                         
   5   4  13        307.39        291.06         6.57 o                         
   6   4  13          7.69         11.37         1.72 o                         
   7   4  13          0.04          0.97         1.72 o                         
   8   4  13         53.21         46.07         3.15 o                         
   9   4  13         18.93         13.94         2.10 o                         
  10   4  13          2.57          2.73         1.92 o                         
  11   4  13         24.81         19.96         3.96 o                         
 -16   5  13         11.21         11.68         1.93 o                         
 -15   5  13         15.16         13.32         2.17 o                         
 -14   5  13          8.27          7.08         1.61 o                         
 -13   5  13          1.11          2.19         1.48 o                         
 -12   5  13         46.52         46.54         2.11 o                         
 -11   5  13         53.16         57.19         2.33 o                         
 -10   5  13          2.79          3.35         1.48 o                         
  -9   5  13         35.88         38.45         1.98 o                         
  -8   5  13          4.17          2.67         1.23 o                         
  -7   5  13          1.82          2.07         1.22 o                         
  -6   5  13         37.66         37.74         1.85 o                         
  -5   5  13          4.36          5.40         1.29 o                         
  -4   5  13        298.66        296.56         4.73 o                         
  -3   5  13        218.00        222.96         3.94 o                         
  -2   5  13          1.49          2.15         1.40 o                         
  -1   5  13        355.39        346.74         5.71 o                         
   0   5  13         98.86         98.27         2.81 o                         
   1   5  13          0.02          0.21         1.62 o                         
   2   5  13          0.09          1.50         1.69 o                         
   3   5  13         11.15          9.08         2.08 o                         
   4   5  13          3.66          4.38         2.45 o                         
   5   5  13         34.26         37.01         2.75 o                         
   6   5  13         43.77         49.21         2.65 o                         
   7   5  13         50.86         61.40         3.08 o                         
   8   5  13         63.10         59.35         3.14 o                         
   9   5  13          0.23         -0.31         2.38 o                         
 -13   6  13         19.09         18.40         3.27 o                         
 -12   6  13         18.97         23.25         2.36 o                         
 -11   6  13          1.80         -0.14         1.97 o                         
 -10   6  13         10.39          9.84         2.10 o                         
  -9   6  13          3.27          4.61         1.93 o                         
  -8   6  13         50.09         60.93         2.46 o                         
  -7   6  13         10.92          6.93         1.62 o                         
  -6   6  13        405.60        432.36         6.69 o                         
  -5   6  13         42.51         38.05         2.27 o                         
  -4   6  13        100.06         97.99         3.30 o                         
  -3   6  13          1.51          2.59         1.92 o                         
  -2   6  13         20.07         21.84         2.22 o                         
  -1   6  13          8.84          7.15         1.98 o                         
   0   6  13         32.28         27.06         2.50 o                         
   1   6  13         36.48         35.78         2.78 o                         
   2   6  13        201.42        218.36         6.94 o                         
   3   6  13          1.66         -0.16         3.01 o                         
   4   6  13          2.83          4.68         3.21 o                         
   5   6  13          0.08         -0.06         3.26 o                         
   6   6  13        103.04        111.22        11.59 o                         
  -7   7  13         65.70         78.10         5.06 o                         
  -6   7  13         86.67        106.80         5.24 o                         
  -5   7  13         29.57         26.32         3.88 o                         
  -4   7  13         24.79         19.23         3.62 o                         
  -3   7  13          4.54          4.40         2.97 o                         
  -2   7  13          0.61          2.19         2.63 o                         
  -1   7  13        105.09        110.35         4.90 o                         
   0   7  13         12.51          8.72         3.57 o                         
 -21   0  14         38.46         51.47         3.75 o                         
 -20   0  14        122.22        151.83        12.67 o                         
 -19   0  14          0.01         -0.86         1.95 o                         
 -18   0  14          4.96          4.72         1.92 o                         
 -17   0  14         63.98         74.65         5.58 o                         
 -16   0  14          5.07          5.48         1.93 o                         
 -15   0  14         13.01         14.44         1.88 o                         
 -14   0  14          7.30         10.50         1.82 o                         
 -13   0  14         25.33         21.04         1.88 o                         
 -12   0  14        215.01        190.64         5.17 o                         
 -11   0  14        361.36        365.33         7.41 o                         
 -10   0  14        352.48        374.63         6.33 o                         
  -9   0  14         93.29         90.67         2.73 o                         
  -8   0  14        668.72        652.13        10.67 o                         
  -7   0  14       1801.75       1872.77        28.98 o                         
  -6   0  14        142.38        150.26         6.14 o                         
  -5   0  14         69.05         61.64         2.00 o                         
  -4   0  14         85.53         83.94         3.22 o                         
  -3   0  14          1.72          0.55         0.81 o                         
  -2   0  14         75.44         47.48         1.66 o                         
  -1   0  14       3116.71       3264.25        44.82 o                         
   0   0  14       5068.70       4942.79        57.06 o                         
   1   0  14       2257.13       2267.07        31.46 o                         
   2   0  14        315.25        380.52         6.14 o                         
   3   0  14       1903.98       1816.44        28.50 o                         
   4   0  14       1444.74       1492.29        21.16 o                         
   5   0  14       3435.42       3265.96        45.13 o                         
   6   0  14         71.21         65.79         2.59 o                         
   7   0  14        551.98        473.99         8.25 o                         
   8   0  14        371.24        346.67         6.73 o                         
   9   0  14        159.65        176.10         4.12 o                         
  10   0  14        325.15        339.27         6.26 o                         
  11   0  14         99.92        106.14         3.67 o                         
  12   0  14          7.57          4.54         2.09 o                         
  13   0  14         51.25         57.02         5.60 o                         
 -21   1  14         11.43          9.63         1.73 o                         
 -20   1  14         10.18         14.00         1.76 o                         
 -19   1  14          7.13         10.90         1.50 o                         
 -18   1  14         84.76         98.82         3.33 o                         
 -17   1  14         17.43         16.97         1.48 o                         
 -16   1  14         19.35         19.06         1.46 o                         
 -15   1  14         31.02         27.10         1.71 o                         
 -14   1  14         98.94        103.09         2.53 o                         
 -13   1  14         22.37         17.99         1.26 o                         
 -12   1  14         26.26         22.99         1.48 o                         
 -11   1  14         14.24         16.43         0.98 o                         
 -10   1  14        169.12        167.04         2.64 o                         
  -9   1  14        231.04        250.06         3.03 o                         
  -8   1  14         52.50         48.12         1.24 o                         
  -7   1  14         85.09         86.26         1.62 o                         
  -6   1  14        159.02        157.52         2.33 o                         
  -5   1  14         31.34         28.03         1.10 o                         
  -4   1  14        269.27        256.95         3.96 o                         
  -3   1  14        429.98        411.83         4.50 o                         
  -2   1  14        447.52        399.55         4.01 o                         
  -1   1  14        648.60        652.71         6.47 o                         
   0   1  14         16.48         20.99         0.85 o                         
   1   1  14        386.40        334.90         4.72 o                         
   2   1  14         99.37         98.10         2.57 o                         
   3   1  14         27.92         29.28         1.39 o                         
   4   1  14         11.72         23.07         1.25 o                         
   5   1  14        255.58        209.59         3.11 o                         
   6   1  14        107.29         99.00         2.17 o                         
   7   1  14          4.25          4.84         1.17 o                         
   8   1  14        323.38        304.33         4.22 o                         
   9   1  14          1.73          2.87         1.26 o                         
  10   1  14         26.50         20.50         1.53 o                         
  11   1  14         40.65         31.61         1.74 o                         
  12   1  14         25.39         20.69         1.68 o                         
  13   1  14          0.22         -0.39         1.61 o                         
 -21   2  14         99.33        120.24         8.91 o                         
 -20   2  14         11.71         13.00         2.46 o                         
 -19   2  14         13.71         14.96         1.60 o                         
 -18   2  14          0.02          0.36         1.27 o                         
 -17   2  14         70.60         76.66         3.55 o                         
 -16   2  14         10.76         10.17         1.31 o                         
 -15   2  14          2.86          3.94         1.11 o                         
 -14   2  14          5.81          5.77         1.13 o                         
 -13   2  14          0.00          0.82         1.05 o                         
 -12   2  14        157.98        155.22         2.64 o                         
 -11   2  14        258.23        247.99         3.66 o                         
 -10   2  14          3.86          1.58         0.81 o                         
  -9   2  14         29.19         30.78         1.36 o                         
  -8   2  14          6.50          8.92         0.83 o                         
  -7   2  14        127.45        115.23         1.91 o                         
  -6   2  14         58.77         58.90         1.42 o                         
  -5   2  14         61.28         55.42         1.31 o                         
  -4   2  14        179.26        150.82         2.18 o                         
  -3   2  14         78.89         67.22         1.35 o                         
  -2   2  14        333.35        306.71         3.59 o                         
  -1   2  14        746.93        747.47         8.19 o                         
   0   2  14         16.34         13.43         0.95 o                         
   1   2  14        374.11        353.19         4.98 o                         
   2   2  14        121.09        107.02         2.43 o                         
   3   2  14        184.31        176.85         3.65 o                         
   4   2  14         18.24         10.61         1.37 o                         
   5   2  14        342.90        343.25         5.09 o                         
   6   2  14          3.37          3.96         1.29 o                         
   7   2  14         21.20         21.54         1.55 o                         
   8   2  14          5.44          4.94         1.37 o                         
   9   2  14          3.06          4.62         1.42 o                         
  10   2  14         43.84         52.52         2.12 o                         
  11   2  14          9.48          7.15         1.55 o                         
  12   2  14         10.96         10.75         1.66 o                         
  13   2  14         67.64         68.71         9.88 o                         
 -20   3  14          2.92          3.39         2.16 o                         
 -19   3  14          2.05          2.28         1.80 o                         
 -18   3  14         62.67         66.08         2.66 o                         
 -17   3  14         22.56         17.39         1.70 o                         
 -16   3  14          3.35          3.01         1.41 o                         
 -15   3  14         48.58         52.89         2.18 o                         
 -14   3  14          4.97          6.37         1.05 o                         
 -13   3  14         59.40         62.20         1.83 o                         
 -12   3  14        258.00        249.12         3.88 o                         
 -11   3  14        327.45        322.41         4.68 o                         
 -10   3  14          1.54          0.00         0.98 o                         
  -9   3  14         19.56         16.69         1.26 o                         
  -8   3  14          5.74          7.58         0.93 o                         
  -7   3  14        633.04        568.02         6.81 o                         
  -6   3  14        122.89        115.04         2.72 o                         
  -5   3  14          4.14          2.85         0.86 o                         
  -4   3  14        276.81        273.16         3.56 o                         
  -3   3  14         19.97         18.32         1.08 o                         
  -2   3  14         22.68         27.67         1.92 o                         
  -1   3  14          1.56          0.28         0.95 o                         
   0   3  14          3.94          3.07         1.26 o                         
   1   3  14         52.91         59.88         2.12 o                         
   2   3  14        453.42        417.81         5.86 o                         
   3   3  14         27.14         19.19         1.54 o                         
   4   3  14         51.57         50.61         2.23 o                         
   5   3  14        112.88        115.16         3.03 o                         
   6   3  14         39.89         33.99         1.93 o                         
   7   3  14         59.17         60.38         2.61 o                         
   8   3  14          1.17          1.93         1.52 o                         
   9   3  14         14.91         12.37         1.88 o                         
  10   3  14        124.07        145.59         3.78 o                         
  11   3  14         45.23         51.07         2.81 o                         
  12   3  14         15.75         11.59         8.16 o                         
 -18   4  14          8.41         10.64         2.15 o                         
 -17   4  14          0.30         -0.15         1.87 o                         
 -16   4  14         13.13         16.78         2.01 o                         
 -15   4  14         12.94         16.15         1.54 o                         
 -14   4  14         53.15         59.61         3.87 o                         
 -13   4  14        115.11        112.96         2.87 o                         
 -12   4  14        145.79        137.43         3.46 o                         
 -11   4  14        266.12        294.41         4.55 o                         
 -10   4  14         18.29         18.53         1.46 o                         
  -9   4  14         79.00         78.39         2.26 o                         
  -8   4  14         12.44          8.89         1.10 o                         
  -7   4  14          0.78          1.38         1.06 o                         
  -6   4  14        127.94        124.79         2.62 o                         
  -5   4  14          0.64          0.77         1.11 o                         
  -4   4  14        431.95        385.08         5.44 o                         
  -3   4  14          6.09          3.78         1.13 o                         
  -2   4  14         23.90         19.70         1.37 o                         
  -1   4  14        111.05         96.67         2.47 o                         
   0   4  14         73.84         65.45         2.50 o                         
   1   4  14          1.39         -0.14         1.40 o                         
   2   4  14         63.85         63.64         3.31 o                         
   3   4  14         29.85         33.87         2.58 o                         
   4   4  14         59.31         49.30         2.31 o                         
   5   4  14        211.46        184.58         3.97 o                         
   6   4  14         19.82         15.42         1.90 o                         
   7   4  14         19.36         23.94         2.21 o                         
   8   4  14        114.94        117.70         3.80 o                         
   9   4  14          4.18          2.08         2.03 o                         
  10   4  14          0.38         -0.37         2.12 o                         
 -16   5  14         11.23          8.05         2.21 o                         
 -15   5  14          7.57          6.53         1.81 o                         
 -14   5  14          0.43          1.02         2.03 o                         
 -13   5  14        263.76        292.11         5.97 o                         
 -12   5  14          0.31          1.01         1.53 o                         
 -11   5  14         25.91         30.96         2.09 o                         
 -10   5  14        120.19        102.20         3.11 o                         
  -9   5  14         41.92         43.86         2.40 o                         
  -8   5  14          0.07         -0.15         1.26 o                         
  -7   5  14         62.71         57.70         2.31 o                         
  -6   5  14        121.36        122.95         2.85 o                         
  -5   5  14         24.85         29.55         1.73 o                         
  -4   5  14         88.05         93.00         2.65 o                         
  -3   5  14        132.43        140.63         3.14 o                         
  -2   5  14         58.05         53.10         2.43 o                         
  -1   5  14          7.48          4.17         1.61 o                         
   0   5  14         11.71         14.08         1.89 o                         
   1   5  14         13.89         13.74         1.96 o                         
   2   5  14         33.63         27.47         2.43 o                         
   3   5  14         12.82          9.79         2.47 o                         
   4   5  14          0.17          0.43         2.50 o                         
   5   5  14         34.24         33.22         4.39 o                         
   6   5  14          0.98          0.08         2.47 o                         
   7   5  14         33.80         33.99         2.72 o                         
   8   5  14         11.91         16.92         3.36 o                         
 -13   6  14         12.98         13.74         7.73 o                         
 -12   6  14          0.29          0.40         2.18 o                         
 -11   6  14          5.39          5.76         2.17 o                         
 -10   6  14         82.68         80.78         3.44 o                         
  -9   6  14        140.67        151.07         4.10 o                         
  -8   6  14        159.10        173.56         3.88 o                         
  -7   6  14         49.73         52.61         2.41 o                         
  -6   6  14         28.54         23.15         1.95 o                         
  -5   6  14          8.33          5.84         1.97 o                         
  -4   6  14          6.74          6.47         2.09 o                         
  -3   6  14         25.39         24.08         2.58 o                         
  -2   6  14         24.60         21.19         2.27 o                         
  -1   6  14          8.62         10.51         2.36 o                         
   0   6  14          0.26         -0.39         2.23 o                         
   1   6  14          6.24          6.82         2.55 o                         
   2   6  14          9.52          8.47         3.22 o                         
   3   6  14          1.69          1.85         3.27 o                         
   4   6  14          0.92          0.74         3.38 o                         
   5   6  14          5.21          7.30         7.30 o                         
 -21   1  15         37.91         35.83         2.18 o                         
 -20   1  15         14.31         16.09         2.01 o                         
 -19   1  15          0.13          0.78         1.61 o                         
 -18   1  15         17.24         17.06         1.72 o                         
 -17   1  15          1.66          2.08         1.36 o                         
 -16   1  15          0.32         -0.46         1.19 o                         
 -15   1  15         93.12        100.22         2.80 o                         
 -14   1  15          3.18          3.67         1.26 o                         
 -13   1  15         48.34         46.91         1.96 o                         
 -12   1  15        222.37        208.43         3.89 o                         
 -11   1  15          9.14          7.71         0.97 o                         
 -10   1  15        417.11        417.60         5.50 o                         
  -9   1  15        283.41        300.47         3.85 o                         
  -8   1  15         99.17        104.70         1.85 o                         
  -7   1  15         15.67         18.00         1.22 o                         
  -6   1  15          0.39          0.38         0.68 o                         
  -5   1  15        941.82        919.46        10.45 o                         
  -4   1  15         77.87         72.32         1.61 o                         
  -3   1  15        234.19        233.46         2.92 o                         
  -2   1  15        895.59        875.06         8.96 o                         
  -1   1  15          0.13          1.34         0.80 o                         
   0   1  15        292.05        238.59         5.05 o                         
   1   1  15        367.38        383.25         6.05 o                         
   2   1  15        271.94        239.07         3.77 o                         
   3   1  15          0.32         -0.72         1.18 o                         
   4   1  15        468.27        388.37         5.98 o                         
   5   1  15         21.11         24.51         1.62 o                         
   6   1  15         17.68         14.35         1.29 o                         
   7   1  15         31.04         31.42         1.76 o                         
   8   1  15          0.74          1.26         1.24 o                         
   9   1  15         17.69         16.23         1.60 o                         
  10   1  15         87.87         86.87         2.57 o                         
  11   1  15          2.52          2.05         1.56 o                         
  12   1  15         20.86         21.27         1.86 o                         
 -20   2  15          5.77          4.65         1.81 o                         
 -19   2  15          5.95          3.61         1.54 o                         
 -18   2  15          2.47          3.01         1.52 o                         
 -17   2  15         25.08         23.17         1.68 o                         
 -16   2  15         37.84         40.36         1.96 o                         
 -15   2  15         32.92         30.40         1.68 o                         
 -14   2  15         58.51         63.58         2.85 o                         
 -13   2  15        456.36        465.31         6.17 o                         
 -12   2  15         30.26         29.56         1.29 o                         
 -11   2  15         78.94         86.06         1.98 o                         
 -10   2  15        180.00        164.07         2.80 o                         
  -9   2  15        311.93        299.02         4.01 o                         
  -8   2  15          8.81          4.71         0.84 o                         
  -7   2  15        219.49        216.53         2.92 o                         
  -6   2  15         29.51         28.23         1.40 o                         
  -5   2  15        491.31        485.09         5.58 o                         
  -4   2  15         34.73         35.54         1.27 o                         
  -3   2  15          5.95          4.70         0.80 o                         
  -2   2  15        149.89        132.19         2.63 o                         
  -1   2  15        824.27        743.53         8.20 o                         
   0   2  15        370.33        318.24         4.63 o                         
   1   2  15        654.34        616.81         8.70 o                         
   2   2  15         44.05         42.95         1.97 o                         
   3   2  15          6.67          6.19         1.32 o                         
   4   2  15         72.89         63.17         2.37 o                         
   5   2  15          8.37          8.98         1.46 o                         
   6   2  15        118.69        125.17         3.17 o                         
   7   2  15          0.54          0.47         1.40 o                         
   8   2  15         31.53         30.33         1.97 o                         
   9   2  15          7.90          6.89         1.73 o                         
  10   2  15         40.16         50.24         2.98 o                         
  11   2  15         86.51         96.12         3.50 o                         
  12   2  15          5.09          4.62         2.37 o                         
 -19   3  15          1.28          2.00         1.83 o                         
 -18   3  15          7.09          7.48         1.73 o                         
 -17   3  15         23.29         24.46         1.87 o                         
 -16   3  15          3.50          2.28         1.40 o                         
 -15   3  15         31.75         31.14         1.79 o                         
 -14   3  15          1.74          1.95         1.05 o                         
 -13   3  15          2.04          2.22         1.03 o                         
 -12   3  15         50.99         42.03         2.38 o                         
 -11   3  15        249.55        252.86         3.95 o                         
 -10   3  15        643.04        619.90         8.03 o                         
  -9   3  15          5.24          4.85         0.84 o                         
  -8   3  15        283.35        238.13         3.44 o                         
  -7   3  15         86.45         90.46         2.12 o                         
  -6   3  15          1.42          1.18         1.01 o                         
  -5   3  15        118.34        116.68         2.44 o                         
  -4   3  15        172.65        129.43         2.58 o                         
  -3   3  15          0.00          0.60         0.99 o                         
  -2   3  15       1291.43       1248.95        15.09 o                         
  -1   3  15       1387.82       1281.29        14.57 o                         
   0   3  15          4.82          1.75         1.33 o                         
   1   3  15          0.21          0.33         1.51 o                         
   2   3  15         15.69         18.10         1.89 o                         
   3   3  15        150.95        125.46         3.72 o                         
   4   3  15        100.21         82.80         2.78 o                         
   5   3  15         43.19         46.11         2.76 o                         
   6   3  15         13.89         13.86         1.72 o                         
   7   3  15          1.00          1.65         1.58 o                         
   8   3  15          9.29          9.75         1.85 o                         
   9   3  15         31.15         32.93         2.33 o                         
  10   3  15          1.56          2.65         1.93 o                         
  11   3  15         82.30         99.10         4.55 o                         
 -18   4  15          1.80          1.64         2.16 o                         
 -17   4  15         11.36         18.50         2.29 o                         
 -16   4  15        116.20        117.58         3.71 o                         
 -15   4  15          2.89          3.68         1.43 o                         
 -14   4  15        126.65        133.33         3.18 o                         
 -13   4  15          0.41         -0.43         1.38 o                         
 -12   4  15         10.65         12.17         1.53 o                         
 -11   4  15         63.43         60.71         2.69 o                         
 -10   4  15         29.05         26.60         2.08 o                         
  -9   4  15          8.21          6.39         1.06 o                         
  -8   4  15         17.26         12.66         1.18 o                         
  -7   4  15         90.02         82.06         2.26 o                         
  -6   4  15        161.65        155.95         3.01 o                         
  -5   4  15          6.51          5.24         1.28 o                         
  -4   4  15          1.95          2.12         1.27 o                         
  -3   4  15        205.13        188.47         3.77 o                         
  -2   4  15         25.01         17.94         1.41 o                         
  -1   4  15         87.71         84.56         2.77 o                         
   0   4  15        129.03        116.13         3.15 o                         
   1   4  15         38.53         27.64         2.42 o                         
   2   4  15          1.99          3.23         1.84 o                         
   3   4  15         19.52         17.16         2.38 o                         
   4   4  15         23.56         19.04         2.21 o                         
   5   4  15         28.41         26.76         2.42 o                         
   6   4  15          8.93         10.57         2.00 o                         
   7   4  15         19.68         22.07         2.30 o                         
   8   4  15          0.09          1.30         2.08 o                         
   9   4  15         34.69         32.94         2.65 o                         
 -16   5  15          4.97          4.29         5.15 o                         
 -15   5  15          4.55          3.89         1.87 o                         
 -14   5  15         12.82         14.81         1.97 o                         
 -13   5  15          0.05          0.81         2.16 o                         
 -12   5  15          7.12         10.75         1.94 o                         
 -11   5  15         79.06         89.04         3.29 o                         
 -10   5  15          3.80          1.47         1.70 o                         
  -9   5  15        137.98        135.72         3.50 o                         
  -8   5  15         25.24         29.42         1.69 o                         
  -7   5  15        119.91        113.12         3.14 o                         
  -6   5  15         22.82         22.85         1.69 o                         
  -5   5  15         16.73         12.72         1.60 o                         
  -4   5  15         18.05         12.45         1.67 o                         
  -3   5  15         12.01         14.32         1.85 o                         
  -2   5  15         33.32         31.99         2.31 o                         
  -1   5  15          2.57          6.02         2.04 o                         
   0   5  15         40.32         43.96         2.78 o                         
   1   5  15          6.54          7.62         2.16 o                         
   2   5  15         47.35         57.53         3.07 o                         
   3   5  15         60.77         62.31         3.77 o                         
   4   5  15          0.24          1.04         2.81 o                         
   5   5  15         38.30         38.37         3.70 o                         
   6   5  15          4.80          7.81         2.80 o                         
   7   5  15          0.15         -0.23         3.70 o                         
 -11   6  15         25.66         33.84         2.70 o                         
 -10   6  15         41.57         36.96         2.64 o                         
  -9   6  15          6.28          8.23         2.18 o                         
  -8   6  15         57.82         51.78         2.41 o                         
  -7   6  15          0.06          0.34         1.77 o                         
  -6   6  15          0.04         -0.47         1.75 o                         
  -5   6  15        124.26        126.55         3.82 o                         
  -4   6  15         11.56         11.56         2.30 o                         
  -3   6  15         39.46         38.49         2.86 o                         
  -2   6  15         41.87         38.46         2.81 o                         
  -1   6  15         36.47         43.68         3.01 o                         
   0   6  15          2.98          5.22         2.56 o                         
   1   6  15         18.39         20.96         3.28 o                         
   2   6  15         54.64         61.11         4.38 o                         
   3   6  15         16.01         17.95         4.16 o                         
 -21   0  16          1.52          5.49         4.08 o                         
 -20   0  16          7.16          9.45         2.69 o                         
 -19   0  16         27.06         24.84         2.69 o                         
 -18   0  16          2.83          2.17         2.26 o                         
 -17   0  16        107.82        123.34         4.94 o                         
 -16   0  16         12.45          9.47         2.21 o                         
 -15   0  16         13.00         16.25         2.21 o                         
 -14   0  16          0.10          0.72         1.54 o                         
 -13   0  16        170.35        179.47         5.58 o                         
 -12   0  16         92.57         89.02         6.51 o                         
 -11   0  16         60.26         61.25         2.70 o                         
 -10   0  16         71.78         63.77         1.99 o                         
  -9   0  16        441.50        423.24         7.28 o                         
  -8   0  16       1282.79       1251.88        19.75 o                         
  -7   0  16        205.44        203.19         4.11 o                         
  -6   0  16        863.99        809.75        13.14 o                         
  -5   0  16       6099.46       5968.72        90.99 o                         
  -4   0  16         41.76         40.36         1.86 o                         
  -3   0  16        144.23        136.66         3.25 o                         
  -2   0  16        283.57        289.30         5.47 o                         
  -1   0  16       1241.17       1086.01        20.33 o                         
   0   0  16        200.62        217.45         5.44 o                         
   1   0  16        289.92        270.30         7.13 o                         
   2   0  16        194.37        150.31         5.75 o                         
   3   0  16          9.32          6.12         3.01 o                         
   4   0  16        615.70        494.05        12.74 o                         
   5   0  16        241.71        276.61         8.31 o                         
   6   0  16         12.47          8.92         2.01 o                         
   7   0  16         54.88         48.76         2.60 o                         
   8   0  16         28.18         23.82         2.26 o                         
   9   0  16        350.13        381.54         7.02 o                         
  10   0  16         15.42         22.86         2.47 o                         
  11   0  16        180.60        192.46         5.10 o                         
  12   0  16          3.44          1.92         3.58 o                         
 -21   1  16         10.90         12.64         2.39 o                         
 -20   1  16          6.61         10.16         1.90 o                         
 -19   1  16          5.44          6.66         1.64 o                         
 -18   1  16          8.83          5.90         1.60 o                         
 -17   1  16          4.51          3.14         1.56 o                         
 -16   1  16         99.16         89.69         2.94 o                         
 -15   1  16        228.98        246.42         4.99 o                         
 -14   1  16          0.04          0.31         1.26 o                         
 -13   1  16         13.18         12.89         1.36 o                         
 -12   1  16         46.32         40.79         2.07 o                         
 -11   1  16       1062.38       1056.05        13.78 o                         
 -10   1  16         35.29         33.83         1.84 o                         
  -9   1  16         36.99         33.78         1.22 o                         
  -8   1  16        231.34        219.33         3.09 o                         
  -7   1  16          0.18          0.69         0.78 o                         
  -6   1  16         18.33         18.45         1.03 o                         
  -5   1  16        162.12        149.04         2.40 o                         
  -4   1  16        788.32        773.98         8.46 o                         
  -3   1  16       1400.31       1292.00        13.63 o                         
  -2   1  16       1140.27       1125.58        11.39 o                         
  -1   1  16        201.05        194.67         5.15 o                         
   0   1  16        564.36        558.81         8.03 o                         
   1   1  16       1876.14       1743.48        24.73 o                         
   2   1  16          7.71         16.46         1.85 o                         
   3   1  16        181.78        149.39         3.57 o                         
   4   1  16          3.72          1.25         1.38 o                         
   5   1  16         24.47         24.76         1.78 o                         
   6   1  16         13.12         12.14         1.55 o                         
   7   1  16         11.63         15.75         1.79 o                         
   8   1  16         51.36         53.10         2.48 o                         
   9   1  16          0.83          1.65         1.61 o                         
  10   1  16         42.35         46.70         2.37 o                         
  11   1  16        123.90        148.44         3.80 o                         
 -20   2  16         12.55         10.92         2.09 o                         
 -19   2  16          6.73          3.65         1.75 o                         
 -18   2  16          0.24         -0.42         1.51 o                         
 -17   2  16         39.70         38.90         2.17 o                         
 -16   2  16         12.40         12.80         1.54 o                         
 -15   2  16         30.93         25.64         1.54 o                         
 -14   2  16         14.16          7.64         1.23 o                         
 -13   2  16         29.78         32.41         1.47 o                         
 -12   2  16          1.80          2.68         0.97 o                         
 -11   2  16        275.66        240.79         4.30 o                         
 -10   2  16         28.35         26.28         1.50 o                         
  -9   2  16        121.39        119.22         2.15 o                         
  -8   2  16        111.27        104.36         2.03 o                         
  -7   2  16        152.58        152.79         2.36 o                         
  -6   2  16        207.55        196.90         3.00 o                         
  -5   2  16         28.74         39.30         1.38 o                         
  -4   2  16        154.29        135.13         2.34 o                         
  -3   2  16          2.20          3.21         0.96 o                         
  -2   2  16          0.00          0.86         0.98 o                         
  -1   2  16          2.91          0.59         1.08 o                         
   0   2  16        110.56         76.76         3.06 o                         
   1   2  16         31.17         39.83         1.91 o                         
   2   2  16          0.15         -0.39         1.34 o                         
   3   2  16         53.14         51.95         2.55 o                         
   4   2  16          5.46          3.92         1.51 o                         
   5   2  16         21.71         20.82         1.80 o                         
   6   2  16          5.39          3.35         1.58 o                         
   7   2  16         14.77         12.71         1.77 o                         
   8   2  16         12.83         13.78         1.89 o                         
   9   2  16          3.56          4.30         1.85 o                         
  10   2  16         50.33         52.47         2.69 o                         
  11   2  16          7.50          5.89         2.66 o                         
 -19   3  16          1.23          0.42         2.04 o                         
 -18   3  16         11.45         11.94         1.90 o                         
 -17   3  16          9.63          6.74         1.71 o                         
 -16   3  16         12.35         11.14         1.65 o                         
 -15   3  16         12.25         12.96         1.61 o                         
 -14   3  16          0.00          1.10         1.17 o                         
 -13   3  16         10.17          7.03         1.19 o                         
 -12   3  16          3.83          2.49         1.13 o                         
 -11   3  16        201.10        184.07         3.31 o                         
 -10   3  16         34.45         35.34         1.68 o                         
  -9   3  16         23.37         20.17         1.14 o                         
  -8   3  16         71.71         57.12         1.70 o                         
  -7   3  16         98.24         90.77         2.16 o                         
  -6   3  16          3.31          4.36         1.06 o                         
  -5   3  16         21.00         15.36         1.27 o                         
  -4   3  16         61.77         57.67         1.99 o                         
  -3   3  16          3.88          4.80         1.18 o                         
  -2   3  16        240.55        214.19         3.19 o                         
  -1   3  16          0.60          1.96         1.43 o                         
   0   3  16         57.02         51.88         2.64 o                         
   1   3  16          8.52         10.08         1.74 o                         
   2   3  16          1.40          1.61         1.68 o                         
   3   3  16         10.55         12.03         1.85 o                         
   4   3  16          7.27          5.35         1.87 o                         
   5   3  16         23.88         22.79         2.17 o                         
   6   3  16        113.10        126.90         3.51 o                         
   7   3  16          4.24          4.56         1.82 o                         
   8   3  16         16.18         14.10         2.06 o                         
   9   3  16          0.18          1.02         2.09 o                         
  10   3  16        286.38        339.89        11.19 o                         
 -17   4  16         19.12         19.01         2.32 o                         
 -16   4  16         77.77         85.94         3.55 o                         
 -15   4  16         54.04         59.47         2.44 o                         
 -14   4  16          2.81          1.69         1.53 o                         
 -13   4  16         19.46         16.34         1.73 o                         
 -12   4  16          8.93          9.85         1.56 o                         
 -11   4  16          9.12          8.54         1.50 o                         
 -10   4  16          3.65          7.39         1.49 o                         
  -9   4  16         20.76         17.72         1.39 o                         
  -8   4  16         26.55         23.92         1.89 o                         
  -7   4  16        196.23        182.64         3.53 o                         
  -6   4  16        116.24        110.49         2.78 o                         
  -5   4  16         69.83         68.09         2.30 o                         
  -4   4  16         56.90         57.02         2.42 o                         
  -3   4  16         97.58         99.86         2.63 o                         
  -2   4  16         39.11         34.71         1.96 o                         
  -1   4  16         16.59         17.76         1.82 o                         
   0   4  16        159.71        142.90         5.08 o                         
   1   4  16        177.73        156.86         4.13 o                         
   2   4  16          5.88          3.24         1.86 o                         
   3   4  16         98.21        102.22         4.71 o                         
   4   4  16          1.22          0.40         2.27 o                         
   5   4  16          1.75          3.90         2.22 o                         
   6   4  16         44.86         56.28         3.18 o                         
   7   4  16          0.40         -0.18         2.45 o                         
   8   4  16         95.69        107.79         6.45 o                         
 -15   5  16         37.13         36.25         3.74 o                         
 -14   5  16         54.75         49.92         3.20 o                         
 -13   5  16         83.74        107.45         3.76 o                         
 -12   5  16          2.18          1.00         2.35 o                         
 -11   5  16          0.30          1.79         1.89 o                         
 -10   5  16         34.42         32.76         2.44 o                         
  -9   5  16          2.52          1.94         1.44 o                         
  -8   5  16         43.97         49.93         2.28 o                         
  -7   5  16         26.99         22.73         1.75 o                         
  -6   5  16         39.05         35.84         1.96 o                         
  -5   5  16         38.48         35.68         1.93 o                         
  -4   5  16          2.47          2.54         1.77 o                         
  -3   5  16          8.03          8.67         2.13 o                         
  -2   5  16         20.86         24.92         2.26 o                         
  -1   5  16          0.02         -0.15         2.07 o                         
   0   5  16         10.27          7.42         2.25 o                         
   1   5  16         31.37         27.35         2.65 o                         
   2   5  16         14.27         12.86         2.49 o                         
   3   5  16         40.48         43.23         4.34 o                         
   4   5  16         22.64         24.60         3.65 o                         
   5   5  16         12.84         10.72         3.26 o                         
   6   5  16         10.49          8.75         5.31 o                         
 -11   6  16          7.77         10.74         6.01 o                         
 -10   6  16         40.57         48.58         3.10 o                         
  -9   6  16         10.37          6.27         2.46 o                         
  -8   6  16          9.54          7.40         1.83 o                         
  -7   6  16          1.28          1.32         1.88 o                         
  -6   6  16         17.95         18.41         2.10 o                         
  -5   6  16          7.47          8.42         2.44 o                         
  -4   6  16         35.52         36.31         2.99 o                         
  -3   6  16          0.03          1.93         2.61 o                         
  -2   6  16          9.60         11.11         2.59 o                         
  -1   6  16          9.79          9.85         2.70 o                         
   0   6  16         64.00         82.50         5.19 o                         
   1   6  16         53.37         53.87         4.23 o                         
   2   6  16         22.28         24.49         7.30 o                         
 -20   1  17          8.70         10.78         2.17 o                         
 -19   1  17          0.03         -0.49         1.74 o                         
 -18   1  17          0.15          0.38         1.61 o                         
 -17   1  17        226.99        239.41         5.18 o                         
 -16   1  17         47.91         53.00         3.41 o                         
 -15   1  17         74.91         72.80         4.27 o                         
 -14   1  17          0.68          0.77         1.25 o                         
 -13   1  17         87.44         85.31         2.61 o                         
 -12   1  17         59.39         49.56         1.65 o                         
 -11   1  17          0.32          1.39         1.00 o                         
 -10   1  17         15.36         14.15         0.94 o                         
  -9   1  17        394.27        383.91         5.01 o                         
  -8   1  17        804.77        803.15         9.27 o                         
  -7   1  17         38.06         37.44         1.56 o                         
  -6   1  17        579.79        588.48         7.05 o                         
  -5   1  17         49.48         41.25         1.51 o                         
  -4   1  17        783.01        794.59         8.71 o                         
  -3   1  17        612.69        577.55         6.56 o                         
  -2   1  17          2.66          7.08         1.27 o                         
  -1   1  17         73.63         75.00         2.63 o                         
   0   1  17        785.66        724.96        12.23 o                         
   1   1  17         90.24        108.99         3.18 o                         
   2   1  17          0.39          0.10         1.70 o                         
   3   1  17         71.82         64.33         4.40 o                         
   4   1  17         99.27         83.29         3.50 o                         
   5   1  17          0.29         -0.12         1.79 o                         
   6   1  17        105.13        102.91         5.89 o                         
   7   1  17          0.84          1.16         1.96 o                         
   8   1  17        112.08        113.33         3.43 o                         
   9   1  17         28.16         29.83         2.21 o                         
  10   1  17         63.37         69.81         2.94 o                         
 -20   2  17          1.17          0.70         2.39 o                         
 -19   2  17         12.66         14.52         2.01 o                         
 -18   2  17          4.70          3.55         1.68 o                         
 -17   2  17          1.75          1.76         1.62 o                         
 -16   2  17         50.71         49.53         2.88 o                         
 -15   2  17          7.73          7.45         1.50 o                         
 -14   2  17        887.65        901.96        14.02 o                         
 -13   2  17        186.50        203.41         3.64 o                         
 -12   2  17        754.01        733.77         9.28 o                         
 -11   2  17         23.03         22.57         1.49 o                         
 -10   2  17        328.71        313.63         4.54 o                         
  -9   2  17        283.84        283.21         3.89 o                         
  -8   2  17         23.19         18.51         1.15 o                         
  -7   2  17         52.95         48.46         1.76 o                         
  -6   2  17         71.62         59.71         1.93 o                         
  -5   2  17       1201.15       1136.11        12.17 o                         
  -4   2  17        254.87        223.93         3.83 o                         
  -3   2  17        325.81        314.85         4.74 o                         
  -2   2  17        158.23        148.72         2.93 o                         
  -1   2  17        240.63        221.67         4.48 o                         
   0   2  17        947.04        779.39        13.36 o                         
   1   2  17         36.09         34.26         2.29 o                         
   2   2  17         22.34         20.01         2.18 o                         
   3   2  17          6.19          6.13         1.93 o                         
   4   2  17          0.04          0.47         1.84 o                         
   5   2  17        140.40        137.30         3.85 o                         
   6   2  17         50.80         47.69         2.71 o                         
   7   2  17         10.10         13.51         2.17 o                         
   8   2  17         23.09         21.80         2.18 o                         
   9   2  17         33.48         38.48         2.49 o                         
  10   2  17         75.99         74.47         4.99 o                         
 -19   3  17          5.18          7.51         3.21 o                         
 -18   3  17          0.00         -0.62         1.90 o                         
 -17   3  17         40.34         40.25         2.39 o                         
 -16   3  17         12.06         14.88         1.85 o                         
 -15   3  17         67.23         67.91         2.69 o                         
 -14   3  17          4.85          6.29         1.23 o                         
 -13   3  17         68.82         68.38         2.17 o                         
 -12   3  17        144.80        140.12         2.95 o                         
 -11   3  17        137.04        132.11         3.40 o                         
 -10   3  17        137.32        141.09         2.83 o                         
  -9   3  17          8.44          7.25         1.01 o                         
  -8   3  17         41.89         35.73         1.50 o                         
  -7   3  17        230.14        204.77         3.46 o                         
  -6   3  17        814.92        765.95        10.51 o                         
  -5   3  17         42.16         42.24         1.83 o                         
  -4   3  17         23.88         23.23         1.47 o                         
  -3   3  17         55.85         57.11         2.17 o                         
  -2   3  17         12.16          8.35         1.57 o                         
  -1   3  17         14.76         26.38         2.35 o                         
   0   3  17         18.72         18.19         2.17 o                         
   1   3  17          1.41          0.89         1.75 o                         
   2   3  17         15.34         16.53         2.11 o                         
   3   3  17        253.66        236.18         5.67 o                         
   4   3  17          0.50          0.98         1.92 o                         
   5   3  17          2.81          4.16         2.09 o                         
   6   3  17         56.07         69.34         3.53 o                         
   7   3  17         19.23         29.17         2.62 o                         
   8   3  17         88.27         87.79         3.88 o                         
   9   3  17          1.22          1.63         4.52 o                         
 -17   4  17          0.58          0.76         3.48 o                         
 -16   4  17          6.99          7.98         2.27 o                         
 -15   4  17          0.39          1.27         1.56 o                         
 -14   4  17         20.08         19.16         1.76 o                         
 -13   4  17          0.02          0.61         1.60 o                         
 -12   4  17        139.00        142.39         3.41 o                         
 -11   4  17         45.72         39.20         2.05 o                         
 -10   4  17          0.16          1.57         1.50 o                         
  -9   4  17         38.40         36.28         1.86 o                         
  -8   4  17         53.94         47.48         2.30 o                         
  -7   4  17          6.20          7.03         1.54 o                         
  -6   4  17         78.41         76.40         2.83 o                         
  -5   4  17        122.45         98.53         3.17 o                         
  -4   4  17         42.53         35.98         2.13 o                         
  -3   4  17          8.12          8.60         2.08 o                         
  -2   4  17         33.29         34.48         2.69 o                         
  -1   4  17         54.45         47.74         2.63 o                         
   0   4  17        143.24        139.19         3.97 o                         
   1   4  17          2.16          1.26         1.96 o                         
   2   4  17         68.58         74.59         4.07 o                         
   3   4  17         73.92         89.88         5.45 o                         
   4   4  17          0.29         -0.90         2.47 o                         
   5   4  17        111.56        111.74         4.24 o                         
   6   4  17          3.94          3.73         2.57 o                         
   7   4  17        173.60        198.13         7.38 o                         
 -14   5  17         16.99         11.28         3.31 o                         
 -13   5  17          0.47          0.96         2.06 o                         
 -12   5  17         46.34         47.00         2.76 o                         
 -11   5  17         55.61         50.39         3.20 o                         
 -10   5  17          6.99          5.15         2.41 o                         
  -9   5  17         22.82         23.90         1.74 o                         
  -8   5  17         16.96         15.86         1.83 o                         
  -7   5  17          1.00          1.60         1.65 o                         
  -6   5  17         23.23         28.57         2.03 o                         
  -5   5  17        127.35        148.54         3.71 o                         
  -4   5  17          3.99          5.76         2.27 o                         
  -3   5  17          0.89          2.15         2.31 o                         
  -2   5  17          0.38          1.46         2.20 o                         
  -1   5  17         30.64         27.28         2.90 o                         
   0   5  17          0.39          1.14         2.63 o                         
   1   5  17         11.33          7.69         2.57 o                         
   2   5  17         30.56         27.76         2.85 o                         
   3   5  17         13.88         18.72         3.18 o                         
   4   5  17         16.35         21.64         3.70 o                         
 -10   6  17          4.95         -0.43         4.72 o                         
  -9   6  17         22.88         23.76         3.32 o                         
  -8   6  17         15.86         15.69         2.13 o                         
  -7   6  17         16.58         17.46         2.30 o                         
  -6   6  17          2.90          1.43         2.29 o                         
  -5   6  17         12.24         10.71         2.79 o                         
  -4   6  17         24.38         25.19         2.90 o                         
  -3   6  17          1.35          1.91         2.88 o                         
  -2   6  17          0.02         -0.57         2.71 o                         
  -1   6  17          0.07         -0.23         2.98 o                         
   0   6  17          5.74          2.18         3.20 o                         
 -20   0  18        103.07        125.59         9.23 o                         
 -19   0  18         97.51         94.91         6.01 o                         
 -18   0  18          4.11          2.15         2.30 o                         
 -17   0  18          2.43          3.58         2.30 o                         
 -16   0  18         45.46         41.50         3.40 o                         
 -15   0  18        127.79        131.32         6.44 o                         
 -14   0  18          9.41         11.32         2.14 o                         
 -13   0  18          8.51         12.71         3.65 o                         
 -12   0  18        143.60        127.09         4.66 o                         
 -11   0  18         50.96         38.60         3.78 o                         
 -10   0  18         16.85         19.56         1.80 o                         
  -9   0  18       1328.67       1296.79        20.60 o                         
  -8   0  18        797.73        783.65        12.93 o                         
  -7   0  18       1163.69       1098.49        17.65 o                         
  -6   0  18        428.37        438.10         8.49 o                         
  -5   0  18         61.13         58.01         2.48 o                         
  -4   0  18        139.26        121.58         3.35 o                         
  -3   0  18        189.55        171.22         4.59 o                         
  -2   0  18         47.03         56.91         3.91 o                         
  -1   0  18         22.44         11.21         2.46 o                         
   0   0  18        123.85        119.03         4.35 o                         
   1   0  18         10.57          6.66         2.73 o                         
   2   0  18        144.66        137.90         5.92 o                         
   3   0  18         37.02         37.82         5.37 o                         
   4   0  18          0.02         -1.04         2.78 o                         
   5   0  18          2.57          1.89         2.86 o                         
   6   0  18         12.89         11.81         3.25 o                         
   7   0  18         49.16         46.74         9.23 o                         
   8   0  18          7.46          8.64         3.31 o                         
   9   0  18         65.68         80.85         6.04 o                         
  10   0  18          2.81         10.31         7.73 o                         
 -20   1  18         38.84         46.28         3.24 o                         
 -19   1  18          7.69          4.35         2.00 o                         
 -18   1  18         59.65         74.13         3.60 o                         
 -17   1  18         14.39         10.69         1.92 o                         
 -16   1  18         90.56        107.40         4.65 o                         
 -15   1  18        546.48        530.88        10.85 o                         
 -14   1  18         52.49         58.78         2.44 o                         
 -13   1  18          0.00         -0.12         1.34 o                         
 -12   1  18        167.79        153.38         2.96 o                         
 -11   1  18        320.13        302.34         4.75 o                         
 -10   1  18        497.97        515.95         6.71 o                         
  -9   1  18        273.88        270.13         3.71 o                         
  -8   1  18        200.02        190.45         2.97 o                         
  -7   1  18          4.62          4.99         0.99 o                         
  -6   1  18        738.94        700.90         8.31 o                         
  -5   1  18        668.41        641.80         7.28 o                         
  -4   1  18        380.22        350.80         4.86 o                         
  -3   1  18        670.88        690.22         8.31 o                         
  -2   1  18        162.65        135.46         3.82 o                         
  -1   1  18        182.21        170.46         3.91 o                         
   0   1  18         47.10         39.36         2.19 o                         
   1   1  18          2.30          2.56         1.63 o                         
   2   1  18         13.83         17.29         2.18 o                         
   3   1  18          2.54          3.92         2.00 o                         
   4   1  18        114.06        117.04         4.04 o                         
   5   1  18         92.38         93.42         3.82 o                         
   6   1  18        182.76        209.32         5.53 o                         
   7   1  18         58.74         63.48         3.72 o                         
   8   1  18          9.12          9.18         2.45 o                         
   9   1  18          6.88          4.96         2.47 o                         
 -19   2  18          4.94          3.81         2.00 o                         
 -18   2  18          0.03          0.17         1.89 o                         
 -17   2  18          2.91          3.51         1.83 o                         
 -16   2  18         38.27         32.59         1.96 o                         
 -15   2  18         40.04         44.29         2.19 o                         
 -14   2  18         15.53         17.32         1.68 o                         
 -13   2  18          2.40          3.19         1.08 o                         
 -12   2  18        131.19        133.86         2.79 o                         
 -11   2  18        154.42        155.03         2.97 o                         
 -10   2  18          0.93          1.86         0.90 o                         
  -9   2  18         72.10         59.28         1.81 o                         
  -8   2  18         19.72         20.12         1.21 o                         
  -7   2  18        106.84        104.53         2.40 o                         
  -6   2  18          0.59         -0.01         0.96 o                         
  -5   2  18         26.59         20.65         1.29 o                         
  -4   2  18          0.14          2.43         1.11 o                         
  -3   2  18        382.46        374.33         5.80 o                         
  -2   2  18         31.13         29.54         2.15 o                         
  -1   2  18          9.76          9.58         1.67 o                         
   0   2  18          0.13          1.86         1.74 o                         
   1   2  18         33.63         31.46         2.33 o                         
   2   2  18          7.14          6.68         2.33 o                         
   3   2  18          2.75          2.49         2.04 o                         
   4   2  18          5.90          7.15         2.19 o                         
   5   2  18          2.08          3.51         2.13 o                         
   6   2  18         49.49         55.23         3.35 o                         
   7   2  18        171.76        192.90         6.45 o                         
   8   2  18          8.65          9.57         2.66 o                         
   9   2  18         20.35         24.80         5.44 o                         
 -18   3  18          3.18          1.22         1.92 o                         
 -17   3  18         22.16         22.66         2.19 o                         
 -16   3  18          5.15          5.05         1.85 o                         
 -15   3  18         18.57         13.18         1.83 o                         
 -14   3  18          6.45          6.73         1.42 o                         
 -13   3  18          4.64          5.02         1.39 o                         
 -12   3  18          0.00         -0.32         1.27 o                         
 -11   3  18          0.03          0.22         1.24 o                         
 -10   3  18          2.85          2.20         1.25 o                         
  -9   3  18         13.34         10.89         1.17 o                         
  -8   3  18         12.57         13.51         1.23 o                         
  -7   3  18          2.50          1.66         1.25 o                         
  -6   3  18        111.38        107.40         2.75 o                         
  -5   3  18          6.39          6.27         1.35 o                         
  -4   3  18          0.78          0.97         1.26 o                         
  -3   3  18         16.14          8.52         1.58 o                         
  -2   3  18          1.96          1.81         1.95 o                         
  -1   3  18          0.35         -0.01         2.04 o                         
   0   3  18          7.65          6.70         2.12 o                         
   1   3  18         64.53         71.73         3.56 o                         
   2   3  18          4.20          3.60         2.45 o                         
   3   3  18          2.05         -0.39         2.45 o                         
   4   3  18          7.76          8.10         2.41 o                         
   5   3  18          9.17         10.28         2.64 o                         
   6   3  18         81.65         99.11         4.24 o                         
   7   3  18          3.01          5.27         2.45 o                         
   8   3  18          3.57          4.17         3.74 o                         
 -16   4  18          0.13          0.01         1.68 o                         
 -15   4  18          8.72         12.42         1.80 o                         
 -14   4  18         10.99         14.73         1.88 o                         
 -13   4  18         34.01         37.21         2.24 o                         
 -12   4  18         12.60         10.58         1.78 o                         
 -11   4  18         39.63         37.14         2.17 o                         
 -10   4  18          2.38          1.84         1.88 o                         
  -9   4  18         79.40         64.44         2.32 o                         
  -8   4  18         72.90         77.94         2.58 o                         
  -7   4  18         41.65         46.06         2.13 o                         
  -6   4  18          0.10          1.38         1.41 o                         
  -5   4  18         25.98         23.49         2.41 o                         
  -4   4  18         56.58         54.84         2.77 o                         
  -3   4  18         23.25         19.79         2.84 o                         
  -2   4  18          2.52          2.59         2.39 o                         
  -1   4  18         49.25         46.61         4.59 o                         
   0   4  18          0.60          2.07         2.22 o                         
   1   4  18          0.10         -0.23         2.33 o                         
   2   4  18         12.64         14.12         3.17 o                         
   3   4  18         11.73          6.41         2.80 o                         
   4   4  18         65.31         66.44         4.10 o                         
   5   4  18          0.06          0.77         2.93 o                         
   6   4  18        228.52        280.80        10.83 o                         
 -13   5  18          3.75          5.92         2.99 o                         
 -12   5  18          1.24          1.47         2.14 o                         
 -11   5  18          8.79          6.12         2.29 o                         
 -10   5  18        128.71        126.82         4.13 o                         
  -9   5  18          9.95         14.51         2.00 o                         
  -8   5  18         42.16         40.11         2.42 o                         
  -7   5  18         43.23         47.20         2.83 o                         
  -6   5  18         13.35         12.75         1.92 o                         
  -5   5  18          1.11          2.13         1.87 o                         
  -4   5  18          0.29         -0.76         2.70 o                         
  -3   5  18         63.75         63.39         4.20 o                         
  -2   5  18         88.80         81.97         8.59 o                         
  -1   5  18        209.02        244.79         7.47 o                         
   0   5  18          3.29          2.33         3.17 o                         
   1   5  18          0.50         -0.16         2.68 o                         
   2   5  18         28.78         36.48         3.27 o                         
   3   5  18        147.61        164.37         7.69 o                         
  -7   6  18          3.68          5.54         3.09 o                         
  -6   6  18          6.55         10.03         5.00 o                         
  -5   6  18         34.51         35.80         5.03 o                         
  -4   6  18        128.94        155.43         9.35 o                         
  -3   6  18         22.92         27.05         7.73 o                         
 -19   1  19          6.52          8.08         2.13 o                         
 -18   1  19         51.72         57.81         3.47 o                         
 -17   1  19         10.22         11.19         1.92 o                         
 -16   1  19         26.05         30.08         2.80 o                         
 -15   1  19         39.93         35.12         2.13 o                         
 -14   1  19         81.69         81.65         2.86 o                         
 -13   1  19          0.26          0.23         1.35 o                         
 -12   1  19        300.53        301.82         5.06 o                         
 -11   1  19         15.78         16.35         1.23 o                         
 -10   1  19        161.92        156.78         2.76 o                         
  -9   1  19         50.40         43.31         1.55 o                         
  -8   1  19        234.67        220.53         3.67 o                         
  -7   1  19          7.00          5.05         1.06 o                         
  -6   1  19          0.41          0.39         0.95 o                         
  -5   1  19         59.14         67.64         1.89 o                         
  -4   1  19         11.65         14.58         1.31 o                         
  -3   1  19          7.22          3.78         1.78 o                         
  -2   1  19         37.22         39.48         2.53 o                         
  -1   1  19          8.71         11.27         2.00 o                         
   0   1  19          8.25          6.11         2.02 o                         
   1   1  19          0.01         -0.57         2.23 o                         
   2   1  19         50.00         57.39         3.13 o                         
   3   1  19         51.56         60.62         3.47 o                         
   4   1  19          4.42          3.45         2.13 o                         
   5   1  19        112.70        121.77         4.40 o                         
   6   1  19         82.77         87.75         4.18 o                         
   7   1  19         24.48         28.37         3.00 o                         
   8   1  19          9.30          6.93         2.59 o                         
 -19   2  19         93.01         97.23         7.46 o                         
 -18   2  19        104.97         99.92         3.73 o                         
 -17   2  19         11.26          9.65         2.08 o                         
 -16   2  19        386.70        393.88         7.85 o                         
 -15   2  19         13.16         15.88         1.77 o                         
 -14   2  19         43.32         41.30         3.33 o                         
 -13   2  19        185.88        192.91         3.47 o                         
 -12   2  19         88.51         83.29         2.30 o                         
 -11   2  19          8.03          4.62         1.23 o                         
 -10   2  19        164.73        159.20         2.75 o                         
  -9   2  19        344.32        353.60         4.75 o                         
  -8   2  19         64.52         58.41         2.01 o                         
  -7   2  19         17.77         19.51         1.38 o                         
  -6   2  19          3.69          5.48         1.11 o                         
  -5   2  19        704.17        670.65         8.13 o                         
  -4   2  19        457.25        377.51         8.45 o                         
  -3   2  19        461.11        488.34         9.00 o                         
  -2   2  19          8.17          8.54         2.04 o                         
  -1   2  19         53.58         56.38         3.21 o                         
   0   2  19         43.18         52.43         3.19 o                         
   1   2  19        104.46        115.54         4.06 o                         
   2   2  19          2.75          3.69         2.65 o                         
   3   2  19          3.83          3.13         2.29 o                         
   4   2  19         46.78         61.53         3.46 o                         
   5   2  19         54.02         67.65         3.89 o                         
   6   2  19          7.74          6.39         2.61 o                         
   7   2  19          5.63          5.52         2.66 o                         
   8   2  19          1.94          2.71         4.43 o                         
 -18   3  19         42.90         33.50         9.02 o                         
 -17   3  19         69.47         72.95         5.07 o                         
 -16   3  19        175.11        193.37         4.38 o                         
 -15   3  19        116.10        122.79         2.95 o                         
 -14   3  19          1.14          0.76         1.44 o                         
 -13   3  19          3.58          4.45         1.47 o                         
 -12   3  19         32.33         34.42         1.91 o                         
 -11   3  19          3.80          1.93         1.36 o                         
 -10   3  19         25.18         28.51         1.44 o                         
  -9   3  19        122.11        107.61         2.43 o                         
  -8   3  19         53.59         43.70         2.01 o                         
  -7   3  19         73.99         63.25         2.41 o                         
  -6   3  19         72.93         79.75         2.62 o                         
  -5   3  19         65.87         66.37         2.52 o                         
  -4   3  19        114.79         96.59         2.88 o                         
  -3   3  19          3.65          0.83         1.77 o                         
  -2   3  19         73.41         68.38         4.03 o                         
  -1   3  19         12.64         10.83         2.31 o                         
   0   3  19          7.09          7.29         2.22 o                         
   1   3  19        114.34        107.65         5.10 o                         
   2   3  19         17.30         18.50         3.07 o                         
   3   3  19        224.53        249.65         8.85 o                         
   4   3  19         10.23         10.19         3.22 o                         
   5   3  19          0.04         -0.40         2.64 o                         
   6   3  19         14.08         19.28         3.04 o                         
   7   3  19         33.98         38.01         5.24 o                         
 -16   4  19         20.90         19.99         2.52 o                         
 -15   4  19         11.95         12.69         1.99 o                         
 -14   4  19         45.21         42.73         2.36 o                         
 -13   4  19         10.30          9.98         1.93 o                         
 -12   4  19         18.32         18.71         1.98 o                         
 -11   4  19          0.11          0.78         1.91 o                         
 -10   4  19        106.73         90.55         3.47 o                         
  -9   4  19         28.18         31.33         2.02 o                         
  -8   4  19          1.67         -0.24         1.50 o                         
  -7   4  19         45.23         48.48         2.26 o                         
  -6   4  19         35.22         27.78         1.97 o                         
  -5   4  19          0.01          0.38         1.69 o                         
  -4   4  19          1.18          0.78         2.13 o                         
  -3   4  19         26.25         26.33         3.37 o                         
  -2   4  19         20.00         22.08         3.27 o                         
  -1   4  19          6.54         10.20         2.51 o                         
   0   4  19         65.05         68.02         4.00 o                         
   1   4  19          7.19          5.53         2.55 o                         
   2   4  19          7.82          9.56         3.38 o                         
   3   4  19        147.93        179.29         8.55 o                         
   4   4  19          3.25          3.64         3.48 o                         
   5   4  19         15.02         10.74         8.59 o                         
 -12   5  19         48.54         48.28         5.58 o                         
 -11   5  19          0.74         -0.19         2.28 o                         
 -10   5  19        103.89        112.25         4.54 o                         
  -9   5  19          8.86         10.02         1.89 o                         
  -8   5  19          0.04          0.85         1.92 o                         
  -7   5  19         12.44         13.25         2.10 o                         
  -6   5  19          5.83          5.18         2.26 o                         
  -5   5  19         54.47         59.21         4.29 o                         
  -4   5  19         81.53         83.70         5.09 o                         
  -3   5  19         39.43         38.89         6.03 o                         
  -2   5  19         74.64         73.99         6.44 o                         
  -1   5  19          3.36          3.05         3.40 o                         
   0   5  19          2.52          2.60         3.47 o                         
   1   5  19          4.78          4.40         3.17 o                         
 -19   0  20        403.14        487.80        17.61 o                         
 -18   0  20          0.48          1.25         2.98 o                         
 -17   0  20          2.39          3.78         2.93 o                         
 -16   0  20         24.63         15.74         2.78 o                         
 -15   0  20        159.08        198.87        11.17 o                         
 -14   0  20        141.01        139.73         7.52 o                         
 -13   0  20         10.02          4.98         2.46 o                         
 -12   0  20        390.83        388.03         7.94 o                         
 -11   0  20          0.39          1.35         1.28 o                         
 -10   0  20        422.30        416.20         7.58 o                         
  -9   0  20        272.36        263.26         5.38 o                         
  -8   0  20         17.96         14.11         1.67 o                         
  -7   0  20          0.02         -0.22         1.56 o                         
  -6   0  20        177.14        150.44         3.93 o                         
  -5   0  20        191.80        183.94         4.40 o                         
  -4   0  20         71.36         67.25         4.33 o                         
  -3   0  20         24.96         21.47         2.99 o                         
  -2   0  20         61.73         47.54         6.66 o                         
  -1   0  20          2.39          0.23         2.57 o                         
   0   0  20        205.07        195.59         8.31 o                         
   1   0  20        195.39        225.93        18.44 o                         
   2   0  20          0.67          0.06         3.09 o                         
   3   0  20          2.21          2.77         3.18 o                         
   4   0  20          1.65          2.22         3.49 o                         
   5   0  20         34.24         36.97         4.43 o                         
   6   0  20        265.99        291.58         9.97 o                         
   7   0  20         99.46        137.50        12.88 o                         
 -19   1  20         83.34         75.49         6.57 o                         
 -18   1  20         34.88         47.32         2.95 o                         
 -17   1  20          7.28          8.20         2.04 o                         
 -16   1  20          2.14          1.22         1.79 o                         
 -15   1  20        297.20        294.48         6.69 o                         
 -14   1  20         63.04         72.56         3.29 o                         
 -13   1  20        213.26        228.26         3.98 o                         
 -12   1  20         15.95         16.05         1.41 o                         
 -11   1  20        291.01        291.90         5.58 o                         
 -10   1  20         88.92         74.93         2.09 o                         
  -9   1  20        277.09        270.02         4.75 o                         
  -8   1  20         44.80         41.99         1.70 o                         
  -7   1  20         96.00         92.01         2.15 o                         
  -6   1  20          9.30          5.94         1.14 o                         
  -5   1  20        131.18        120.27         2.84 o                         
  -4   1  20         32.61         26.42         2.06 o                         
  -3   1  20         19.11         28.07         2.31 o                         
  -2   1  20         23.80         19.92         2.33 o                         
  -1   1  20          7.13          8.41         2.18 o                         
   0   1  20          3.93          1.32         2.18 o                         
   1   1  20         51.40         51.79         5.61 o                         
   2   1  20          0.87          1.31         2.33 o                         
   3   1  20          4.33          8.18         2.47 o                         
   4   1  20        159.99        193.25         5.49 o                         
   5   1  20          2.47          1.75         2.47 o                         
   6   1  20          8.86          2.95         2.66 o                         
   7   1  20         12.29          7.94         2.86 o                         
 -18   2  20         22.09         21.50         2.45 o                         
 -17   2  20          1.30          1.04         2.06 o                         
 -16   2  20        143.14        171.48         4.16 o                         
 -15   2  20         75.18         83.91         3.14 o                         
 -14   2  20        163.06        190.31         3.54 o                         
 -13   2  20         28.20         33.83         1.75 o                         
 -12   2  20          5.62          5.70         1.33 o                         
 -11   2  20         81.08         78.57         2.42 o                         
 -10   2  20         10.14         10.57         1.18 o                         
  -9   2  20         90.78         90.33         2.29 o                         
  -8   2  20        151.92        153.90         3.11 o                         
  -7   2  20        234.03        226.72         3.46 o                         
  -6   2  20          1.18          1.69         1.24 o                         
  -5   2  20         96.35        102.37         2.52 o                         
  -4   2  20         73.90         91.50         3.08 o                         
  -3   2  20        143.88        143.60         4.31 o                         
  -2   2  20         19.65         21.27         2.39 o                         
  -1   2  20        109.82        125.40         4.99 o                         
   0   2  20         53.81         58.13         3.52 o                         
   1   2  20         83.49        109.47         5.10 o                         
   2   2  20         94.12        114.04         5.31 o                         
   3   2  20        180.88        188.20         6.56 o                         
   4   2  20        144.17        168.75         5.42 o                         
   5   2  20         19.97         22.03         2.98 o                         
   6   2  20         52.19         60.20         3.90 o                         
   7   2  20        106.50        134.46         7.74 o                         
 -17   3  20          0.05          4.26         3.75 o                         
 -16   3  20        100.38        119.33         4.04 o                         
 -15   3  20         21.11         22.30         1.67 o                         
 -14   3  20          1.40          1.87         1.52 o                         
 -13   3  20          0.54          1.10         1.54 o                         
 -12   3  20          2.07          1.27         1.44 o                         
 -11   3  20          0.52          1.11         1.47 o                         
 -10   3  20        132.31        153.20         2.91 o                         
  -9   3  20          0.00          0.59         1.26 o                         
  -8   3  20          6.17          4.00         1.40 o                         
  -7   3  20        114.34        101.50         2.89 o                         
  -6   3  20          4.23          3.45         1.48 o                         
  -5   3  20         81.44         79.03         3.65 o                         
  -4   3  20         50.52         56.00         3.54 o                         
  -3   3  20          2.62          1.24         2.03 o                         
  -2   3  20          9.66         12.24         2.96 o                         
  -1   3  20          3.31          1.35         2.43 o                         
   0   3  20         22.84         27.69         2.77 o                         
   1   3  20         23.94         19.49         2.77 o                         
   2   3  20         41.40         36.66         3.73 o                         
   3   3  20         12.38         14.56         3.54 o                         
   4   3  20          3.42          2.91         3.38 o                         
   5   3  20          9.90          9.15         3.08 o                         
 -15   4  20         10.30          8.20         3.14 o                         
 -14   4  20         38.04         36.48         2.32 o                         
 -13   4  20        119.10        131.49         3.75 o                         
 -12   4  20         17.10         13.55         2.25 o                         
 -11   4  20        139.89        162.98         4.47 o                         
 -10   4  20          0.93          1.79         2.08 o                         
  -9   4  20          5.10          4.48         1.62 o                         
  -8   4  20         22.28         23.72         1.92 o                         
  -7   4  20         13.70         13.08         1.89 o                         
  -6   4  20         25.38         27.09         2.05 o                         
  -5   4  20         58.35         66.05         3.59 o                         
  -4   4  20          0.32          1.36         2.35 o                         
  -3   4  20         13.87          9.52         3.49 o                         
  -2   4  20         59.28         60.85         5.31 o                         
  -1   4  20         52.81         50.28         4.17 o                         
   0   4  20         19.06         16.03         2.80 o                         
   1   4  20         18.64         19.73         3.10 o                         
   2   4  20         44.18         52.33         4.41 o                         
   3   4  20          5.58          3.77         3.70 o                         
 -11   5  20          2.22          1.57         4.61 o                         
 -10   5  20         18.77         22.15         3.05 o                         
  -9   5  20          0.18          0.82         1.95 o                         
  -8   5  20          2.94          4.59         2.04 o                         
  -7   5  20        155.38        172.70         4.30 o                         
  -6   5  20         66.00         64.04         3.75 o                         
  -5   5  20         10.49         10.69         3.26 o                         
  -4   5  20         10.67          4.29         3.34 o                         
  -3   5  20         10.51          8.56         3.97 o                         
  -2   5  20          0.09          0.74         4.03 o                         
  -1   5  20         57.52         67.34         5.14 o                         
 -18   1  21         49.13         45.06         2.90 o                         
 -17   1  21          6.46          8.72         2.22 o                         
 -16   1  21          1.72          1.26         1.96 o                         
 -15   1  21         50.46         42.38         2.61 o                         
 -14   1  21         28.69         30.86         2.38 o                         
 -13   1  21         37.28         41.94         1.84 o                         
 -12   1  21         34.97         38.67         1.83 o                         
 -11   1  21         15.15         15.20         1.27 o                         
 -10   1  21          1.77          2.33         1.16 o                         
  -9   1  21         60.60         52.95         1.92 o                         
  -8   1  21        163.38        144.81         3.13 o                         
  -7   1  21          1.08          0.89         1.15 o                         
  -6   1  21          0.84          1.86         1.23 o                         
  -5   1  21          9.00          4.82         1.52 o                         
  -4   1  21          0.07          1.31         1.84 o                         
  -3   1  21          0.03         -0.44         1.93 o                         
  -2   1  21         69.48         78.71         3.63 o                         
  -1   1  21          1.90          0.15         2.59 o                         
   0   1  21          0.00         -1.25         2.70 o                         
   1   1  21        103.65        134.81         5.51 o                         
   2   1  21         23.72         30.72         3.60 o                         
   3   1  21         14.51         16.85         2.85 o                         
   4   1  21         16.66         17.29         2.95 o                         
   5   1  21         36.23         42.35         3.53 o                         
   6   1  21          5.53          4.99         3.30 o                         
 -17   2  21         45.97         48.29         3.54 o                         
 -16   2  21         68.50         70.62         3.75 o                         
 -15   2  21         11.37         16.48         2.08 o                         
 -14   2  21         93.40        110.55         2.87 o                         
 -13   2  21          1.47          2.40         1.42 o                         
 -12   2  21         63.58         66.65         2.41 o                         
 -11   2  21          1.47          3.06         1.41 o                         
 -10   2  21        106.11        104.56         2.44 o                         
  -9   2  21         22.00         14.99         1.48 o                         
  -8   2  21        496.24        510.32         9.08 o                         
  -7   2  21         90.06         97.71         2.67 o                         
  -6   2  21          0.00         -0.29         1.28 o                         
  -5   2  21        107.16        120.03         4.19 o                         
  -4   2  21         44.56         40.37         2.69 o                         
  -3   2  21         38.76         37.11         2.69 o                         
  -2   2  21          2.86          6.14         2.16 o                         
  -1   2  21         22.99         22.71         3.09 o                         
   0   2  21         14.61         13.02         2.51 o                         
   1   2  21         37.06         29.58         3.52 o                         
   2   2  21         99.00        105.35         5.49 o                         
   3   2  21         59.12         76.74         5.10 o                         
   4   2  21          4.24          5.53         3.16 o                         
   5   2  21         34.94         40.89         3.66 o                         
 -16   3  21         29.99         30.36         4.68 o                         
 -15   3  21         43.69         50.36         2.31 o                         
 -14   3  21          2.96          2.33         1.70 o                         
 -13   3  21          2.62         -0.60         1.61 o                         
 -12   3  21         62.58         74.49         2.73 o                         
 -11   3  21         88.50         91.54         2.95 o                         
 -10   3  21         19.06         17.10         1.57 o                         
  -9   3  21        106.12         94.79         2.70 o                         
  -8   3  21        111.00        101.58         3.03 o                         
  -7   3  21         11.48         16.38         1.87 o                         
  -6   3  21         62.91         68.91         3.46 o                         
  -5   3  21          3.78          5.65         2.07 o                         
  -4   3  21          2.51          1.01         2.10 o                         
  -3   3  21          7.69          3.94         2.35 o                         
  -2   3  21        151.59        168.68         5.99 o                         
  -1   3  21         35.44         27.89         3.52 o                         
   0   3  21         32.39         41.75         3.32 o                         
   1   3  21         19.15         19.70         3.65 o                         
   2   3  21         22.57         17.88         3.91 o                         
   3   3  21         29.60         33.74         4.30 o                         
   4   3  21         14.57         12.96         4.75 o                         
 -14   4  21         14.44         15.03         5.58 o                         
 -13   4  21         29.51         25.23         2.87 o                         
 -12   4  21          1.30          1.27         2.29 o                         
 -11   4  21          0.92          0.68         2.11 o                         
 -10   4  21          1.18          2.62         1.67 o                         
  -9   4  21        123.36        137.00         3.61 o                         
  -8   4  21         39.52         36.34         2.30 o                         
  -7   4  21         10.74          8.19         1.92 o                         
  -6   4  21         17.24         17.39         2.46 o                         
  -5   4  21         23.02         23.73         2.72 o                         
  -4   4  21         92.75        105.41         6.27 o                         
  -3   4  21          7.58          4.55         3.57 o                         
  -2   4  21          7.93          6.81         3.89 o                         
  -1   4  21         44.34         45.10         4.10 o                         
   0   4  21          0.26         -0.34         2.92 o                         
   1   4  21          5.12          2.61         3.10 o                         
  -8   5  21          2.37          6.21         3.66 o                         
  -7   5  21         59.81         72.83         5.34 o                         
  -6   5  21          7.08         12.77         4.64 o                         
  -5   5  21         45.70         70.43         9.45 o                         
 -17   0  22          0.57          1.62         3.25 o                         
 -16   0  22          4.91          9.72         3.65 o                         
 -15   0  22         49.38         58.83         6.01 o                         
 -14   0  22        208.67        222.84         9.88 o                         
 -13   0  22         60.77         56.55         4.40 o                         
 -12   0  22          6.17          3.77         1.70 o                         
 -11   0  22        174.34        193.47         4.61 o                         
 -10   0  22         67.56         60.18         3.72 o                         
  -9   0  22        143.79        144.38         3.99 o                         
  -8   0  22         28.92         29.66         2.26 o                         
  -7   0  22         26.65         27.99         2.29 o                         
  -6   0  22          0.01         -0.86         2.46 o                         
  -5   0  22         19.17         17.44         3.18 o                         
  -4   0  22         61.84         58.69         4.52 o                         
  -3   0  22          7.56          7.54         2.99 o                         
  -2   0  22         77.11         84.15         5.56 o                         
  -1   0  22          7.52          5.83         5.80 o                         
   0   0  22        191.93        230.57        13.31 o                         
   1   0  22         23.28         25.77         6.87 o                         
   2   0  22         15.78          6.32         4.12 o                         
   3   0  22          7.35          6.99         4.12 o                         
   4   0  22         45.04         45.17         5.24 o                         
   5   0  22         10.16          7.73         5.58 o                         
 -17   1  22          8.52          8.25         2.37 o                         
 -16   1  22         60.55         57.08         3.71 o                         
 -15   1  22         29.55         28.99         2.61 o                         
 -14   1  22         10.36         14.67         2.24 o                         
 -13   1  22          0.00          0.00         1.39 o                         
 -12   1  22         38.34         41.78         2.24 o                         
 -11   1  22          0.75         -0.04         1.10 o                         
 -10   1  22          1.62          0.47         1.28 o                         
  -9   1  22         16.19         12.50         1.33 o                         
  -8   1  22          8.72          4.26         1.27 o                         
  -7   1  22          0.01          1.03         1.35 o                         
  -6   1  22         81.96         77.07         2.76 o                         
  -5   1  22         26.22         34.60         2.58 o                         
  -4   1  22         33.63         29.43         2.58 o                         
  -3   1  22         91.96         99.14         3.94 o                         
  -2   1  22         30.34         35.48         2.86 o                         
  -1   1  22         20.36         27.09         3.40 o                         
   0   1  22         86.20        108.01         6.98 o                         
   1   1  22          8.75          6.92         3.26 o                         
   2   1  22          3.28          5.93         3.54 o                         
   3   1  22         73.09         92.54         5.02 o                         
   4   1  22          1.80         -0.42         2.87 o                         
   5   1  22          6.74          9.45         3.95 o                         
 -16   2  22          3.15          4.94         2.31 o                         
 -15   2  22         10.87         12.02         2.16 o                         
 -14   2  22          0.45          0.88         1.44 o                         
 -13   2  22        142.54        131.61         3.24 o                         
 -12   2  22         43.57         47.98         2.21 o                         
 -11   2  22          4.78          4.47         1.27 o                         
 -10   2  22         47.72         51.15         2.15 o                         
  -9   2  22         54.41         48.08         2.11 o                         
  -8   2  22        190.47        217.73         3.97 o                         
  -7   2  22         20.34         17.75         1.72 o                         
  -6   2  22         37.74         40.72         3.28 o                         
  -5   2  22          0.13         -0.58         2.04 o                         
  -4   2  22         16.95         17.26         2.47 o                         
  -3   2  22         16.36         14.15         2.48 o                         
  -2   2  22         12.88          9.67         3.02 o                         
  -1   2  22          3.16          3.33         3.02 o                         
   0   2  22         12.31         11.17         3.34 o                         
   1   2  22          9.36         10.95         3.54 o                         
   2   2  22        163.60        209.74         7.34 o                         
   3   2  22         13.44         17.56         4.04 o                         
   4   2  22         15.87         12.55         4.22 o                         
 -15   3  22         12.74         16.14         2.47 o                         
 -14   3  22          9.25          7.38         1.89 o                         
 -13   3  22         11.63          8.83         1.90 o                         
 -12   3  22         69.68         73.80         2.93 o                         
 -11   3  22         49.00         42.96         2.51 o                         
 -10   3  22         50.02         50.18         2.25 o                         
  -9   3  22        114.29        115.02         3.26 o                         
  -8   3  22         42.71         39.11         2.66 o                         
  -7   3  22        101.89        106.78         4.36 o                         
  -6   3  22         92.02        104.72         4.16 o                         
  -5   3  22         53.97         56.56         3.73 o                         
  -4   3  22          0.48          0.50         2.55 o                         
  -3   3  22         12.69         15.79         3.40 o                         
  -2   3  22          0.03          0.47         3.22 o                         
  -1   3  22         20.14         15.11         3.52 o                         
   0   3  22          3.43          1.93         2.85 o                         
   1   3  22         21.96         23.31         4.89 o                         
   2   3  22          0.87          4.54         3.85 o                         
 -12   4  22          3.98          4.25         4.02 o                         
 -11   4  22         66.66         72.05         3.87 o                         
 -10   4  22          0.19          0.81         1.74 o                         
  -9   4  22          1.42          0.96         1.87 o                         
  -8   4  22          4.99          7.74         2.02 o                         
  -7   4  22          3.27          4.38         2.29 o                         
  -6   4  22          0.63          0.21         2.50 o                         
  -5   4  22         24.61         24.24         3.27 o                         
  -4   4  22         18.55         19.69         4.12 o                         
  -3   4  22         55.97         56.58         9.23 o                         
  -2   4  22          6.50          6.49         4.33 o                         
  -1   4  22         17.90         21.32         5.00 o                         
 -16   1  23          0.11         -0.83         2.37 o                         
 -15   1  23         10.46          8.02         2.37 o                         
 -14   1  23         65.02         69.83         4.16 o                         
 -13   1  23         33.64         31.45         2.00 o                         
 -12   1  23         52.52         53.90         1.99 o                         
 -11   1  23          0.34          1.01         1.26 o                         
 -10   1  23         19.08         17.09         1.52 o                         
  -9   1  23          0.29          0.22         1.35 o                         
  -8   1  23          2.96          4.69         1.51 o                         
  -7   1  23         10.15         13.36         1.83 o                         
  -6   1  23          7.68          6.75         2.13 o                         
  -5   1  23          1.99          2.12         2.19 o                         
  -4   1  23         43.96         42.94         2.95 o                         
  -3   1  23         92.18        124.48         4.67 o                         
  -2   1  23          7.20          6.55         2.51 o                         
  -1   1  23          7.68          4.39         3.28 o                         
   0   1  23         37.13         42.62         6.01 o                         
   1   1  23        290.81        335.35        16.75 o                         
   2   1  23         18.02         16.26         3.85 o                         
   3   1  23         34.89         33.93         6.01 o                         
 -16   2  23          7.71         14.60         6.01 o                         
 -15   2  23          8.85         10.06         2.25 o                         
 -14   2  23          4.80          7.03         1.71 o                         
 -13   2  23         11.52         13.75         1.88 o                         
 -12   2  23         38.52         43.67         2.32 o                         
 -11   2  23          2.04          2.33         1.55 o                         
 -10   2  23          1.50          2.63         1.53 o                         
  -9   2  23          0.01         -0.22         1.59 o                         
  -8   2  23         69.78         71.71         2.79 o                         
  -7   2  23          4.65          7.42         1.95 o                         
  -6   2  23         13.31         15.48         2.41 o                         
  -5   2  23         61.64         62.06         3.74 o                         
  -4   2  23          0.88         -0.26         2.38 o                         
  -3   2  23        136.57        150.19         5.27 o                         
  -2   2  23          2.29          1.96         3.12 o                         
  -1   2  23        107.51        119.11         5.93 o                         
   0   2  23          8.49         11.87         3.79 o                         
   1   2  23         52.33         52.99         4.60 o                         
   2   2  23         44.02         52.61         5.49 o                         
 -14   3  23          0.62         -0.52         4.29 o                         
 -13   3  23         14.71         12.79         2.16 o                         
 -12   3  23         20.47         19.53         2.33 o                         
 -11   3  23        127.77        146.72         4.18 o                         
 -10   3  23         38.37         46.27         2.47 o                         
  -9   3  23         11.56         11.99         1.95 o                         
  -8   3  23          5.27          6.74         1.95 o                         
  -7   3  23         71.63         78.24         3.50 o                         
  -6   3  23         63.42         58.56         4.23 o                         
  -5   3  23         32.89         44.57         3.57 o                         
  -4   3  23         12.76         12.02         3.15 o                         
  -3   3  23         25.04         21.72         3.79 o                         
  -2   3  23         72.12         64.95         4.83 o                         
  -1   3  23        142.26        166.52         7.06 o                         
   0   3  23         41.17         37.81         7.52 o                         
  -9   4  23         31.07         37.96         3.72 o                         
  -8   4  23         59.51         65.74         4.41 o                         
  -7   4  23          1.81          4.42         3.89 o                         
  -6   4  23         16.90         26.63         6.44 o                         
  -5   4  23         23.85         21.47         6.44 o                         
 -15   0  24         10.70         14.19         3.89 o                         
 -14   0  24         29.88         29.77         4.12 o                         
 -13   0  24        136.48        155.26        13.31 o                         
 -12   0  24         37.77         25.42         2.36 o                         
 -11   0  24          0.20         -0.76         2.18 o                         
 -10   0  24         14.03         16.58         2.20 o                         
  -9   0  24         82.47         94.76         3.87 o                         
  -8   0  24        111.24        100.63         5.64 o                         
  -7   0  24         27.44         28.83         3.89 o                         
  -6   0  24        115.15        118.99         6.09 o                         
  -5   0  24          0.09          3.26         3.49 o                         
  -4   0  24        515.38        609.86        25.55 o                         
  -3   0  24        102.27        127.97        13.10 o                         
  -2   0  24         62.54         66.20         8.16 o                         
  -1   0  24        134.18        161.04        12.45 o                         
   0   0  24         47.04         61.84         9.45 o                         
   1   0  24         22.58         25.34         7.30 o                         
 -15   1  24         54.37         54.38         3.37 o                         
 -14   1  24         10.36         11.74         2.40 o                         
 -13   1  24          6.63          7.24         1.71 o                         
 -12   1  24         30.51         34.40         1.77 o                         
 -11   1  24         70.91         67.14         2.33 o                         
 -10   1  24         28.28         37.64         2.01 o                         
  -9   1  24          2.09          2.24         1.67 o                         
  -8   1  24         23.45         26.10         2.06 o                         
  -7   1  24        103.36        109.61         4.23 o                         
  -6   1  24        123.79        135.37         4.67 o                         
  -5   1  24          6.31          5.86         2.45 o                         
  -4   1  24          4.16          2.55         2.51 o                         
  -3   1  24          4.27          7.04         2.69 o                         
  -2   1  24          0.09          0.15         3.06 o                         
  -1   1  24        123.44        156.49         6.80 o                         
   0   1  24          5.41          9.28         5.31 o                         
   1   1  24          0.01          2.58         7.73 o                         
 -14   2  24          1.31          0.11         1.91 o                         
 -13   2  24          2.67          2.55         2.18 o                         
 -12   2  24         37.05         39.78         2.59 o                         
 -11   2  24         25.39         31.73         2.09 o                         
 -10   2  24          1.74          2.90         1.72 o                         
  -9   2  24         72.77         78.06         3.04 o                         
  -8   2  24          9.94          8.32         2.03 o                         
  -7   2  24         26.67         35.18         3.53 o                         
  -6   2  24          0.02         -1.26         2.59 o                         
  -5   2  24          5.30          1.33         2.63 o                         
  -4   2  24         20.92         27.99         3.14 o                         
  -3   2  24          1.34         -0.65         2.80 o                         
  -2   2  24         99.89         98.60         6.42 o                         
  -1   2  24         13.79         16.64         3.96 o                         
   0   2  24         53.81         63.56         9.88 o                         
 -12   3  24        107.54        106.39         6.07 o                         
 -11   3  24         64.75         69.85         3.74 o                         
 -10   3  24          1.09          0.01         1.94 o                         
  -9   3  24        110.67        128.12         5.92 o                         
  -8   3  24          5.18          4.09         2.28 o                         
  -7   3  24          1.22         -0.26         2.71 o                         
  -6   3  24          0.40          0.39         2.71 o                         
  -5   3  24          0.41          1.58         3.05 o                         
  -4   3  24          8.07          7.55         3.35 o                         
  -3   3  24        201.00        231.87         9.48 o                         
  -2   3  24         91.83        120.51         7.74 o                         
 -14   1  25         26.79         28.96         3.76 o                         
 -13   1  25          1.98          3.65         1.89 o                         
 -12   1  25         15.64         15.39         1.67 o                         
 -11   1  25         10.24          9.06         1.68 o                         
 -10   1  25         20.59         23.55         2.07 o                         
  -9   1  25         10.01         10.10         2.09 o                         
  -8   1  25          2.44          3.86         2.43 o                         
  -7   1  25         33.27         35.02         3.03 o                         
  -6   1  25         81.75         91.27         4.48 o                         
  -5   1  25          0.80          2.59         2.66 o                         
  -4   1  25         20.52         17.75         2.97 o                         
  -3   1  25        190.34        215.84         6.41 o                         
  -2   1  25          1.38          1.38         3.79 o                         
  -1   1  25          3.46          7.05         4.84 o                         
 -12   2  25          3.43          1.53         3.05 o                         
 -11   2  25          0.11          0.31         2.04 o                         
 -10   2  25         13.65         18.05         2.07 o                         
  -9   2  25          7.59          3.56         2.02 o                         
  -8   2  25          0.15         -2.15         2.50 o                         
  -7   2  25          0.25          1.25         2.85 o                         
  -6   2  25          3.75          2.75         2.94 o                         
  -5   2  25          4.07          2.79         2.93 o                         
  -4   2  25          2.55          3.94         3.13 o                         
  -3   2  25         16.88         15.23         4.53 o                         
  -2   2  25         42.52         46.02         5.56 o                         
 -12   0  26         15.49         13.66         2.66 o                         
 -11   0  26         65.40         69.25         4.30 o                         
 -10   0  26          0.34          1.50         3.31 o                         
  -9   0  26         75.15         75.46         5.56 o                         
  -8   0  26          0.21          0.71         3.42 o                         
  -7   0  26         46.65         48.49         5.00 o                         
  -6   0  26        153.53        190.32         8.36 o                         
  -5   0  26         52.21         66.95         5.78 o                         
  -4   0  26          9.98         12.02         4.61 o                         
  -3   0  26         41.72         47.24         7.30 o                         
 -11   1  26         36.93         42.72         2.91 o                         
 -10   1  26         48.30         48.28         4.06 o                         
  -9   1  26          1.72          1.46         3.40 o                         
  -8   1  26         71.97         86.40         5.13 o                         
  -7   1  26          0.72          2.65         2.80 o                         
  -6   1  26         23.75         21.73         3.17 o                         
  -5   1  26          7.71         10.37         3.08 o                         
  -4   1  26         11.31          8.97         3.40 o                         
                                                                                
